# Supplementary material for: Helicobacter pylori CagA promotes gastric cancer immune escape by upregulating SQLE
Source: Cell Death Dis. 2025 Jan 14;16(1):17. doi: 10.1038/s41419-024-07318-w (PMC11733131; doi:10.1038/s41419-024-07318-w)
Supplement: Supplementary file 2 — SUPPLEMENTAL TABLE 1 [file 41419_2024_7318_MOESM2_ESM.xlsx]

## Sheet: Table S1
Primers for qPCR	Sequence
H-ACTB-Forward	GGCACCACACCTTCTACAATGAGC
H-ACTB-Reverse	GATAGCACAGCCTGGATAGCAACG
M-GAPDH-Forward	CGTAGACAAAATGGTGAAGG
M-GAPDH-Reverse	GACTCCACGACATACTCAGC
CagA-Forward	GAACATCATCCAGCCACCCA
CagA-Reverse	CTGTCGGGCCTTCAGTGATT
H-YAP1-Forward	CAAGAAAGCAGGCTCACAGAA
H-YAP1-Reverse	GCTGGGTGTTAGGGCTTCG
M-YAP1-Forward	ACCCTCGTTTTGCCATGAAC
M-YAP1-Reverse	TGTGCTGGGATTGATATTCCGTA
H-SQLE-Forward	GGCATTGCCACTTTCACCTAT
H-SQLE-Reverse	GGCCTGAGAGAATATCCGAGAAG
M-SQLE-Forward	AGTTCGCTGCCTTCTCGGATA
M-SQLE-Reverse	GCTCCTGTTAATGTCGTTTCTGA
H-CD274-Forward	TGGCATTTGCTGAACGCATTT
H-CD274-Reverse	TGCAGCCAGGTCTAATTGTTTT
M-CD274-Forward	GCTCCAAAGGACTTGTACGTG
M-CD274-Reverse	TGATCTGAAGGGCAGCATTTC
H-FDPS-Forward	TGTGACCGGCAAAATTGGC
H-FDPS-Reverse	GCCCGTTGCAGACACTGAA
H-IDI1-Forward	AACACTAACCACCTCGACAAGC
H-IDI1-Reverse	AGACACTAAAAGCTCGATGCAA
Primers for Helicobacter pylori strain identification	Sequence
23s rRNA Foward	TCGAAGGTTAAGAGGATGCGTCAGTC
23s rRNA Reverse	GCCATTACACTCAACTTGCGATTTCC
CagA Forward	GATAACAGGCAAGCTTTTGAGG
CagA Reverse	CTGCAAAAGATTGTTTGGCAGA
VacA Forward	ATGGAAATACAACAAACACAC
VacA Reverse	CTGCTTGAATGCGCCAAAC
Primers for si-RNA and sh-RNA	Sequence
H-si-YAP1 sense	GGUCAGAGAUACUUCUUAATT
H-si-YAP1 antisense	UUAAGAAGUAUCUCUGACCTT
M-si-YAP1 sense	GUUGAAACAACAGGAAUUATT
M-si-YAP1 antisense	UAAUUCCUGUUGUUUCAACCG
H-sh-SQLE	GCATTGCCACTTTCACCTA
M-sh-SQLE	AAGACATTCCTGACCTTTATG
