# Supplementary material for: Helicobacter pylori CagA promotes gastric cancer immune escape by upregulating SQLE
Source: Cell Death Dis. 2025 Jan 14;16(1):17. doi: 10.1038/s41419-024-07318-w (PMC11733131; doi:10.1038/s41419-024-07318-w)
Supplement: Supplementary file 3 — SUPPLEMENTAL TABLE 2 [file 41419_2024_7318_MOESM3_ESM.xlsx]

## Sheet: Table S2
st_gene_id	gene_id	gene_symbol	fpkm_CagA1	fpkm_CagA2	fpkm_CagA3	fpkm_Vector1	fpkm_Vector2	fpkm_Vector3	tpm_CagA1	tpm_CagA2	tpm_CagA3	tpm_Vector1	tpm_Vector2	tpm_Vector3	read_count_CagA1	read_count_CagA2	read_count_CagA3	read_count_Vector1	read_count_Vector2	read_count_Vector3	average_fpkm_Vector Group	average_fpkm_Transfected Group	average_tpm_Vector Group	average_tpm_Transfected Group	average_read_count_Vector Group	average_read_count_Transfected Group	diffexp_log2fc_Vector1-vs-CagA1	diffexp_possiondis_fdr_Vector1-vs-CagA1	diffexp_possiondis_pvalue_Vector1-vs-CagA1	diffexp_log2fc_Vector2-vs-CagA2	diffexp_possiondis_fdr_Vector2-vs-CagA2	diffexp_possiondis_pvalue_Vector2-vs-CagA2	diffexp_log2fc_Vector3-vs-CagA3	diffexp_possiondis_fdr_Vector3-vs-CagA3	diffexp_possiondis_pvalue_Vector3-vs-CagA3	diffexp_log2fc_Vector Group-vs-Transfected Group	diffexp_deseq2_qvalue_Vector Group-vs-Transfected Group	diffexp_deseq2_pvalue_Vector Group-vs-Transfected Group	gene_symbol	gene_other_symbol	gene_type	gene_tran_num	gene_tran_list	gene_coding_capacity	gene_known_novel	gene_chr	gene_start	gene_end	gene_strand
153527	153527	ZMAT2	57.92	57.26	55.93	62.18	59.1	60.82	95.54	97.18	94.85	104.28	98.92	101.73	1249	1223	1199	1322	1253	1262	60.7	57.0367	101.643	95.8567	1279	1223.67	-0.0819487	0.186585	0.0464154	-0.034962	0.643308	0.334144	-0.0738803	0.249445	0.0560404	-0.0926232	0.694346	0.134692	ZMAT2	Ptg-12+++Snu23	mRNA	5	URS0000D57075+++URS0001BCC8B9+++URS0001BD8235+++URS0001BF30BC+++NM_144723	coding	known	NC_000005.10	140698680	140711144	+
27296	27296	TP53TG5	0.06	0.24	0.09	0.22	0.13	0.38	0.1	0.4	0.16	0.37	0.21	0.63	2.12	8.24	3.22	7.62	4.36	12.74	0.243333	0.13	0.403333	0.22	8.24	4.52667	-1.84573	0.315098	0.101927	0.918316	0.584487	0.278472	-1.98423	0.116865	0.0185626	-0.855094	0.901691	0.299726	TP53TG5	C20orf10+++CLG01	mRNA	4	URS00008B6CBA+++URS00008B818A+++NM_014477+++XM_011528790	coding	known	NC_000020.11	45372557	45407889	-
79652	79652	TMEM204	0.29	0.25	0.08	0.21	0.25	0.17	0.48	0.43	0.14	0.35	0.43	0.29	7	6	2	5	6	4	0.21	0.206667	0.356667	0.35	5	5	0.485427	0.797526	0.608712	0	1.01516	0.978614	-1	0.753234	0.432208	-0.0314138	0.998166	0.970552	TMEM204	C16orf30+++CLP24	mRNA	2	NM_001256541+++NM_024600	coding	known	NC_000016.10	1528678	1555568	+
80243	80243	PREX2	0.02	0.03	0.02	0.01	0.02	0.01	0.03	0.05	0.04	0.02	0.03	0.02	3	5	4	2	3	2	0.0133333	0.0233333	0.0233333	0.04	2.33333	4	0.584963	0.848806	0.70802	0.736966	0.742604	0.522276	1	0.79218	0.47459	0.750565	0.973549	0.477066	PREX2	DEP.2+++DEPDC2+++P-REX2+++PPP1R129	mRNA	10	URS00008B952F+++URS00008BDDB2+++URS0001BCC525+++URS0001BD5096+++URS0001BE136A+++URS0001BEBF40+++URS0001BED881+++NM_024870+++NM_025170+++XM_011517612	coding	known	NC_000008.11	67951918	68237032	+
11030	11030	RBPMS	22.63	25.88	24.32	23.87	25.51	24.19	37.33	43.92	41.25	40.03	42.7	40.46	510	571	551	513	537	508	24.5233	24.2767	41.0633	40.8333	519.333	544	-0.00846158	0.819411	0.658352	0.0885687	0.739603	0.436538	0.117224	0.690427	0.368004	0.0386772	0.973549	0.667455	RBPMS	HERMES	mRNA	32	URS00008B78F1+++URS00008B9A86+++URS00008B9E6A+++URS00009B55D1+++URS00009BB141+++URS00009BFBC1+++URS00019B2350+++URS0001BCB16C+++URS0001BEFD57+++XR_001745460+++XR_001745461+++XR_001745462+++XR_001745463+++NM_001008710+++NM_001008711+++NM_001008712+++NM_006867+++XM_017012980+++XM_017012981+++XM_017012982+++XM_017012983+++XM_017012984+++XM_017012985+++XM_017012986+++XM_017012987+++XM_017012988+++XM_…	coding	known	NC_000008.11	30384541	30572261	+
221302	221302	ZUP1	11.78	9.79	12.03	10.94	11.4	12.35	19.44	16.61	20.4	18.35	19.08	20.66	379	312	379	345	360	377	11.5633	11.2	19.3633	18.8167	360.667	356.667	0.135601	0.617444	0.332216	-0.206451	0.191475	0.0413472	0.00763332	0.912106	0.777294	-0.0450013	0.973549	0.688262	ZUP1	C6orf113+++DUB+++ZUFSP	mRNA	12	NR_154586+++NR_154587+++NR_154588+++NR_154589+++URS00008C141F+++URS00009C1687+++URS0000D6D5B5+++URS0001BE85ED+++NM_001361189+++NM_001361190+++NM_001361191+++NM_145062	coding	known	NC_000006.12	116635618	116672773	+
55259	55259	DNAI7	0.03	0.04	0	0.12	0.06	0.04	0.06	0.06	0	0.2	0.1	0.07	1	1	0	4	2	1	0.0733333	0.0233333	0.123333	0.04	2.33333	0.666667	-2	0.486712	0.20871	-1	0.807917	0.6141	-6.64386	0.763605	0.487166	-1.83669	0.879164	0.272567	DNAI7	CASC1+++CFAP94+++LAS1+++PPP1R54	mRNA	33	NR_147909+++NR_147910+++NR_147911+++URS0000D6DAFF+++URS0000D6E7E0+++URS0000D6EAA1+++URS0001BD5A4C+++URS0001BE9B46+++XR_001748797+++NM_001082972+++NM_001082973+++NM_001204101+++NM_001204102+++NM_001319977+++NM_001319978+++NM_001352061+++NM_001352062+++NM_001352063+++NM_001352064+++NM_001352065+++NM_001352066+++NM_001352067+++NM_001352068+++NM_018272+++XM_005253406+++XM_005253408+++XM_006719101+++X…	coding	known	NC_000012.12	25107057	25195160	+
133923	133923	ZNF474	0.04	0.11	0	0	0.07	0	0.06	0.18	0	0	0.12	0	1	3	0	0	2	0	0.0233333	0.05	0.04	0.08	0.666667	1.33333	6.64386	0.719723	0.510946	0.584963	0.858118	0.701224	NA	NA	NA	0.973262	0.973549	0.640974	ZNF474	NA	mRNA	1	NM_207317	coding	known	NC_000005.10	122129546	122153569	+
124872	124872	B4GALNT2	0.57	0.71	0.56	0.49	0.63	0.68	0.94	1.21	0.94	0.82	1.05	1.13	84	103.66	81	70	90	96	0.6	0.613333	1	1.03	85.3333	89.5533	0.263034	0.607652	0.322656	0.203862	0.708322	0.405628	-0.245112	0.510284	0.194654	0.0365196	0.979856	0.864529	B4GALNT2	B4GALT+++GALGT2	mRNA	16	URS000055229E+++URS00009B9C21+++URS0000E97499+++URS0000E97A3C+++URS0001BCEF38+++URS0001BD4FCD+++URS0001BD57ED+++URS0001BE0F4A+++URS0001BE5E79+++URS0001BE944D+++URS0001BF85B2+++NM_001159387+++NM_001159388+++NM_153446+++XM_011524314+++XM_017024173	coding	known	NC_000017.11	49119600	49176840	+
64106	64106	NPFFR1	0.06	0.12	0.14	0.06	0.12	0.09	0.09	0.2	0.24	0.1	0.2	0.15	9	18	22	9	18	14	0.09	0.106667	0.15	0.176667	13.6667	16.3333	0	1.00691	0.961652	0	1.00997	0.964374	0.652077	0.537778	0.215528	0.231751	0.973549	0.654209	NPFFR1	GPR147+++NPFF1+++NPFF1R1+++OT7T022	mRNA	5	URS0000E96159+++URS0001BDE83F+++URS0001BE225F+++URS0001BE3111+++NM_022146	coding	known	NC_000010.11	70247004	70284004	+
7102	7102	TSPAN7	0	0.04	0	0	0	0	0	0.07	0	0	0	0	0	1	0	0	0	0	0	0.0133333	0	0.0233333	0	0.333333	NA	NA	NA	6.64386	0.748226	0.50732	NA	NA	NA	0.933045	0.973549	0.819132	TSPAN7	A15+++CCG-B7+++CD231+++DXS1692E+++MRX58+++MXS1+++TALLA-1+++TM4SF2+++TM4SF2b+++XLID58	mRNA	4	URS00008B6A9B+++URS00008BCF0D+++URS0001BE39FF+++NM_004615	coding	known	NC_000023.11	38561542	38688918	+
171392	171392	ZNF675	4.65	4.87	5.46	4.96	5.03	5.63	7.67	8.26	9.26	8.32	8.43	9.41	163	169	190	171	173	190	5.20667	4.99333	8.72	8.39667	178	174	-0.0691244	0.72935	0.52452	-0.0337488	0.87224	0.725508	0	0.922902	0.800802	-0.0612638	0.973549	0.680572	ZNF675	TBZF+++TIZ	mRNA	6	URS0000E9CBB6+++URS0001BD9618+++URS0001BE157D+++URS0001BE504B+++URS0001BE71C8+++NM_138330	coding	known	NC_000019.10	23652801	23687220	-
1384	1384	CRAT	0.21	0.23	0.11	0.27	0.19	0.17	0.35	0.39	0.18	0.45	0.31	0.28	8	10	4	10	7	7	0.21	0.183333	0.346667	0.306667	8	7.33333	-0.321928	0.79211	0.613466	0.514573	0.75386	0.500374	-0.807355	0.686157	0.363204	-0.155843	0.973549	0.820645	CRAT	CAT+++CAT1+++NBIA8	mRNA	15	URS00005663BE+++URS00008C13D0+++URS0000E9215B+++URS0001BD7C38+++URS0001BE336E+++NM_000755+++NM_001257363+++NM_001346546+++NM_001346547+++NM_001346548+++NM_001346549+++NM_004003+++XM_005251708+++XM_017014275+++XM_024447414	coding	known	NC_000009.12	129094794	129110793	+
11047	11047	ADRM1	231.5	211.95	248.9	232.84	243.6	267.13	381.87	359.69	422.1	390.51	407.75	446.82	4516	4120	4863	4525	4693	5074	247.857	230.783	415.027	387.887	4764	4499.67	-0.00287231	0.528918	0.258542	-0.187866	8.23089e-10	1.12136e-11	-0.0612769	0.0093117	0.000663068	-0.111084	0.554754	0.0781216	ADRM1	ARM-1+++ARM1+++GP110+++PSMD16	mRNA	20	URS00008B8FEC+++URS0000D59F6A+++URS0000D5A901+++URS0000E929FF+++URS0001BD4A6F+++URS0001BE7BEE+++NM_001281437+++NM_001281438+++NM_007002+++NM_175573+++XM_011528503+++XM_017027602+++XM_017027605+++XM_017027610+++XM_024451814+++XM_024451815+++XM_024451816+++XM_024451817+++XM_024451818+++XM_024451819	coding	known	NC_000020.11	62300258	62308862	+
9610	9610	RIN1	0.24	0.19	0.3	0.22	0.28	0.48	0.4	0.32	0.51	0.37	0.46	0.81	12	9	11	9	11	20	0.326667	0.243333	0.546667	0.41	13.3333	10.6667	0.415037	0.756497	0.557574	-0.289507	0.816433	0.639272	-0.862496	0.342909	0.0948108	-0.353808	0.973549	0.527447	RIN1	NA	mRNA	9	URS00005CA3CD+++URS00009B5742+++URS0000D6DA4C+++URS0000D6E630+++URS0001BCF29A+++NM_001363559+++NM_001363560+++NM_004292+++XM_017018587	coding	known	NC_000011.10	66330241	66339876	+
441608	441608	OR5B3	0	0.08	0	0	0	0	0	0.13	0	0	0	0	0	1	0	0	0	0	0	0.0266667	0	0.0433333	0	0.333333	NA	NA	NA	6.64386	0.742103	0.50732	NA	NA	NA	0.933045	0.973549	0.819132	OR5B3	OR11-239+++OR5B13+++OST129	mRNA	1	NM_001005469	coding	known	NC_000011.10	58402464	58406874	-
978	978	CDA	2.32	2.22	2.55	3.03	2.1	3.39	3.83	3.77	4.32	5.08	3.51	5.66	20	19	22	26	18	28	2.84	2.36333	4.75	3.97333	24	20.3333	-0.378512	0.628853	0.342256	0.0780025	0.979782	0.907172	-0.347923	0.68142	0.351162	-0.268569	0.973549	0.506552	CDA	CDD	mRNA	1	NM_001785	coding	known	NC_000001.11	20589097	20618903	+
3213	3213	HOXB3	1.7	1.31	1.33	1.7	2.09	1.97	2.8	2.22	2.26	2.85	3.5	3.3	142	135	121	128	167	144	1.92	1.44667	3.21667	2.42667	146.333	132.667	0.149747	0.737284	0.502196	-0.306889	0.215231	0.0492394	-0.251062	0.365264	0.104927	-0.170611	0.912425	0.311279	HOXB3	HOX2+++HOX2G+++Hox-2.7	mRNA	19	URS00008B487D+++URS00008B8D4A+++URS00008BA727+++URS00008BE454+++NM_001330322+++NM_001330323+++NM_001384747+++NM_001384749+++NM_001384750+++NM_002146+++XM_006721854+++XM_011524708+++XM_011524710+++XM_011524719+++XM_011524720+++XM_011524721+++XM_011524726+++XM_017024560+++XM_024450737	coding	known	NC_000017.11	48548870	48604912	+
57804	57804	POLD4	11	11.65	12.73	12.15	12.04	11.85	18.15	19.76	21.59	20.38	20.16	19.83	266	279	306	289	286	276	12.0133	11.7933	20.1233	19.8333	283.667	283.667	-0.119643	0.496551	0.217878	-0.03575	0.816869	0.639936	0.148863	0.682104	0.352052	-0.0279836	0.973549	0.81312	POLD4	POLDS+++p12	mRNA	18	NR_046411+++NR_046412+++NR_046413+++URS00008B3EEE+++URS00008B6BC4+++URS00008B9B07+++URS00008BA64F+++URS00008BB837+++URS00008BC171+++URS00008BD8DC+++URS00008BDDBA+++URS00008C0D6F+++URS00009B52E6+++URS00009C2E0E+++URS0000D6DFDA+++URS0000D6EAEA+++NM_001256870+++NM_021173	coding	known	NC_000011.10	67350765	67373598	+
3695	3695	ITGB7	0.05	0.11	0.15	0.03	0	0.21	0.07	0.2	0.26	0.04	0	0.35	2	5	6.65	1.17	0	8.61	0.08	0.103333	0.13	0.176667	3.26	4.55	0.773491	0.810316	0.641418	8.96578	0.163365	0.0326428	-0.372659	0.7949	0.572194	0.496039	0.973549	0.65685	ITGB7	NA	mRNA	10	NR_104181+++URS00009B5B24+++URS0000D6E1CE+++URS0000D6E6B4+++XR_001748685+++XR_429099+++NM_000889+++XM_005268851+++XM_005268852+++XM_006719376	coding	known	NC_000012.12	53191318	53207375	-
1203	1203	CLN5	6.14	6.47	6.25	6.71	6.95	6.56	10.13	10.98	10.6	11.26	11.63	10.97	534	556	538	572	590	549	6.74	6.28667	11.2867	10.57	570.333	542.667	-0.0991754	0.363948	0.132478	-0.0856301	0.518958	0.210944	-0.0292	0.76674	0.447462	-0.100198	0.848893	0.241891	CLN5	NA	mRNA	6	URS00008B83EF+++URS00008BEF18+++URS0001BCE33A+++URS0001BE6BCF+++NM_001366624+++NM_006493	coding	known	NC_000013.11	76952865	77087697	+
9696	9696	CROCC	1.49	1.47	1.43	1.49	1.75	1.46	2.46	2.49	2.42	2.5	2.93	2.44	172	167	161	171	196	162	1.56667	1.46333	2.62333	2.45667	176.333	166.667	0.00841224	0.957832	0.882222	-0.231006	0.332788	0.0969846	-0.00893312	0.909079	0.773162	-0.109794	0.973549	0.460254	CROCC	ROLT+++TAX1BP2	mRNA	19	URS00008BAC2F+++URS0000EB1702+++URS0000EB8807+++URS0001BD3049+++URS0001BE542E+++URS0001BF2609+++URS0001BF2F17+++URS0001BF7599+++XR_002958163+++XR_002958164+++NM_014675+++XM_006711058+++XM_011542468+++XM_011542470+++XM_017002913+++XM_017002914+++XM_017002915+++XM_024451090+++XM_024451092	coding	known	NC_000001.11	16914082	16972979	+
63908	63908	NAPB	5.72	6.29	6.02	5.74	6.56	6.06	9.43	10.67	10.2	9.62	10.99	10.13	339.78	355.99	368.92	344.74	375.93	335.25	6.12	6.01	10.2467	10.1	351.973	354.897	-0.0209078	0.808205	0.634092	-0.0786273	0.65799	0.348786	0.138071	0.68996	0.367574	-0.0171693	0.981631	0.872446	NAPB	SNAP-BETA+++SNAPB	mRNA	13	NR_104266+++URS0000EBDEDA+++URS0001BCDE51+++URS0001BD5DB4+++URS0001BD7DE8+++URS0001BFA2CA+++NM_001283018+++NM_001283020+++NM_001283026+++NM_022080+++XM_011529313+++XM_011529315+++XM_017028008	coding	known	NC_000020.11	23374522	23423391	+
29882	29882	ANAPC2	15.85	15.2	16.15	16.21	15.97	16.31	26.14	25.8	27.39	27.18	26.72	27.28	652	619	659	655	643	646	16.1633	15.7333	27.06	26.4433	648	643.333	-0.00662294	0.807922	0.63355	-0.0548793	0.659663	0.35002	0.0287443	0.987332	0.914626	-0.0390598	0.973549	0.62843	ANAPC2	APC2	mRNA	9	URS0000D6DCE3+++URS0000D6DD2E+++URS0000EA4968+++URS0001BD2151+++URS0001BF958D+++XR_929779+++XR_929780+++XR_929781+++NM_013366	coding	known	NC_000009.12	137172279	137188585	+
477	477	ATP1A2	0.04	0.02	0.04	0.01	0.02	0	0.07	0.04	0.08	0.02	0.04	0	4	2	4	1	2	0	0.01	0.0333333	0.02	0.0633333	1	3.33333	2	0.512241	0.229124	0	1.01033	0.986326	8.64386	0.275005	0.0666422	1.71254	0.818245	0.218586	ATP1A2	FHM2+++MHP2	mRNA	7	URS00009AEA28+++URS00009C34B0+++URS0000E9AE16+++URS0001BCD725+++URS0001BF5935+++URS0001BF5C18+++NM_000702	coding	known	NC_000001.11	160115759	160144638	+
56889	56889	TM9SF3	149.96	159.2	163.32	158.11	158.18	164.69	247.36	270.17	276.96	265.17	264.77	275.47	9671	10162	10485	10052	10019	10212	160.327	157.493	268.47	264.83	10094.3	10106	-0.0557456	0.000401817	2.21714e-05	0.0204458	1.0146	0.976408	0.0380614	1.00864	0.968752	-0.026673	0.973549	0.55056	TM9SF3	EP70-P-iso+++SMBP	mRNA	9	URS00008BE14F+++URS00009B0AF9+++URS00009B9C96+++URS0000D6D60D+++URS0000D6EB55+++URS0001BE44E9+++NM_020123+++XM_011539976+++XM_011539977	coding	known	NC_000010.11	96518110	96587015	+
84077	84077	C3orf20	0.11	0.07	0.08	0.1	0.05	0.18	0.18	0.11	0.14	0.16	0.09	0.3	8	4	6	7	4	13	0.11	0.0866667	0.183333	0.143333	8	6	0.192645	0.927364	0.838	0	1.01416	0.982052	-1.11548	0.359843	0.102542	-0.44869	0.973549	0.544326	C3orf20	NA	mRNA	16	URS000015ACF5+++URS0001BD20F9+++URS0001BD98D9+++URS0001BE09D7+++URS0001BF8764+++NM_001184957+++NM_001184958+++NM_032137+++XM_006713341+++XM_006713342+++XM_006713343+++XM_011534153+++XM_011534154+++XM_011534157+++XM_011534158+++XM_017007310	coding	known	NC_000003.12	14673470	14773036	+
401081	401081	C3orf85	0.04	0.04	0	0.04	0.04	0	0.06	0.07	0	0.07	0.07	0	1	1	0	1	1	0	0.0266667	0.0266667	0.0466667	0.0433333	0.666667	0.666667	0	1.00381	0.983672	0	1.00326	0.98906	NA	NA	NA	-0.0290706	0.998166	0.989976	C3orf85	NA	mRNA	20	NR_161294+++URS00000BFB63+++URS000076BA5A+++URS000077167A+++URS0000774C5B+++URS00007842E1+++URS0000811D5D+++URS00008B274D+++URS00008B5E71+++URS00008B70BD+++URS00008B7973+++URS00008BD1D2+++URS00009B5039+++URS0001BCE0C8+++URS0001BD5EF8+++URS0001BD7062+++URS0001BD79F1+++URS0001BDB6E6+++URS0001BE9B82+++NM_001351622	coding	known	NC_000003.12	109118252	109153286	+
29070	29070	CCDC113	1.24	1.21	1.21	1.54	1.66	1.77	2.05	2.05	2.06	2.58	2.78	2.95	73	76	73	88	107	90	1.65667	1.22	2.77	2.05333	95	74	-0.269607	0.455367	0.187695	-0.493539	0.103532	0.0169124	-0.302029	0.4102	0.135296	-0.388764	0.493183	0.0619059	CCDC113	HSPC065	mRNA	19	URS00004149B9+++URS00008B2BE1+++URS00008B993C+++URS00009C2BBD+++URS0001BCD230+++URS0001BDF171+++URS0001BE67BD+++URS0001BE834D+++URS0001BFA5AD+++NM_001142302+++NM_014157+++XM_011523038+++XM_011523039+++XM_011523040+++XM_011523041+++XM_011523042+++XM_017023176+++XM_017023177+++XM_017023178	coding	known	NC_000016.10	58196862	58283836	+
9502	9502	XAGE2	0.18	0.16	0.55	0	0	0	0.3	0.28	0.93	0	0	0	1	1	3	0	0	0	0	0.296667	0	0.503333	0	1.66667	6.64386	0.729696	0.510946	6.64386	0.731053	0.50732	8.22882	0.405735	0.131585	3.15695	0.724201	0.149653	XAGE2	CT12.2+++GAGED3+++XAGE-2+++XAGE2B	mRNA	2	NM_130777+++XM_011530836	coding	known	NC_000023.11	52368996	52375683	+
51196	51196	PLCE1	1.38	1.34	1.06	1.28	1.25	0.94	2.27	2.27	1.8	2.15	2.09	1.57	243	250	210	243	240	174	1.15667	1.26	1.93667	2.11333	219	234.333	0	0.912903	0.81005	0.0588937	0.897241	0.772168	0.271302	0.382822	0.113592	0.0695614	0.973549	0.630019	PLCE1	NPHS3+++PLCE+++PPLC	mRNA	24	URS000034BA63+++URS00008BB318+++URS00009C5C39+++URS0000EA4212+++URS0001BD6C53+++URS0001BDDA9A+++URS0001BED223+++URS0001BEDA0C+++URS0001BF0257+++URS0001BF39F3+++NM_001165979+++NM_001288989+++NM_016341+++XM_006717885+++XM_006717888+++XM_006717889+++XM_006717890+++XM_011539849+++XM_011539850+++XM_011539851+++XM_011539852+++XM_017016310+++XM_017016311+++XM_017016312	coding	known	NC_000010.11	93993931	94332823	+
2775	2775	GNAO1	0	0.03	0	0	0	0	0	0.04	0	0	0	0	0	1	0	0	0	0	0	0.01	0	0.0133333	0	0.333333	NA	NA	NA	6.64386	0.758907	0.50732	NA	NA	NA	0.933045	0.973549	0.819132	GNAO1	DEE17+++EIEE17+++G-ALPHA-o+++GNAO+++HG1G+++HLA-DQB1+++NEDIM	mRNA	27	URS0000042C3E+++URS00003ACBD4+++URS00009B031F+++URS00009B80C7+++URS0000E99728+++URS0000E9DD29+++URS0000EBEDB4+++URS0000EF43EA+++URS0001BCA9E8+++URS0001BCE667+++URS0001BCEF73+++URS0001BCFBF9+++URS0001BCFBFC+++URS0001BD079F+++URS0001BD2C77+++URS0001BD4572+++URS0001BD9470+++URS0001BDFBBB+++URS0001BE7154+++URS0001BEDCCA+++URS0001BEF52B+++URS0001BEF793+++URS0001BF3959+++URS0001BF4528+++NM_020988+++NM_…	coding	known	NC_000016.10	56191489	56357444	+
374969	374969	SVBP	15.17	13.27	13.98	16.27	15	14.71	25.03	22.52	23.7	27.29	25.1	24.61	130	113	120	139	128	121	15.3267	14.14	25.6667	23.75	129.333	121	-0.0965733	0.744644	0.467448	-0.179821	0.585562	0.281142	-0.0119726	0.917772	0.790684	-0.124743	0.973549	0.467062	SVBP	CCDC23+++NEDAHM	mRNA	5	URS00008C2B5C+++URS0001BD49DF+++URS0001BDBCEF+++NM_199342+++XM_017001226	coding	known	NC_000001.11	42805010	42817397	+
26046	26046	LTN1	11.42	12.55	11.91	12.76	12.29	11.87	18.83	21.29	20.2	21.4	20.57	19.85	1444	1578	1503	1554	1515	1459	12.3067	11.96	20.6067	20.1067	1509.33	1508.33	-0.105916	0.0577129	0.00918774	0.0587794	0.764253	0.467284	0.0428651	0.988342	0.916276	-0.0292892	0.973549	0.631717	LTN1	C21orf10+++C21orf98+++RNF160+++ZNF294	mRNA	9	URS00008BDF09+++URS00009B4138+++URS0000D6E7C5+++URS0001BF3AB2+++NM_001320766+++NM_015565+++XM_006723987+++XM_017028316+++XM_017028317	coding	known	NC_000021.9	28928144	28992988	-
54039	54039	PCBP3	0	0	0.06	0.03	0	0.02	0	0	0.11	0.05	0	0.04	0	0	2	1	0	1	0.0166667	0.02	0.03	0.0366667	0.666667	0.666667	-6.64386	0.745471	0.489174	NA	NA	NA	1	0.839427	0.6445	-0.0197466	0.99824	0.993493	PCBP3	ALPHA-CP3+++PCBP3-OT1+++PCBP3OT	mRNA	97	NR_145492+++NR_145493+++URS000076A2A7+++URS000077D195+++URS0000811956+++URS00008B36B6+++URS00008B4546+++URS00008B4E98+++URS00008B6EC1+++URS00008B7214+++URS00008B78AF+++URS00008B790A+++URS00008BB0EB+++URS00008BB9CD+++URS00008BC5CB+++URS00008BCDAF+++URS00008BD821+++URS00008BFA2E+++URS00008C020E+++URS00008C126E+++URS00009AEA0E+++URS0000E9F626+++URS0000EB68C9+++URS0000EBA4B0+++URS0000EF4FC7+++URS0001…	coding	known	NC_000021.9	45643694	45942454	+
9902	9902	MRC2	0	0.02	0.02	0	0.02	0.02	0	0.03	0.04	0	0.04	0.04	0	1	2	0	2	2	0.0133333	0.0133333	0.0266667	0.0233333	1.33333	1	NA	NA	NA	-1	0.808477	0.6141	0	1.0053	0.975782	-0.438915	0.973549	0.808509	MRC2	CD280+++CLEC13E+++ENDO180+++UPARAP	mRNA	6	URS00008B2016+++URS0000EA3CCE+++URS0000EA9D95+++XR_934628+++NM_006039+++XM_011525543	coding	known	NC_000017.11	62627670	62693597	+
10044	10044	SH2D3C	0.1	0	0.05	0	0	0.05	0.17	0	0.08	0	0	0.09	4	0	2	0	0	2	0.0166667	0.05	0.03	0.0833333	0.666667	2	8.64386	0.235259	0.0659768	NA	NA	NA	0	1.00408	0.975782	1.54305	0.961814	0.412472	SH2D3C	CHAT+++NSP3+++PRO34088+++SHEP1	mRNA	12	URS00008B79AF+++URS00008C0466+++URS0000E65168+++URS0001BD024D+++URS0001BEF261+++NM_001142531+++NM_001142532+++NM_001142533+++NM_001142534+++NM_001252334+++NM_005489+++NM_170600	coding	known	NC_000009.12	127738317	127778666	+
3945	3945	LDHB	966.63	893.33	922.48	922.49	886.78	903.38	1594.52	1516.05	1564.39	1547.14	1484.35	1511.05	16747	15335	15908	15787	15141	15054	904.217	927.48	1514.18	1558.32	15327.3	15996.7	0.0851656	0.00802917	0.000781666	0.0183677	0.956165	0.871272	0.0796056	0.0747808	0.0098591	0.0328262	0.963578	0.416269	LDHB	HEL-S-281+++LDH-B+++LDH-H+++LDHBD+++TRG-5	mRNA	7	URS0000D6E93C+++URS0001BD127B+++URS0001BF3F93+++NM_001174097+++NM_001315537+++NM_002300+++XM_006719074	coding	known	NC_000012.12	21635342	21657971	+
84305	84305	PYM1	32.64	31.47	33.58	29.9	32.01	29.61	53.84	53.4	56.95	50.14	53.58	49.52	492	476	507	449	473	431	30.5067	32.5633	51.08	54.73	451	491.667	0.131943	0.562481	0.285974	0.00912139	0.973962	0.898514	0.234298	0.188514	0.0370142	0.096264	0.903391	0.301168	PYM1	PYM+++WIBG	mRNA	5	URS00008B2E88+++URS0001BD72C6+++URS0001BF4C47+++NM_001143853+++NM_032345	coding	known	NC_000012.12	55901413	55927894	+
9188	9188	DDX21	145.52	153.66	163.16	157.32	153.43	162.69	240.05	260.78	276.69	263.85	256.82	272.12	11126	11622	12349	11796	11459	11980	157.813	154.113	264.263	259.173	11745	11699	-0.0843578	5.97678e-08	1.30179e-09	0.0203772	1.01269	0.971896	0.043764	0.884904	0.730454	-0.0339289	0.973549	0.483469	DDX21	GUA+++GURDB+++RH-II/GU+++RH-II/GuA	mRNA	9	URS00008B392A+++URS00009BBCFB+++URS00019C96DB+++URS0001BCF8BD+++URS0001BDB968+++NM_001256910+++NM_004728+++XM_011540336+++XM_017016910	coding	known	NC_000010.11	68956125	68985068	+
1718	1718	DHCR24	86.81	84.74	73.26	55.87	59.11	55.59	143.2	143.8	124.23	93.71	98.94	92.99	5985	5779	5003	3778	3982	3692	56.8567	81.6033	95.2133	137.077	3817.33	5589	0.663729	4.24826e-98	3.08434e-101	0.537327	1.07409e-65	9.8968e-69	0.438391	1.93666e-35	5.59764e-38	0.520601	2.78925e-17	2.2394e-20	DHCR24	DCE+++Nbla03646+++SELADIN1+++seladin-1	mRNA	7	URS00008B3A3C+++URS0000E9CC4B+++URS0000EF33FB+++URS0001A0B2B1+++URS0001BD7D95+++URS0001BDAE71+++NM_014762	coding	known	NC_000001.11	54848465	54887195	+
10220	10220	GDF11	2.7	1.83	2.74	1.94	1.98	2.09	4.46	3.11	4.64	3.26	3.32	3.49	183	147	168	160	154	134	2.00333	2.42333	3.35667	4.07	149.333	166	0.193772	0.579141	0.299146	-0.0671142	0.801091	0.596416	0.326228	0.316151	0.0836326	0.124205	0.970292	0.432415	GDF11	BMP-11+++BMP11+++VHO	mRNA	2	NM_005811+++XM_006719194	coding	known	NC_000012.12	55743122	55757264	+
7368	7368	UGT8	12.48	12.66	10.79	10.7	11.5	10.98	20.59	21.49	18.3	17.94	19.25	18.37	783.27	786.9	673.15	670.92	714.03	658.02	11.06	11.9767	18.52	20.1267	680.99	747.773	0.223369	0.0651608	0.0107777	0.140196	0.370905	0.115002	0.0327966	1.00527	0.951714	0.105652	0.798229	0.200718	UGT8	CGT+++UGT4	mRNA	11	URS00008BC9FC+++NM_001128174+++NM_001322112+++NM_001322113+++NM_001322114+++NM_003360+++XM_024454207+++XM_024454208+++XM_024454209+++XM_024454210+++XM_024454211	coding	known	NC_000004.12	114598402	114689958	+
254042	254042	METAP1D	2.67	2.39	2.24	2.5	2.72	2.74	4.41	4.06	3.8	4.2	4.55	4.58	130	116	108	120	129	128	2.65333	2.43333	4.44333	4.09	125.667	118	0.115477	0.809806	0.646626	-0.153246	0.655392	0.345554	-0.245112	0.407717	0.134022	-0.120306	0.973549	0.488891	METAP1D	MAP 1D+++MAP1D+++MetAP 1D+++Metap1l	mRNA	7	NR_136273+++NR_136276+++URS0000E98706+++NM_001322278+++NM_001322279+++NM_199227+++XM_017003750	coding	known	NC_000002.12	171999953	172093644	+
90580	90580	TIMM29	20.12	17.57	17.66	16.62	17.96	19.02	33.18	29.82	29.95	27.88	30.06	31.81	364	315	318	297	320	331	17.8667	18.45	29.9167	30.9833	316	332.333	0.293476	0.10292	0.0200188	-0.0227201	0.856852	0.702276	-0.0578045	0.724572	0.401292	0.0431994	0.973549	0.702142	TIMM29	C19orf52+++TIM29	mRNA	1	NM_138358	coding	known	NC_000019.10	10928811	10930254	+
10257	10257	ABCC4	37.83	39.94	42.54	40.33	41.38	41.62	62.41	67.78	72.14	67.64	69.27	69.61	3638	3797	3995	3789	3849	3811	41.11	40.1033	68.84	67.4433	3816.33	3810	-0.0586716	0.0473933	0.00713824	-0.0196237	0.526804	0.217774	0.0680259	0.675849	0.346604	-0.0305836	0.973549	0.545519	ABCC4	MOAT-B+++MOATB+++MRP4	mRNA	20	URS00008BAD17+++URS00009B3405+++URS00009BB095+++URS0000D575C0+++URS0000D58D4F+++URS0000D59AA9+++URS0000D5AE60+++URS0000D6D4F1+++URS0000D6DC58+++URS0001BF48BB+++URS0001BF803D+++NM_001105515+++NM_001301829+++NM_001301830+++NM_005845+++XM_005254025+++XM_017020319+++XM_017020320+++XM_017020321+++XM_017020322	coding	known	NC_000013.11	95019835	95301451	+
4710	4710	NDUFB4	167.77	161.81	152.8	176.96	178.36	155.14	276.75	274.6	259.12	296.79	298.54	259.49	995	966	917	1067	1065	886	170.153	160.793	284.94	270.157	1006	959.333	-0.100792	0.160424	0.0375462	-0.140758	0.077817	0.0115594	0.049615	0.951101	0.85626	-0.0967921	0.808083	0.209481	NDUFB4	B15+++CI-B15	mRNA	5	URS0000D00D15+++URS0000EA272F+++URS0000EB1028+++NM_001168331+++NM_004547	coding	known	NC_000003.12	120596336	120602507	+
23246	23246	BOP1	79.84	74.66	80.45	79.84	82.98	84.76	131.7	126.71	136.44	133.9	138.9	141.78	1865	1823	1744	1978	1876	1900	82.5267	78.3167	138.193	131.617	1918	1810.67	-0.0848668	0.0726885	0.0125026	-0.0413453	0.484811	0.188513	-0.123599	0.0104939	0.000767934	-0.112053	0.397927	0.0408132	BOP1	NA	mRNA	4	URS00008BCE15+++URS0001BD8129+++NM_015201+++rna-NM_015201.5-2	coding	known	NW_018654716.1	6826	144291438	-
23378	23378	RRP8	6.3	5.97	6.27	5.95	5.98	6.11	10.4	10.13	10.63	9.98	10.01	10.22	478	438	487	447	473	447	6.01333	6.18	10.07	10.3867	455.667	467.667	0.0967358	0.727488	0.491826	-0.110909	0.454793	0.167801	0.123647	0.685145	0.361138	0.0090363	0.998166	0.924143	RRP8	KIAA0409+++NML	mRNA	15	URS000058C463+++URS00008C19E7+++URS0000D58BD6+++URS0000D5BC2E+++URS0000EB950E+++URS00019A7847+++URS0001BCC895+++URS0001BE15C4+++URS0001BE3450+++URS0001BE4698+++XR_930858+++XR_930859+++NM_015324+++XM_011519955+++XM_017017423	coding	known	NC_000011.10	6514830	6604437	+
124626	124626	ZPBP2	0.12	0.03	0.03	0.15	0.03	0.09	0.2	0.05	0.05	0.26	0.05	0.16	4	1	1	5	1	3	0.09	0.06	0.156667	0.1	3	2	-0.321928	0.860105	0.727266	0	1.00844	0.98906	-1.58496	0.684705	0.359062	-0.6192	0.973549	0.615236	ZPBP2	ZPBPL	mRNA	3	XR_002957959+++NM_198844+++NM_199321	coding	known	NC_000017.11	39868164	39877896	+
26276	26276	VPS33B	10.6	10.29	10.26	9.93	9.75	10.54	17.49	17.47	17.4	16.65	16.31	17.63	409	393	393	379	367	383	10.0733	10.3833	16.8633	17.4533	376.333	398.333	0.109903	0.722762	0.445936	0.0987492	0.759117	0.458548	0.0371849	0.99922	0.998826	0.0529935	0.973549	0.596194	VPS33B	NA	mRNA	18	URS000077FBFD+++URS0000D5DF56+++URS0000D6D59C+++URS0000D6E927+++URS0001BD6B26+++URS0001BDFEAA+++URS0001BE4AF1+++URS0001BEA56C+++URS0001BF4644+++XR_001751213+++NM_001289148+++NM_001289149+++NM_018668+++XM_005254887+++XM_011521448+++XM_011521449+++XM_017022075+++XM_017022076	coding	known	NC_000015.10	90994736	91023200	+
100131801	100131801	PET100	29.59	34.56	35.79	32.9	27.94	30.37	48.81	58.66	60.7	55.18	46.78	50.8	179	208	218	200	170	176	30.4033	33.3133	50.92	56.0567	182	201.667	-0.16004	0.46826	0.197182	0.291049	0.267193	0.070113	0.308753	0.266717	0.0631444	0.120252	0.961048	0.411481	PET100	C19orf79+++MC4DN12	mRNA	11	NR_033242+++URS00009BABD8+++URS0000E99D40+++URS0000E9ABE4+++URS0000EA449A+++URS0000EB2A7A+++URS0000EB9028+++URS0000EB9BFE+++URS0001BD0FF0+++URS0001BE3998+++NM_001171155	coding	known	NC_000019.10	7629793	7631956	+
6857	6857	SYT1	0.03	0.01	0.01	0.01	0.04	0.06	0.05	0.02	0.02	0.02	0.07	0.1	2	1	1	1	3	4	0.0366667	0.0166667	0.0633333	0.03	2.66667	1.33333	1	0.805681	0.641418	-1.58496	0.672177	0.36595	-2	0.524612	0.206874	-1.03371	0.973549	0.445368	SYT1	BAGOS+++P65+++SVP65+++SYT	mRNA	36	URS0000059B32+++URS0000389371+++URS0000518EBB+++URS000077E6CA+++URS00008B38A9+++URS00008B505C+++URS00008BF365+++URS00008BFF02+++URS00009B0F9D+++URS00009B5CC4+++URS00009C19D3+++URS0000D585FC+++URS0000D5DB43+++URS0000E942B2+++URS0000EAB28A+++URS0001BCC1FA+++URS0001BCE137+++URS0001BD1416+++URS0001BD65E5+++URS0001BDB84D+++URS0001BDBDAB+++URS0001BDD308+++URS0001BDDBD4+++URS0001BE0338+++URS0001BE1081++…	coding	known	NC_000012.12	78863982	79503396	+
27309	27309	ZNF330	27.49	27.84	30.42	31.84	29.18	28.12	45.35	47.25	51.59	53.4	48.85	47.04	748	754	828	856	781	740	29.7133	28.5833	49.7633	48.0633	792.333	776.667	-0.194573	0.0153629	0.00173189	-0.050758	0.639133	0.329662	0.162105	0.323671	0.0871742	-0.0566351	0.973549	0.488526	ZNF330	HSA6591+++NOA36	mRNA	6	URS0000E96CB4+++URS0001BCC5CE+++NM_001292002+++NM_014487+++XM_017008033+++XM_024453986	coding	known	NC_000004.12	141220294	141234697	+
10584	10584	COLEC10	0.54	0.77	0.79	0.72	0.72	0.8	0.9	1.32	1.33	1.21	1.21	1.33	27	38	39	35	35	38	0.746667	0.7	1.25	1.18333	36	34.6667	-0.374396	0.550301	0.273716	0.118644	0.89985	0.775302	0.0374747	0.999256	0.998928	-0.0822067	0.973549	0.798262	COLEC10	3MC3+++CL-10+++CL-34+++CLL1	mRNA	6	URS00008B2841+++URS00008B4974+++URS0001BF1BA5+++NM_001324095+++NM_006438+++XM_005250756	coding	known	NC_000008.11	118952233	119108455	+
55911	55911	APOBR	0.02	0.05	0	0	0.03	0.02	0.03	0.08	0	0	0.06	0.03	1	3	0	0	2	1	0.0166667	0.0233333	0.03	0.0366667	1	1.33333	6.64386	0.730384	0.510946	0.584963	0.859364	0.701224	-6.64386	0.784195	0.487166	0.38321	0.975389	0.834557	APOBR	APOB100R+++APOB48R	mRNA	8	URS00008B45F9+++URS00008BA46E+++URS00008BD380+++URS0001BE7610+++URS0001BF6F9C+++URS0001BF7493+++URS0001FDC04F+++NM_018690	coding	known	NC_000016.10	28492105	28498964	+
23564	23564	DDAH2	58.78	56.6	48.89	56.49	54.4	54.94	96.96	96.05	82.91	94.74	91.06	91.89	963	929	812	926	899	878	55.2767	54.7567	92.5633	91.9733	901	901.333	0.0565236	0.848196	0.705608	0.0473575	0.857042	0.696904	-0.112741	0.173853	0.032651	-0.0287817	0.973549	0.703128	DDAH2	DDAH+++DDAHII+++G6a+++HEL-S-277+++NG30	mRNA	31	URS00008B9894+++URS00008C1526+++URS00008C3624+++URS00008C3E5D+++URS00009C1555+++URS00009C4A38+++URS0000D6DCCC+++URS0000D6E1D7+++URS0001BE5233+++NM_001303007+++NM_001303008+++NM_013974+++XM_011514448+++rna-NM_001303007.2-2+++rna-NM_001303007.2-3+++rna-NM_001303007.2-4+++rna-NM_001303007.2-5+++rna-NM_001303007.2-6+++rna-NM_001303007.2-7+++rna-NM_001303008.2-2+++rna-NM_001303008.2-3+++rna-NM_0013030…	coding	known	NT_167249.2	2974801	31730263	-
26502	26502	NARF	24.41	22.2	22.77	22.33	22.29	23.86	40.27	37.68	38.62	37.46	37.32	39.91	643	579	594	588	567	612	22.8267	23.1267	38.23	38.8567	589	605.333	0.129003	0.520048	0.236014	0.0302146	0.98452	0.914604	-0.0430687	0.658861	0.333564	0.010186	0.990777	0.905426	NARF	IOP2	mRNA	23	URS00000A88ED+++URS00002C06E2+++URS00008BCF10+++URS00009B0316+++URS0000EAC77D+++URS0001BD366E+++URS0001BD631D+++URS0001BDF94B+++URS0001BE9758+++URS0001BEF779+++URS0001BF8E24+++URS0001BF952A+++NM_001038618+++NM_001083608+++NM_012336+++NM_031968+++XM_005256340+++XM_006722278+++XM_011523541+++XM_011523543+++XM_011523544+++XM_017024449+++XM_017024450	coding	known	NC_000017.11	82458198	82490640	+
55052	55052	MRPL20	163.19	162.75	162.48	168.25	179.34	158.68	269.19	276.2	275.53	282.17	300.19	265.42	1110	1098	1111	1157	1226	1044	168.757	162.807	282.593	273.64	1142.33	1106.33	-0.0598292	0.364501	0.132222	-0.159081	0.025565	0.00263996	0.0897371	0.72167	0.399116	-0.074295	0.889483	0.28483	MRPL20	L20mt+++MRP-L20	mRNA	7	URS00008B7598+++URS00008C240E+++URS00009B80C4+++URS0000D6E442+++URS0001BDF10B+++NM_001318485+++NM_017971	coding	known	NC_000001.11	1401909	1407293	-
999	999	CDH1	2.6	2.72	2.46	2.46	2.31	2.29	4.29	4.61	4.18	4.13	3.87	3.84	204	212	191	190	177	174	2.35333	2.59333	3.94667	4.36	180.333	202.333	0.10257	0.802495	0.62564	0.260315	0.346693	0.103296	0.134485	0.755377	0.521316	0.137259	0.924178	0.324906	CDH1	Arc-1+++BCDS1+++CD324+++CDHE+++ECAD+++LCAM+++UVO	mRNA	15	URS000047A6E3+++URS00008B334F+++URS00008BD3CE+++URS00008BFB29+++URS0000D5AD8D+++URS0001BCE59A+++URS0001BD0C26+++URS0001BD6918+++URS0001BDA538+++URS0001BDDA15+++URS0001BF40D2+++NM_001317184+++NM_001317185+++NM_001317186+++NM_004360	coding	known	NC_000016.10	68737292	68837099	+
7425	7425	VGF	0.08	0.1	0.13	0.3	0.32	0.13	0.13	0.17	0.22	0.51	0.53	0.22	3	4	5	12	12	5	0.25	0.103333	0.42	0.173333	9.66667	4	-2	0.0991302	0.0189676	-1.58496	0.204876	0.0456974	0	1.0094	0.965042	-1.29722	0.584602	0.0882752	VGF	SCG7+++SgVII	mRNA	4	URS0000EB1760+++NM_003378+++XM_005250561+++XM_011516549	coding	known	NC_000007.14	101162509	101170240	+
2026	2026	ENO2	0.12	0.12	0.03	0.03	0.09	0.06	0.19	0.2	0.05	0.05	0.15	0.1	4	4	1	1	3	2	0.06	0.09	0.1	0.146667	2	3	2	0.509834	0.229124	0.415037	0.881941	0.742574	-1	0.817639	0.60575	0.552357	0.973549	0.647437	ENO2	HEL-S-279+++NSE	mRNA	4	URS00009BB0C8+++URS0000E967F5+++URS0000EA4AF7+++NM_001975	coding	known	NC_000012.12	6914450	6926059	+
159371	159371	SLC35G1	6.02	7.07	5.88	6.19	5.9	6.01	9.93	12.01	9.97	10.39	9.88	10.06	329	382	319	330	314	315	6.03333	6.32333	10.11	10.6367	319.667	343.333	-0.00437844	0.875187	0.749954	0.282808	0.104395	0.0170809	0.0182046	0.957151	0.867428	0.0742292	0.973549	0.50916	SLC35G1	C10orf60+++POST+++TMEM20	mRNA	9	NR_144335+++NR_144336+++NR_144337+++URS0000D5C58B+++URS0001BF57F7+++NM_001134658+++NM_001345993+++NM_153226+++XM_011539373	coding	known	NC_000010.11	93893951	93914271	+
56899	56899	ANKS1B	0.01	0.06	0.02	0.04	0.13	0.04	0.01	0.09	0.04	0.07	0.22	0.07	1.37	9.29	4.14	6.87	14.02	6.94	0.07	0.03	0.12	0.0466667	9.27667	4.93333	-2.32613	0.235634	0.0656778	-0.593736	0.596423	0.290714	-0.745305	0.754937	0.52007	-0.917564	0.861136	0.255384	ANKS1B	AIDA+++AIDA-1+++ANKS2+++EB-1+++EB1+++cajalin-2	mRNA	107	URS0000458E52+++URS00008B533B+++URS00008B7D57+++URS00008BBDDB+++URS00008BC01F+++URS00008C13A0+++URS00008C1FB8+++URS00008C2D82+++URS00008C3B3A+++URS0000D0E78D+++URS0000D6D698+++URS0000D6DC88+++URS0000D6E1AB+++URS0000E91AF1+++URS0000E9DA45+++URS0000EAA189+++URS0001BCF565+++URS0001BCF697+++URS0001BD58A5+++URS0001BD89B4+++URS0001BDFBC4+++URS0001BE4F42+++URS0001BE9AC7+++URS0001BECC94+++URS0001BF225B++…	coding	known	NC_000012.12	98726457	99984936	+
255967	255967	PAN3	15.81	16.5	14.74	15.45	15.98	15.78	26.07	27.99	25	25.91	26.74	26.39	1387	1451	1314	1324	1376	1321	15.7367	15.6833	26.3467	26.3533	1340.33	1384	0.0670647	0.725127	0.520334	0.076567	0.612927	0.306544	-0.00766519	0.745289	0.423928	0.0173914	0.973549	0.778745	PAN3	NA	mRNA	19	URS0000EAFD7A+++URS0001BD7451+++URS0001BD90D3+++URS0001BF2E28+++URS0001BF6AB8+++XR_941549+++NM_175854+++XM_005266332+++XM_005266333+++XM_005266334+++XM_011535032+++XM_011535033+++XM_011535034+++XM_017020528+++XM_017020529+++XM_017020530+++XM_017020531+++XM_017020532+++XM_017020533	coding	known	NC_000013.11	28135021	28295335	+
7148	7148	TNXB	0.27	0.2	0.12	0.29	0.18	0.4	0.45	0.34	0.2	0.49	0.3	0.67	18	10	10	23	16	31	0.29	0.196667	0.486667	0.33	23.3333	12.6667	-0.353637	0.679378	0.399932	-0.678072	0.546772	0.232542	-1.63227	0.0097133	0.000698684	-0.914357	0.462002	0.0542978	TNXB	EDS3+++EDSCLL+++EDSCLL1+++HXBL+++TENX+++TN-X+++TNX+++TNXB1+++TNXB2+++TNXBS+++VUR8+++XB+++XBS	mRNA	41	URS00008B77D8+++URS00008C0CF8+++URS00008C0E59+++URS00008C1179+++URS00009AF5D6+++URS00009B86D2+++URS00009B8837+++URS00009C0398+++URS00009C259D+++URS00009C2857+++URS00009C53F3+++URS0000EAB023+++URS0000EAE498+++URS0000EEE28E+++URS0001BCAE6B+++URS0001BD1FCA+++URS0001BD56B1+++URS0001BD5E72+++URS0001BF1725+++NM_001365276+++NM_019105+++NM_032470+++rna-NM_001365276.2-2+++rna-NM_001365276.2-3+++rna-NM_001…	coding	known	NT_167249.2	3264388	32112849	+
100191040	100191040	C2CD4D	0.29	0.34	0.2	0.15	0.29	0.33	0.47	0.57	0.34	0.24	0.48	0.56	6	7	5	3	6	7	0.256667	0.276667	0.426667	0.46	5.33333	6	1	0.644397	0.361902	0.222392	0.921665	0.811992	-0.485427	0.776585	0.549012	0.13901	0.978886	0.860311	C2CD4D	FAM148D	mRNA	4	NM_001136003+++NM_001394591+++NM_001394592+++NM_001394593	coding	known	NC_000001.11	151837818	151840557	-
2647	2647	BLOC1S1	46.09	40.83	42.47	35.34	37.95	35.82	76.02	69.3	72.02	59.26	63.52	59.91	198	175	185	154	166	147	36.37	43.13	60.8967	72.4467	155.667	186	0.36257	0.144652	0.032356	0.0761717	0.871933	0.725138	0.331709	0.270385	0.064528	0.228215	0.67277	0.123153	BLOC1S1	BLOS1+++BORCS1+++GCN5L1+++MICoA+++RT14	mRNA	4	NR_037655+++NR_037656+++NR_037657+++NM_001487	coding	known	NC_000012.12	55716046	55719703	+
50804	50804	MYEF2	0.01	0.05	0.02	0.03	0.05	0	0.02	0.08	0.04	0.04	0.09	0	2	4.14	2	2	4.68	0	0.0266667	0.0266667	0.0433333	0.0466667	2.22667	2.71333	0	1.00425	0.97959	-0.176878	1.0143	0.982052	7.64386	0.584562	0.259814	0.391753	0.973549	0.759675	MYEF2	HsT18564+++MEF-2+++MST156+++MSTP156+++myEF-2	mRNA	29	NR_125408+++URS00008B6EF6+++URS00008B810C+++URS00008BC0BD+++URS00008C0F91+++URS00008C1D00+++URS00008C3967+++URS0000D5B3A8+++URS0000D6D763+++URS0000D6EC6D+++URS0001BCA8B9+++URS0001BCE6F6+++URS0001BF675A+++NM_001301210+++NM_016132+++XM_005254422+++XM_005254424+++XM_005254425+++XM_005254427+++XM_006720553+++XM_011521657+++XM_017022285+++XM_017022286+++XM_017022287+++XM_017022288+++XM_017022289+++XM_…	coding	known	NC_000015.10	48134631	48178517	+
148362	148362	BROX	32.54	34.64	31.65	32.94	33.21	31.25	53.68	58.79	53.68	55.25	55.59	52.27	2081	2174	2007	2050	2051	1915	32.4667	32.9433	54.37	55.3833	2005.33	2087.33	0.0216531	0.922923	0.827774	0.0840244	0.434763	0.156176	0.0676962	0.779793	0.509378	0.0292352	0.973549	0.592736	BROX	C1orf58	mRNA	20	NR_109927+++URS00008B51DA+++URS00008B7874+++URS00009AF6B3+++URS00009B2779+++URS00009BE056+++URS0001BDAB49+++XR_001736986+++NM_001288579+++NM_001288580+++NM_001288581+++NM_001375661+++NM_001375758+++NM_144695+++XM_005273069+++XM_006711173+++XM_011509214+++XM_017000374+++XM_017000375+++XM_017000376	coding	known	NC_000001.11	222712564	222735196	+
11149	11149	BVES	0.01	0	0	0	0	0.01	0.02	0	0	0	0	0.02	0.99	0	0	0	0	1	0.00333333	0.00333333	0.00666667	0.00666667	0.333333	0.33	6.62936	0.993573	0.989114	NA	NA	NA	-6.64386	0.767477	0.487166	-0.990508	0.973549	0.808204	BVES	CARICK+++HBVES+++LGMD2X+++LGMDR25+++POP1+++POPDC1	mRNA	4	NM_001199563+++NM_007073+++NM_147147+++XM_011535398	coding	known	NC_000006.12	105096822	105137157	-
56993	56993	TOMM22	41.79	42.81	45.59	48.92	48.89	49.76	68.93	72.65	77.32	82.05	81.84	83.23	1259.62	1277.49	1364.29	1450.91	1445.4	1444.04	49.19	43.3967	82.3733	72.9667	1446.78	1300.47	-0.203969	0.000408612	2.26542e-05	-0.178157	0.00463688	0.00031708	-0.0819604	0.157264	0.0282234	-0.182213	0.0990224	0.00374269	TOMM22	1C9-2+++MST065+++MSTP065+++TOM22	mRNA	1	NM_020243	coding	known	NC_000022.11	38681957	38685421	+
147798	147798	TMC4	1.95	2.01	2.05	2.41	2.4	2.37	3.21	3.41	3.47	4.04	4.02	3.96	68	69	70	80	80	80	2.39333	2.00333	4.00667	3.36333	80	69	-0.234465	0.537379	0.26438	-0.213404	0.63314	0.323404	-0.192645	0.65562	0.33076	-0.242015	0.870737	0.265863	TMC4	NA	mRNA	29	URS00009C48FC+++URS0000D6D5D2+++URS0000D6D956+++URS0001BCC35E+++URS0001BDBCC3+++URS0001BECAC0+++URS0001BF1ACB+++XR_935741+++NM_001145303+++NM_144686+++XM_011526486+++rna-NM_001145303.3-10+++rna-NM_001145303.3-2+++rna-NM_001145303.3-3+++rna-NM_001145303.3-4+++rna-NM_001145303.3-5+++rna-NM_001145303.3-6+++rna-NM_001145303.3-7+++rna-NM_001145303.3-8+++rna-NM_001145303.3-9+++rna-NM_144686.4-10+++rna-…	coding	known	NW_003571061.2	134958	54173218	+
4659	4659	PPP1R12A	17.76	18.27	18.79	20.09	18.21	18.77	29.3	31.01	31.87	33.69	30.49	31.4	1617	1646	1692	1793	1619	1641	19.0233	18.2733	31.86	30.7267	1684.33	1651.67	-0.149056	0.00329666	0.00026241	0.0238614	1.00634	0.95567	0.0441543	0.972673	0.89076	-0.0566012	0.943097	0.352087	PPP1R12A	GUBS+++M130+++MBS+++MYPT1	mRNA	18	URS00003DC9ED+++URS000077A192+++URS00008BDC0B+++URS00008C120D+++URS00008C24D1+++URS00009B75F0+++URS0000D6DCEB+++URS0000D6DE9C+++URS0000D6DEF4+++URS0000EBED61+++URS0001BDFFCF+++URS0001BF670D+++URS0001BFA4A3+++NM_001143885+++NM_001143886+++NM_001244990+++NM_001244992+++NM_002480	coding	known	NC_000012.12	79773563	79935460	+
162333	162333	MARCHF10	0.02	0.07	0.06	0.06	0.05	0.06	0.03	0.12	0.1	0.1	0.08	0.1	1	3	3	3	2	3	0.0566667	0.05	0.0933333	0.0833333	2.66667	2.33333	-1.58496	0.646488	0.36154	0.584963	0.857566	0.701224	0	1.01003	0.971748	-0.219227	0.977884	0.852056	MARCHF10	MARCH-X+++MARCH10+++RNF190	mRNA	29	URS00008B3311+++URS00009BFDA8+++URS0000D6E7C4+++URS0000EF55BF+++URS0001BD0879+++URS0001BD0A91+++URS0001BDF33D+++URS0001BDF344+++URS0001BE13A0+++URS0001BE1C59+++URS0001BEEF5B+++URS0001BEFE4A+++URS0001BF97CE+++XR_934406+++NM_001100875+++NM_001288779+++NM_001288780+++NM_152598+++XM_005257095+++XM_005257096+++XM_005257097+++XM_005257098+++XM_005257100+++XM_005257102+++XM_005257103+++XM_005257106+++XM…	coding	known	NC_000017.11	62701314	62808346	+
23195	23195	MDN1	13.72	14.94	14.35	14.91	14.99	14.7	22.62	25.36	24.33	25.01	25.1	24.59	3404	3965	3836	3797	3830	3744	14.8667	14.3367	24.9	24.1033	3790.33	3735	-0.157629	1.00217e-06	2.76488e-08	0.0499765	0.682348	0.376158	0.0350223	1.00295	0.9457	-0.0492249	0.952434	0.392269	MDN1	Rea1	mRNA	11	URS00008B8307+++URS00008BA287+++URS0001BE9867+++URS0001BEB132+++NM_014611+++XM_005248700+++XM_006715405+++XM_011535635+++XM_011535636+++XM_024446382+++rna-NM_014611.3-2	coding	known	NW_017363815.1	14838	89828021	+
26575	26575	RGS17	0.07	0.01	0.02	0.07	0.07	0.03	0.11	0.01	0.03	0.12	0.12	0.05	4	1	2	1	2	4	0.0566667	0.0333333	0.0966667	0.05	2.33333	2.33333	2	0.512165	0.229124	-1	0.808197	0.6141	-1	0.751857	0.432208	-0.0355004	0.998166	0.977216	RGS17	RGS-17+++RGSZ2+++hRGS17	mRNA	3	URS0001BD3D83+++NM_012419+++XM_017010733	coding	known	NC_000006.12	153004459	153131284	+
10670	10670	RRAGA	53.39	48.98	50.37	53.09	50.48	47.69	88.06	83.12	85.42	89.03	84.5	79.76	1203	1093	1128	1179	1118	1034	50.42	50.9133	84.43	85.5333	1110.33	1141.33	0.0290729	1.0078	0.96822	-0.0326268	0.687876	0.381786	0.125531	0.446471	0.155413	0.0111834	0.981318	0.871527	RRAGA	FIP-1+++FIP1+++RAGA	mRNA	1	NM_006570	coding	known	NC_000009.12	19049427	19051025	+
55687	55687	TRMU	19.32	21.21	21.17	21.81	20.86	21.3	31.86	35.99	35.91	36.57	34.91	35.64	434	474	474	491	461	465	21.3233	20.5667	35.7067	34.5867	472.333	460.667	-0.178028	0.129034	0.0274658	0.0401203	0.939113	0.840158	0.0276563	0.98943	0.91826	-0.0643779	0.973549	0.496824	TRMU	LCAL3+++MTO2+++MTU1+++TRMT+++TRMT1	mRNA	17	NR_104240+++NR_104241+++XR_001755261+++XR_001755262+++NM_001282782+++NM_001282783+++NM_001282784+++NM_001282785+++NM_018006+++XM_005261678+++XM_005261681+++XM_011530271+++XM_011530272+++XM_011530273+++XM_011530274+++XM_011530275+++XM_024452260	coding	known	NC_000022.11	46335714	46357340	+
100534599	100534599	ISY1-RAB43	8.37	6.68	7.68	8.95	7.58	6.03	13.8	11.34	13.03	15.01	12.68	10.08	674.96	533.06	613.89	707.98	596.8	468.36	7.52	7.57667	12.59	12.7233	591.047	607.303	-0.0689066	0.4666	0.196206	-0.16295	0.168059	0.0340344	0.390362	0.00146338	6.60408e-05	0.0117081	0.997396	0.921014	ISY1-RAB43	ISY1	mRNA	8	URS0000151A72+++URS00009C323F+++URS0000D6D65E+++URS0000D6E9E2+++URS0001BCE58E+++URS0001BF5314+++URS0001BF5FCB+++NM_001204890	coding	known	NC_000003.12	129087572	129161063	+
85285	85285	KRTAP4-1	0.12	0.23	0.12	0.12	0.12	0	0.19	0.39	0.2	0.19	0.19	0	1	2	1	1	1	0	0.08	0.156667	0.126667	0.26	0.666667	1.33333	0	1.00368	0.983672	1	0.817243	0.63598	6.64386	0.764428	0.513	0.975514	0.973549	0.607931	KRTAP4-1	KAP4.1+++KAP4.10+++KRTAP4-10+++KRTAP4.10	mRNA	1	NM_001386841	coding	known	NC_000017.11	41184100	41184911	-
377677	377677	CA13	8.36	9.01	7.14	6.28	6.52	5.03	13.79	15.3	12.1	10.54	10.91	8.41	525	560	444	387	400	304	5.94333	8.17	9.95333	13.73	363.667	509.667	0.439984	0.000393831	2.16528e-05	0.485427	2.44867e-05	7.5262e-07	0.546488	6.55938e-05	1.77525e-06	0.458494	0.00504215	5.97778e-05	CA13	CAXIII	mRNA	1	NM_198584	coding	known	NC_000008.11	85245458	85284073	+
29083	29083	GTPBP8	10.36	10.92	10.48	9.82	10.57	10.76	17.09	18.53	17.77	16.47	17.69	18	291	304	292	272	292	292	10.3833	10.5867	17.3867	17.7967	285.333	295.667	0.0974125	0.78063	0.588242	0.058103	0.888113	0.754434	0	0.8997	0.754606	0.0225039	0.976773	0.844542	GTPBP8	HSPC135	mRNA	4	URS00001F08F0+++URS0001BD9049+++NM_014170+++NM_138485	coding	known	NC_000003.12	112990447	113002335	+
33	33	ACADL	0.57	0.73	0.86	0.91	0.69	0.54	0.94	1.24	1.46	1.52	1.15	0.9	22	28	33	35	26	20	0.713333	0.72	1.19	1.21333	27	27.6667	-0.669851	0.250312	0.0727096	0.106915	0.933715	0.829798	0.722466	0.338077	0.0929418	0.00941626	0.998166	0.979963	ACADL	ACAD4+++LCAD	mRNA	17	URS00000713AA+++URS00008B9000+++URS00009B6052+++URS0000A8729F+++URS0000A9FECC+++URS0000D56D2F+++URS0000D59578+++URS0000D5BE97+++URS0000D6DA0F+++URS0000D6ED26+++URS0001BD6353+++URS0001BE1403+++URS000220309A+++URS00022535E0+++NM_001608+++XM_005246517+++XM_017003955	coding	known	NC_000002.12	210171516	210239587	+
130951	130951	M1AP	0	0	0	0.11	0	0	0	0	0	0.18	0	0	0	0	0	3	0	0	0.0366667	0	0.06	0	1	0	-8.22882	0.348337	0.119645	NA	NA	NA	NA	NA	NA	-2.46515	0.961048	0.411496	M1AP	C2orf65+++D6Mm5e+++SPATA37+++SPGF48	mRNA	20	URS00008B323F+++URS00008B972F+++URS00008BFC53+++URS00008C0C3D+++URS0001BDDB50+++URS0001BE7080+++NM_001281295+++NM_001281296+++NM_001321739+++NM_138804+++XM_005264152+++XM_006711946+++XM_011532548+++XM_011532549+++XM_011532550+++XM_011532551+++XM_011532552+++XM_011532553+++XM_011532554+++XM_024452711	coding	known	NC_000002.12	74557640	74648330	+
11043	11043	MID2	0.01	0.01	0	0	0	0	0.01	0.02	0	0	0	0	1	1	0	0	0	0	0	0.00666667	0	0.01	0	0.666667	6.64386	0.736709	0.510946	6.64386	0.732581	0.50732	NA	NA	NA	1.82138	0.973549	0.57714	MID2	FXY2+++MRX101+++RNF60+++TRIM1+++XLID101	mRNA	6	URS0001BE1456+++URS0001BF7DE6+++NM_001382751+++NM_001382752+++NM_012216+++NM_052817	coding	known	NC_000023.11	107825735	107931637	+
10565	10565	ARFGEF1	15.41	16.77	15.97	16.22	15.3	15.41	25.42	28.47	27.09	27.2	25.61	25.77	1854.84	1992.89	1904.97	1903.84	1788.87	1791.85	15.6433	16.05	26.1933	26.9933	1828.19	1917.57	-0.0376175	0.380662	0.142456	0.155814	0.0358886	0.0041052	0.0883184	0.601352	0.283038	0.0403727	0.973549	0.480253	ARFGEF1	ARFGEP1+++BIG1+++P200	mRNA	9	URS0000D6D4DA+++URS0000EECC81+++URS0001BE76E2+++URS0001BF2212+++URS0001BFA48A+++NM_006421+++XM_005251134+++XM_005251135+++XM_005251136	coding	known	NC_000008.11	67173621	67343824	+
51300	51300	TIMMDC1	20.78	18.45	19.64	19.87	21.89	19.79	34.29	31.31	33.3	33.33	36.64	33.1	618	615	638	671	642	623	20.5167	19.6233	34.3567	32.9667	645.333	623.667	-0.118706	0.226648	0.0619314	-0.0619869	0.614525	0.307748	0.0343243	1.01002	0.970678	-0.0776456	0.937191	0.340855	TIMMDC1	C3orf1+++MC1DN31	mRNA	10	URS00008B3289+++URS0000E95CC7+++URS0000EAAEF4+++URS0000EBA455+++URS0000EBDF22+++URS0000EC1B35+++URS00019B3E21+++URS0001BD3CD9+++NM_016589+++XM_017006556	coding	known	NC_000003.12	119498525	119525090	+
785	785	CACNB4	0.02	0	0.01	0.01	0.02	0.01	0.04	0	0.01	0.01	0.04	0.01	3	0	1	1	3	1	0.0133333	0.01	0.02	0.0166667	1.66667	1.33333	1.58496	0.66773	0.388756	-8.22882	0.379281	0.121393	0	1.00195	0.980626	-0.353002	0.973549	0.823423	CACNB4	CAB4+++CACNLB4+++EA5+++EIG9+++EJM+++EJM4+++EJM6	mRNA	44	URS00002AC424+++URS00008B5044+++URS00008C00B6+++URS00008C0BBB+++URS00009BD4F0+++URS0000E983BD+++URS0000EA214D+++URS0000EB3549+++URS0000EB5484+++URS0001BCF21A+++URS0001BD38B9+++URS0001BD7114+++URS0001BD825D+++URS0001BD880D+++URS0001BDFF24+++URS0001BE7D74+++URS0001BE94A9+++URS0001BEE9C5+++URS0001BF3BA3+++XR_001738928+++XR_001738935+++XR_001738937+++XR_001738938+++XR_001738939+++XR_001738940+++XR_00…	coding	known	NC_000002.12	151832771	152109203	+
286205	286205	SCAI	2.01	2.13	2.04	2.25	2.05	1.8	3.31	3.62	3.45	3.78	3.43	3.01	418	438.99	420	459	416	360.99	2.03333	2.06	3.40667	3.46	411.997	425.663	-0.134991	0.28303	0.0879298	0.0776045	0.795735	0.589862	0.21843	0.29311	0.0739562	0.0191634	0.978084	0.854838	SCAI	C9orf126+++NET40	mRNA	16	URS00008B2EF5+++URS00008B2FB1+++URS00008B5FBE+++URS00008B6524+++URS00008BC1CB+++URS00009B1D6F+++URS0000D6D9C8+++URS0001BCC4F1+++URS0001BD09D2+++URS0001BD2748+++URS0001BEAFB5+++URS0001BEB72B+++XR_929767+++XR_929768+++NM_001144877+++NM_173690	coding	known	NC_000009.12	124942608	125143528	+
23170	23170	TTLL12	38.88	38.02	36.16	36.18	36.1	33.83	64.13	64.52	61.33	60.68	60.43	56.58	2100	2032	1936	1918	1907	1760	35.37	37.6867	59.23	63.3267	1861.67	2022.67	0.130787	0.135046	0.0291644	0.0915956	0.383897	0.125094	0.137504	0.181581	0.0348776	0.0909449	0.62361	0.101868	TTLL12	dJ526I14.2	mRNA	3	URS00008BDB75+++URS00008C3835+++NM_015140	coding	known	NC_000022.11	43166622	43187134	-
57724	57724	EPG5	1.94	2.27	2.31	2.35	2.36	2.48	3.21	3.85	3.91	3.95	3.96	4.14	406	447	458	469	462	480	2.39667	2.17333	4.01667	3.65667	470.333	437	-0.208108	0.0807649	0.0142275	-0.047618	0.7692	0.473194	-0.0676868	0.582204	0.265344	-0.134416	0.748215	0.16558	EPG5	HEEW1+++KIAA1632+++VICIS	mRNA	19	URS00008BCA3F+++URS0000D6D786+++URS0000D6EA18+++URS0000EB333F+++URS0001BCBFDC+++URS0001BD4824+++URS0001BDE9EE+++URS0001BDF0C9+++URS0001BF21AB+++URS0001F15218+++XR_001753256+++XR_001753257+++NM_020964+++XM_011526122+++XM_017025889+++XM_017025890+++XM_017025891+++XM_017025892+++XM_017025893	coding	known	NC_000018.10	45800423	45967339	+
55008	55008	HERC6	0.02	0	0.02	0.04	0	0.02	0.03	0	0.03	0.06	0	0.03	1	0	1	2	0	1	0.02	0.0133333	0.03	0.02	1	0.666667	-1	0.791226	0.60876	NA	NA	NA	0	0.997199	0.980626	-0.613918	0.973549	0.771291	HERC6	NA	mRNA	8	URS0000EB8E1F+++URS0000EBC2C1+++XR_001741267+++NM_001165136+++NM_017912+++XM_005263083+++XM_011532053+++XM_017008333	coding	known	NC_000004.12	88378485	88443097	+
8999	8999	CDKL2	0	0.02	0.02	0.06	0.04	0.02	0	0.03	0.03	0.1	0.07	0.03	0	1	1	4	3	1	0.04	0.0133333	0.0666667	0.02	2.66667	0.666667	-8.64386	0.220326	0.0591714	-1.58496	0.672827	0.36595	0	0.999201	0.980626	-2.02141	0.810725	0.212079	CDKL2	KKIAMRE+++P56	mRNA	12	URS00008B3971+++URS00008B479D+++URS0001BDF97A+++URS0001BFA9C8+++XR_001741344+++XR_001741345+++NM_001330724+++NM_003948+++XM_006714406+++XM_017008809+++XM_017008810+++XM_017008811	coding	known	NC_000004.12	75573100	75630528	+
9984	9984	THOC1	38.02	37.93	36.41	40.12	36.67	38.99	62.72	64.38	61.74	67.28	61.38	65.22	1216.26	1203.24	1152.21	1265.19	1147.07	1196.07	38.5933	37.4533	64.6267	62.9467	1202.78	1190.57	-0.0569024	0.359795	0.127024	0.068971	0.725415	0.42296	-0.0538981	0.397455	0.125035	-0.043821	0.973549	0.502232	THOC1	HPR1+++P84+++P84N5	mRNA	18	URS00008BB445+++URS0000D6DC62+++URS0000D6DEF6+++URS0000D6E53E+++URS0000D6EB1D+++URS0000D6ECE3+++URS0001BCFD6C+++URS0001BD7875+++URS0001BE053E+++URS0001BE05E5+++URS0001BE1D77+++URS0001BF3EDB+++NM_005131+++XM_011525772+++XM_011525773+++XM_011525774+++XM_017026104+++XM_024451292	coding	known	NC_000018.10	214348	268047	+
127018	127018	LYPLAL1	16.72	14.68	14.47	17.16	16.11	15.94	27.58	24.91	24.54	28.79	26.96	26.66	468	417	406	473	451	428	16.4033	15.29	27.47	25.6767	450.667	430.333	-0.0153317	0.7975	0.619114	-0.11308	0.459253	0.17117	-0.0761311	0.584462	0.256506	-0.0955991	0.925341	0.32803	LYPLAL1	Q96AV0	mRNA	93	URS0000050808+++URS0000785261+++URS00008B2FB3+++URS00008B3EB5+++URS00008B510C+++URS00008B5E0B+++URS00008B6E0F+++URS00008BAA6C+++URS00008BB1F8+++URS00008BD1D5+++URS00008BF22F+++URS00008BFA37+++URS00009AE7B4+++URS00009AEFFE+++URS00009C0FDC+++URS0000EA0713+++URS0000EA0E58+++URS0000EA8C89+++URS0000EAC5EC+++URS0000EB06EF+++URS0000EB405A+++URS0000EB67E8+++URS0000EC1153+++URS0000EF03E2+++URS00019A8A83++…	coding	known	NC_000001.11	219173841	219452084	+
80143	80143	SIKE1	13.59	14.2	12.8	13.41	12.49	12.34	22.41	24.11	21.71	22.5	20.91	20.64	1239	1281	1156	1199	1112	1084	12.7467	13.53	21.35	22.7433	1131.67	1225.33	0.0473445	0.896477	0.785416	0.204114	0.0199483	0.00194441	0.0927766	0.687043	0.363086	0.0859362	0.798229	0.201009	SIKE1	SIKE	mRNA	5	NR_049741+++NR_049742+++URS0000D57D1A+++NM_001102396+++NM_025073	coding	known	NC_000001.11	114769479	114780685	+
51548	51548	SIRT6	12.64	11.94	10.91	12.77	12.43	13.57	20.85	20.27	18.5	21.42	20.8	22.7	277	261	240	277	269	289	12.9233	11.83	21.64	19.8733	278.333	259.333	0	0.905228	0.797504	-0.0435564	0.80767	0.606364	-0.268035	0.101306	0.0152261	-0.131509	0.8809	0.274278	SIRT6	SIR2L6	mRNA	14	URS0000D6DAB4+++URS0000D6DFCD+++URS0001BE1E90+++NM_001193285+++NM_001321058+++NM_001321059+++NM_001321060+++NM_001321061+++NM_001321062+++NM_001321063+++NM_001321064+++NM_016539+++XM_024451539+++XM_024451540	coding	known	NC_000019.10	4174109	4182565	-
7798	7798	LUZP1	12.82	13.62	14.18	13.43	13.08	14.99	21.15	23.12	24.06	22.52	21.9	25.07	1869	1963	2049	1918	1857	2096	13.8333	13.54	23.1633	22.7767	1957	1960.33	-0.0373362	0.380968	0.142596	0.0800864	0.510961	0.206214	-0.0327187	0.391145	0.118348	-0.0263215	0.973549	0.68486	LUZP1	LUZP	mRNA	13	URS00001F754A+++URS00008B7A17+++URS00008B91C4+++URS00008BC98F+++URS0000D5A97E+++URS0000E9627A+++URS0001BD6C6C+++URS0001BDA687+++URS0001BE9D01+++NM_001142546+++NM_033631+++XM_011542090+++XM_017002252	coding	known	NC_000001.11	23020147	23182033	+
5707	5707	PSMD1	102.81	104.65	104.38	105.1	101.75	102.75	169.59	177.59	177.01	176.26	170.32	171.87	5439	5478	5473	5457	5264	5235	103.2	103.947	172.817	174.73	5318.67	5463.33	-0.00476662	0.459794	0.190582	0.0574898	0.487164	0.190614	0.0641423	0.660937	0.33544	0.0101527	0.973549	0.805601	PSMD1	P112+++Rpn2+++S1	mRNA	10	NR_034059+++URS00008BC499+++URS00008C19B0+++URS00009C095B+++URS0001BCD75B+++URS0001BEBCEE+++URS0001BF77B2+++NM_001191037+++NM_002807+++XM_017004517	coding	known	NC_000002.12	231056867	231175095	+
138715	138715	ARID3C	0	0.08	0	0.04	0.07	0.04	0	0.14	0	0.07	0.12	0.07	0	2	0	1	2	1	0.05	0.0266667	0.0866667	0.0466667	1.33333	0.666667	-6.64386	0.732432	0.489174	0	1.00829	0.986326	-6.64386	0.78786	0.487166	-1.02769	0.973549	0.602181	ARID3C	NA	mRNA	4	URS0000E9F683+++URS0000EBB36D+++NM_001017363+++NM_001371945	coding	known	NC_000009.12	34620695	34629066	+
379	379	ARL4D	4.2	3.23	4.36	4.17	3.76	2.91	6.92	5.49	7.39	6.99	6.3	4.86	93	71	96	91	82	62	3.61333	3.93	6.05	6.6	78.3333	86.6667	0.0313642	0.999566	0.998972	-0.207805	0.638066	0.328608	0.630766	0.0805368	0.0109936	0.118563	0.973549	0.596166	ARL4D	ARF4L	mRNA	2	NM_001661+++XM_011524782	coding	known	NC_000017.11	43398993	43401137	+
767558	767558	LUZP6	29.64	30.69	31.34	31.67	31.89	31.65	48.9	52.08	53.15	53.12	53.38	52.94	1808	1852	1894	1895.5	1901.5	1859.5	31.7367	30.5567	53.1467	51.3767	1885.5	1851.33	-0.0681838	0.157472	0.0364292	-0.0380538	0.519574	0.212528	0.0265216	0.932072	0.825658	-0.0543961	0.922502	0.32126	LUZP6	MPD6+++MTPNUT	mRNA	1	NM_001128619	coding	known	NC_000007.14	135926760	135977359	-
146167	146167	SLC38A8	0	0.04	0.07	0	0	0.04	0	0.07	0.12	0	0	0.07	0	1	2	0	0	1	0.0133333	0.0366667	0.0233333	0.0633333	0.333333	1	NA	NA	NA	6.64386	0.758758	0.50732	1	0.834146	0.6445	1.46113	0.973549	0.544114	SLC38A8	FVH2	mRNA	4	URS0000DB9616+++URS0001BE518B+++NM_001080442+++XM_017022946	coding	known	NC_000016.10	84009667	84045333	+
3814	3814	KISS1	0.14	0	0.14	0	0	0	0.24	0	0.24	0	0	0	1	0	1	0	0	0	0	0.0933333	0	0.16	0	0.666667	6.64386	0.734891	0.510946	NA	NA	NA	6.64386	0.769551	0.513	1.82962	0.973549	0.574416	KISS1	HH13+++KiSS-1	mRNA	1	NM_002256	coding	known	NC_000001.11	204190341	204196491	-
80740	80740	LY6G6C	3.47	2.1	4.56	3.19	2.69	4.23	5.72	3.56	7.73	5.35	4.51	7.07	35	21	46	32	27	41	3.37	3.37667	5.64333	5.67	33.3333	34	0.129283	0.895753	0.784604	-0.36257	0.674763	0.363894	0.16601	0.856862	0.680964	-4.26509e-05	0.999966	0.999905	LY6G6C	C6orf24+++G6c+++NG24	mRNA	9	URS00008C0EF6+++URS00008C33E1+++NM_025261+++rna-NM_025261.3-2+++rna-NM_025261.3-3+++rna-NM_025261.3-4+++rna-NM_025261.3-5+++rna-NM_025261.3-6+++rna-NM_025261.3-7	coding	known	NT_167249.2	2966410	31721746	-
64847	64847	SPATA20	16.42	15.34	15.42	12.59	12.66	12.37	27.09	26.03	26.14	21.12	21.18	20.68	675	625	630	507	510	491	12.54	15.7267	20.9933	26.42	502.667	643.333	0.412902	0.00013175	6.2262e-06	0.293359	0.0164826	0.00152958	0.359629	0.003604	0.00019721	0.327117	0.00833475	0.000114273	SPATA20	HEL-S-98+++SSP411+++Tisp78	mRNA	9	URS0000EAAA0C+++URS0000EAB7BB+++URS0001BCCEF3+++URS0001BD0D6B+++URS0001BEFFA4+++URS0001BF37A6+++NM_001258372+++NM_001258373+++NM_022827	coding	known	NC_000017.11	50547129	50555852	+
57701	57701	NCKAP5L	1.69	1.19	1.22	1.3	1.07	1.39	2.79	2.01	2.07	2.17	1.79	2.33	135	95	97	101	84	108	1.25333	1.36667	2.09667	2.29	97.6667	109	0.418604	0.170935	0.0409426	0.177538	0.766646	0.470412	-0.154975	0.668836	0.341162	0.1276	0.973549	0.52975	NCKAP5L	Cep169+++FP1193+++KIAA1602	mRNA	10	URS00008B640C+++URS00008BD6E7+++URS0000D6E238+++URS00019B654C+++URS0001BD5A9E+++NM_001037806+++NM_001368048+++XM_005269050+++XM_006719525+++XM_011538611	coding	known	NC_000012.12	49791139	49828750	+
1952	1952	CELSR2	3.25	3.38	2.99	3.14	3.18	2.85	5.37	5.73	5.07	5.27	5.33	4.77	613	629	557	580	585	518	3.05667	3.20667	5.12333	5.39	561	599.667	0.0798342	0.761711	0.562724	0.104623	0.621247	0.313404	0.104725	0.764247	0.44415	0.0675035	0.973549	0.442798	CELSR2	ADGRC2+++CDHF10+++EGFL2+++Flamingo1+++MEGF3	mRNA	3	URS0000EBF3B5+++URS0001BE943E+++NM_001408	coding	known	NC_000001.11	109249539	109275751	+
10059	10059	DNM1L	39.21	38.1	37.6	36.84	36.3	36.52	64.69	64.66	63.76	61.78	60.76	61.09	2837	2734	2699	2621.01	2571.51	2550	36.5533	38.3033	61.21	64.37	2580.84	2756.67	0.114243	0.150242	0.0340428	0.0883975	0.310369	0.0878978	0.0819277	0.579662	0.262472	0.0663195	0.748391	0.16579	DNM1L	DLP1+++DRP1+++DVLP+++DYMPLE+++EMPF+++EMPF1+++HDYNIV+++OPA5	mRNA	23	URS0000774C07+++URS000078816C+++URS00008BFD2D+++URS0000EAA855+++URS0001BCC0BE+++URS0001BCE1DC+++URS0001BD4837+++URS0001BD6F19+++URS0001BE5CA8+++URS0001BF0423+++NM_001278463+++NM_001278464+++NM_001278465+++NM_001278466+++NM_001330380+++NM_005690+++NM_012062+++NM_012063+++XM_011520543+++XM_011520544+++XM_017018663+++XM_017018664+++XM_017018665	coding	known	NC_000012.12	32679296	32745650	+
8607	8607	RUVBL1	75.94	76.16	73.44	77.93	78.69	73.86	125.27	129.24	124.54	130.7	131.72	123.55	2107	2079.93	2017.73	2121	2140.14	1961	76.8267	75.18	128.657	126.35	2074.05	2068.22	-0.00955431	0.644951	0.35587	-0.0411702	0.437007	0.157701	0.0411436	1.00128	0.941886	-0.0329451	0.973549	0.538055	RUVBL1	ECP-54+++ECP54+++INO80H+++NMP 238+++NMP238+++PONTIN+++Pontin52+++RVB1+++TIH1+++TIP49+++TIP49A	mRNA	17	URS00009B2926+++URS0000D6DEE0+++URS0000D6E2CD+++URS0000D6E5F3+++URS0000EB97F6+++URS0001BDB6D3+++URS0001BF872E+++XR_924202+++NM_001319084+++NM_001319086+++NM_003707+++XM_005247841+++XM_011513248+++XM_011513249+++XM_017007356+++XM_017007357+++rna-NM_001319086.1-2	coding	known	NW_019805490.1	21904	128153914	-
8863	8863	PER3	7.88	7.63	6.91	7.94	8.76	7.38	13	12.96	11.72	13.31	14.66	12.35	789	756	696	769	832	714	8.02667	7.47333	13.44	12.56	771.667	747	0.0370417	0.99508	0.938926	-0.138197	0.148438	0.0279798	-0.0368368	0.660104	0.3348	-0.0756155	0.941092	0.348792	PER3	FASPS3+++GIG13	mRNA	34	URS000038CDFA+++URS00008BE4AC+++URS00008BF1F1+++URS00009BA359+++URS0000D5C7A2+++URS0001BDB73A+++URS0001BE9A33+++NM_001289861+++NM_001289862+++NM_001289863+++NM_001289864+++NM_001377275+++NM_001377276+++NM_016831+++XM_005263524+++XM_017002723+++XM_017002724+++XM_017002726+++XM_017002727+++XM_017002728+++XM_017002729+++XM_017002730+++XM_017002731+++XM_017002732+++XM_017002733+++XM_017002734+++XM_01…	coding	known	NC_000001.11	7784285	7845181	+
56109	56109	PCDHGA6	0.24	0.36	0.36	0.34	0.4	0.36	0.4	0.61	0.61	0.57	0.67	0.6	23	34	34.02	31.08	37.69	33.11	0.366667	0.32	0.613333	0.54	33.96	30.34	-0.434353	0.521449	0.24608	-0.148647	0.842717	0.677934	0.0391161	0.994018	0.988664	-0.17766	0.973549	0.600243	PCDHGA6	PCDH-GAMMA-A6	mRNA	2	NM_018919+++NM_032086	coding	known	NC_000005.10	141373891	141512975	+
9879	9879	DDX46	71.15	76.29	77.23	73.37	71.93	62.39	117.36	129.47	130.97	123.06	120.41	104.36	5424	5580	5521	5322	5152	4917	69.23	74.89	115.943	125.933	5130.33	5508.33	0.0273887	0.959941	0.884988	0.115133	0.00928041	0.000734786	0.167151	0.000147544	4.3518e-06	0.0742572	0.584878	0.0886583	DDX46	PRPF5+++Prp5	mRNA	14	NR_125341+++URS00008B4D4B+++URS00008BFB76+++URS0000E9E09E+++URS0000EA3354+++URS0001BCFF8A+++URS0001BE5F4B+++URS0001BEA1CB+++URS0001BF3C22+++XR_948313+++XR_948314+++NM_001300860+++NM_014829+++XM_011543758	coding	known	NC_000005.10	134758778	134855133	+
122704	122704	MRPL52	86.34	78.64	84.11	99.22	97.8	94.99	142.42	133.46	142.63	166.4	163.7	158.88	986	963	986	1083	1148	1085	97.3367	83.03	162.993	139.503	1105.33	978.333	-0.135374	0.0546281	0.0085993	-0.253515	0.000305524	1.2829e-05	-0.138035	0.05042	0.0057233	-0.204648	0.0672324	0.00213979	MRPL52	NA	mRNA	12	URS00009BC57B+++URS0001BCFA48+++URS0001BD789F+++NM_001318870+++NM_178336+++NM_180982+++NM_181304+++NM_181305+++NM_181306+++NM_181307+++XM_005267325+++XM_005267328	coding	known	NC_000014.9	22829862	22835758	+
199692	199692	ZNF627	4.84	4.03	3.61	4.17	4.53	4.22	7.98	6.84	6.12	7	7.58	7.05	212	175	157	180	195	179	4.30667	4.16	7.21	6.98	184.667	181.333	0.236067	0.413418	0.161836	-0.156119	0.556146	0.238432	-0.189195	0.440033	0.151062	-0.0559899	0.973549	0.708675	ZNF627	NA	mRNA	12	URS00008B8C04+++URS0000D5B072+++URS00019AEE49+++URS0001BCF176+++URS0001BDE235+++URS0001BE8F41+++URS0001BF777F+++NM_001290083+++NM_001290084+++NM_001290085+++NM_145295+++XM_011527780	coding	known	NC_000019.10	11559461	11619161	+
85302	85302	FBF1	1.08	0.96	1.12	1.26	1.15	1.23	1.79	1.63	1.9	2.11	1.92	2.06	87	76	89	99	90	95	1.21333	1.05333	2.03	1.77333	94.6667	84	-0.186413	0.584989	0.304676	-0.243926	0.556598	0.238882	-0.0941222	0.769028	0.537304	-0.201101	0.921192	0.318708	FBF1	Alb+++FBF-1	mRNA	3	URS00008BB738+++URS00008BD5FA+++NM_001319193	coding	known	NC_000017.11	75909574	75941056	-
9457	9457	FHL5	0	0	0	0	0	0.02	0	0	0	0	0	0.03	0	0	0	0	0	1	0.00666667	0	0.01	0	0.333333	0	NA	NA	NA	NA	NA	NA	-6.64386	0.772674	0.487166	-0.990508	0.973549	0.808204	FHL5	1700027G07Rik+++ACT+++FHL-5+++dJ393D12.2	mRNA	6	URS0001BD4022+++URS0001BE5688+++NM_001170807+++NM_001322466+++NM_001322467+++NM_020482	coding	known	NC_000006.12	96560587	96618626	+
5499	5499	PPP1CA	183.24	170.83	178.06	178.3	171.57	173.39	302.27	289.91	301.96	299.03	287.18	290.03	3532.49	3263.5	3409.03	3380.37	3247.25	3210.39	174.42	177.377	292.08	298.047	3279.34	3401.67	0.0635043	0.644963	0.355962	0.00720158	0.856834	0.69634	0.0866127	0.460139	0.163012	0.0241248	0.973549	0.616909	PPP1CA	PP-1A+++PP1A+++PP1alpha+++PPP1A	mRNA	5	URS0000D6E955+++URS0001A004DB+++NM_001008709+++NM_002708+++NM_206873	coding	known	NC_000011.10	67398183	67401858	+
9371	9371	KIF3B	26.61	26.86	27.68	26	27.19	26.01	43.89	45.59	46.95	43.6	45.52	43.5	2717	2713	2799	2602	2711	2559	26.4	27.05	44.2067	45.4767	2624	2743	0.0623936	0.712322	0.433806	0.00106393	0.809171	0.609994	0.129331	0.121534	0.0196237	0.0356287	0.973549	0.47413	KIF3B	FLA8+++HH0048+++KLP-11+++RP89	mRNA	9	URS00008C07B6+++URS00009B101F+++URS00009B47BA+++URS0001BCC860+++URS0001BE36F8+++URS0001BED235+++URS0001BF966F+++XR_001754435+++NM_004798	coding	known	NC_000020.11	32277651	32335011	+
55171	55171	TBCCD1	8	7.99	7.2	7.04	7.55	7.01	13.2	13.56	12.21	11.8	12.63	11.73	338.98	334.18	302.98	293	313.28	284.07	7.2	7.73	12.0533	12.99	296.783	325.38	0.210299	0.363317	0.129299	0.0931727	0.741455	0.522688	0.0929761	0.846841	0.667326	0.101215	0.947843	0.36699	TBCCD1	NA	mRNA	7	URS00009B435C+++URS00009B71AE+++URS0000D6E95B+++URS0001BE0BFD+++NM_001134415+++NM_001286749+++NM_018138	coding	known	NC_000003.12	186546067	186570543	-
63923	63923	TNN	0	0.01	0.01	0.01	0.01	0.01	0	0.02	0.02	0.02	0.02	0.02	0	1	1	1	1	1	0.01	0.00666667	0.02	0.0133333	1	0.666667	-6.64386	0.729332	0.489174	0	0.999387	0.98906	0	0.995138	0.980626	-0.608979	0.973549	0.763739	TNN	TN-W+++TNW	mRNA	7	URS00008BCE6D+++URS00019F80AB+++URS0001BF109D+++URS0001BF7359+++NM_022093+++XM_017002048+++XM_017002049	coding	known	NC_000001.11	175067833	175148075	+
160622	160622	TAMALIN	0.29	0.2	0.21	0.3	0.25	0.22	0.48	0.35	0.36	0.5	0.42	0.36	12	6	8	10	10	6	0.256667	0.233333	0.426667	0.396667	8.66667	8.66667	0.263034	0.853206	0.716646	-0.736966	0.62618	0.317376	0.415037	0.840036	0.643202	-0.0286131	0.998166	0.964671	TAMALIN	GRASP	mRNA	8	URS0000E95655+++URS0001BDBCE0+++URS0001BE0135+++URS0001BF6736+++NM_001271856+++NM_181711+++XM_005268691+++XM_011537996	coding	known	NC_000012.12	52006946	52015889	+
79879	79879	CCDC134	6.89	7.13	6.67	6.53	5.79	5.7	11.37	12.1	11.31	10.95	9.69	9.54	829	848	794	771	680	661	6.00667	6.89667	10.06	11.5933	704	823.667	0.104641	0.592614	0.310564	0.31853	0.00112768	5.9301e-05	0.264489	0.0285796	0.00274288	0.197916	0.213813	0.0133633	CCDC134	NA	mRNA	4	URS00019DE827+++NM_001304797+++NM_001382346+++NM_024821	coding	known	NC_000022.11	41800679	41832164	+
84812	84812	PLCD4	0	0	0	0.02	0.03	0	0	0	0	0.04	0.06	0	0	0	0	1.13	2.27	0	0.0166667	0	0.0333333	0	1.13333	0	-6.82018	0.758052	0.489174	-7.82655	0.562944	0.24457	NA	NA	NA	-2.46382	0.94808	0.374267	PLCD4	NA	mRNA	12	URS00008BBE3B+++URS0001BDA740+++XR_241325+++NM_032726+++XM_005246913+++XM_011512012+++XM_017005114+++XM_017005115+++XM_017005116+++XM_017005117+++XM_017005118+++XM_024453182	coding	known	NC_000002.12	218606871	218637186	+
255231	255231	MCOLN2	3.86	3.82	2.86	3.4	3.58	4.38	6.37	6.49	4.85	5.7	6	7.33	186	179	135	143	169	153	3.78667	3.51333	6.34333	5.90333	155	166.667	0.379287	0.136373	0.029838	0.0829363	0.851864	0.690002	-0.180572	0.518893	0.20104	0.0748083	0.973549	0.645282	MCOLN2	TRP-ML2+++TRPML2	mRNA	15	URS00008BA62B+++URS00008C220D+++URS0001BD8146+++URS0001BE6463+++URS0001BE75E5+++URS0001BE9727+++URS0001BF9F2A+++XR_001737090+++XR_001737091+++NM_001330647+++NM_153259+++XM_005270719+++XM_011541187+++XM_011541188+++XM_017000923	coding	known	NC_000001.11	84925583	84997113	+
8636	8636	SSNA1	55.92	47.81	50.89	46.63	49.21	50.95	92.25	81.14	86.3	78.21	82.37	85.22	535	454	487	444	468	468	48.93	51.54	81.9333	86.5633	460	492	0.268979	0.0626182	0.0102249	-0.0438162	0.749431	0.494968	0.0574132	0.934372	0.829782	0.0678577	0.973549	0.478532	SSNA1	N14+++NA-14+++NA14	mRNA	4	URS00009B824E+++URS00009C28B4+++URS0000EAA931+++NM_003731	coding	known	NC_000009.12	137188670	137190370	+
64784	64784	CRTC3	8.46	8.29	8.66	8.44	8.84	9.12	13.95	14.07	14.68	14.15	14.8	15.25	729	711	743	722	751	767	8.8	8.47	14.7333	14.2333	746.667	727.667	0.01392	0.917435	0.81716	-0.0789633	0.480052	0.185241	-0.0458644	0.57989	0.26288	-0.0659579	0.952434	0.393397	CRTC3	TORC-3+++TORC3	mRNA	10	URS000008325D+++URS0000DB8461+++URS0001BCFCC5+++URS0001BDBE5F+++NM_001042574+++NM_022769+++XM_005254968+++XM_011521906+++XM_024450018+++XM_024450019	coding	known	NC_000015.10	90529915	90645345	+
9611	9611	NCOR1	22.55	24.15	22.52	23.36	25.79	24.28	37.2	40.98	38.19	39.18	43.17	40.61	3335	3557	3308.34	3395	3704.72	3446.91	24.4767	23.0733	40.9867	38.79	3515.54	3400.11	-0.0257248	0.319216	0.10427	-0.0587035	0.111879	0.0189459	-0.0591961	0.0532513	0.00612864	-0.0765752	0.692561	0.132778	NCOR1	N-CoR+++N-CoR1+++PPP1R109+++TRAC1+++hN-CoR	mRNA	64	URS000078116A+++URS00008B294C+++URS00008B3F51+++URS00008B4218+++URS00008BCAA0+++URS00008BF438+++URS00008BFD9A+++URS0000D6D811+++URS0000D6D898+++URS0000D6E1A2+++URS0000D6E562+++URS0000EA2316+++URS0001BD05E3+++URS0001BD11F3+++URS0001BD5C5A+++URS0001BDCD2A+++URS0001BE36DE+++URS0001BE9F53+++NM_001190438+++NM_001190440+++NM_006311+++XM_005256866+++XM_005256868+++XM_005256871+++XM_005256872+++XM_005256…	coding	known	NC_000017.11	16029157	16216475	+
346157	346157	ZNF391	1.9	2.28	1.93	1.76	2.37	2.37	3.13	3.87	3.27	2.95	3.97	3.97	128	154	127	113	156	150	2.16667	2.03667	3.63	3.42333	139.667	136.333	0.179821	0.706032	0.42676	-0.0186157	0.920951	0.808696	-0.240134	0.377494	0.110647	-0.0640021	0.973549	0.717119	ZNF391	dJ153G14.3	mRNA	15	URS00008B2ACF+++URS00008B2D52+++URS00008B39DA+++URS00008B7982+++URS00008BD881+++URS00008BE1C9+++URS0000EC1638+++URS0001BF79EF+++NM_001076781+++NM_001322288+++NM_001322289+++NM_001322293+++XM_005249082+++XM_006715086+++XM_011514569	coding	known	NC_000006.12	27374615	27403908	+
265	265	AMELX	0.13	0.12	0.01	0.24	0.11	0	0.22	0.21	0.01	0.4	0.19	0	1	1	1	3	1	0	0.116667	0.0866667	0.196667	0.146667	1.33333	1	-1.58496	0.646564	0.36154	0	1.00952	0.98906	6.64386	0.76167	0.513	-0.438432	0.973549	0.803649	AMELX	AI1E+++AIH1+++ALGN+++AMG+++AMGL+++AMGX	mRNA	4	NM_001142+++NM_182680+++NM_182681+++XM_017029404	coding	known	NC_000023.11	11293413	11304149	+
254531	254531	LPCAT4	30.91	29.92	28.9	26.64	27.99	28.02	50.98	50.78	49.01	44.68	46.85	46.88	892	849	834	783	808	797	27.55	29.91	46.1367	50.2567	796	858.333	0.188031	0.125613	0.0265718	0.0714093	0.773899	0.477766	0.0654677	0.864749	0.693594	0.0797872	0.875723	0.270851	LPCAT4	AGPAT7+++AYTL3+++LPAAT-eta+++LPEAT2	mRNA	15	URS00008C2DB3+++URS00009BB21E+++URS0000D6DFF4+++URS0000D6E015+++URS0000E92E7D+++URS0000EA8248+++URS0001BD0F1E+++URS0001BEED87+++XR_002957632+++XR_243087+++XR_243088+++XR_931784+++NM_153613+++XM_006720454+++XM_011521422	coding	known	NC_000015.10	34358633	34367196	-
728229	728229	TMEM191B	1.13	0.92	0.76	0.75	0.73	0.83	1.86	1.57	1.29	1.25	1.22	1.39	33.1	29.97	26.1	23.22	22.52	25.3	0.77	0.936667	1.28667	1.57333	23.68	29.7233	0.511463	0.490192	0.213632	0.412312	0.669148	0.358708	0.0449124	1.00979	0.964222	0.300146	0.961826	0.412542	TMEM191B	NA	mRNA	8	URS000026E1EB+++URS000036DE29+++URS00009BD62D+++URS0001BF0159+++XR_951236+++NM_001242313+++XM_011546160+++XM_024452265	coding	known	NC_000022.11	18527802	18531920	+
9554	9554	SEC22B	12.04	12.71	14.04	12.68	12.69	13.6	19.86	21.57	23.81	21.27	21.24	22.75	1177	1173	1355	1243	1195	1265	12.99	12.93	21.7533	21.7467	1234.33	1235	-0.078712	0.223161	0.0605072	-0.0268076	0.722351	0.419652	0.0991555	0.590521	0.272742	-0.0273865	0.973549	0.708921	SEC22B	ERS-24+++SEC22L1	mRNA	6	URS00008BF8A6+++URS00009C3D8F+++URS0001BE8605+++URS0001BF8546+++NM_004892+++XM_017002856	coding	known	NC_000001.11	120150758	120176520	+
171568	171568	POLR3H	17.93	17.54	18.9	17.04	16.72	19.65	29.57	29.77	32.06	28.58	27.99	32.87	873.71	829.35	828.66	820.7	793.02	802.33	17.8033	18.1233	29.8133	30.4667	805.35	843.907	0.0902995	0.680274	0.401088	0.0646238	0.76323	0.548688	0.0465845	0.980425	0.902882	0.0382041	0.973549	0.597996	POLR3H	C25+++RPC22.9+++RPC8	mRNA	11	URS0000D6E241+++URS0001BD2E89+++URS0001BD54E1+++XR_244356+++NM_001018050+++NM_001018052+++NM_001282884+++NM_001282885+++NM_138338+++XM_011529993+++XM_017028641	coding	known	NC_000022.11	41525799	41544606	+
26589	26589	MRPL46	37.16	38.58	37.4	40.89	39.06	38.41	61.29	65.48	63.42	68.57	65.39	64.24	436	449	438	476	454	433	39.4533	37.7133	66.0667	63.3967	454.333	441	-0.126633	0.30744	0.098354	-0.0159769	0.859169	0.699764	0.0165638	0.935449	0.831906	-0.071412	0.973549	0.449321	MRPL46	C15orf4+++LIECG2+++P2ECSL	mRNA	3	URS00008C21EE+++URS0001BDAEA5+++NM_022163	coding	known	NC_000015.10	88459478	88467388	+
4067	4067	LYN	18.48	18.09	17.62	18.53	17.92	17.78	30.49	30.7	29.88	31.08	30	29.74	1062	1040	1002	1025	1021	989	18.0767	18.0633	30.2733	30.3567	1011.67	1034.67	0.0511599	0.877069	0.754866	0.0266007	0.993228	0.930538	0.0188401	0.910208	0.775378	0.00361372	0.998166	0.956423	LYN	JTK8+++p53Lyn+++p56Lyn	mRNA	17	URS00000FD219+++URS00003ABB47+++URS00008B7863+++URS00008B821D+++URS0000D56DD7+++URS0001BD0AED+++URS0001BD22EE+++URS0001BD299C+++URS0001BD64A0+++URS0001BE5FE5+++URS0001BECD3A+++URS0001BF91E6+++NM_001111097+++NM_002350+++XM_011517529+++XM_017013415+++XM_017013416	coding	known	NC_000008.11	55858224	56015075	+
92806	92806	CENPBD1	5.74	6.33	5.62	6.06	7.05	6.26	9.47	10.74	9.54	10.17	11.8	10.47	242.98	264.99	235.95	252	292.1	255	6.45667	5.89667	10.8133	9.91667	266.367	247.973	-0.0525862	0.759581	0.489108	-0.140524	0.46312	0.174257	-0.112016	0.564327	0.234472	-0.137276	0.876235	0.271256	CENPBD1	CENPBD1	mRNA	3	URS0000370E8C+++URS0001BE47B5+++NM_145039	coding	known	NC_000016.10	89969775	89972544	+
57677	57677	ZFP14	2.12	2.07	1.91	1.78	1.87	1.58	3.5	3.52	3.24	2.98	3.14	2.65	268	259	239	220	231	192	1.74333	2.03333	2.92333	3.42	214.333	255.333	0.284729	0.206326	0.053437	0.165059	0.575211	0.270418	0.315904	0.218555	0.0460712	0.223952	0.571521	0.0838292	ZFP14	ZNF531	mRNA	15	URS00002E8879+++URS0000EA92DB+++URS0001BD36FA+++URS0001BD95A1+++URS0001BDC17B+++URS0001BEBB04+++URS0001BECAA2+++URS0001BEE66C+++URS0001BEFF1B+++URS0001BF0260+++URS0001BF25DF+++NM_001297619+++NM_020917+++XM_017027038+++XM_024451625	coding	known	NC_000019.10	36331965	36380510	+
11077	11077	HSF2BP	3.38	3.76	3.45	3.56	3.5	4.07	5.57	6.38	5.85	5.98	5.86	6.81	161	162	139	135	149	154	3.71	3.53	6.21667	5.93333	146	154	0.254101	0.453528	0.186308	0.120681	0.759862	0.543866	-0.147845	0.590783	0.272902	0.0473901	0.973549	0.765569	HSF2BP	MEILB2+++POF19	mRNA	27	URS00008B5A4B+++URS00008B748C+++URS00008BAE6F+++URS00008BBAE3+++URS00008BFDE1+++URS0000D5A6FA+++URS0001BCDB1E+++URS0001BD18F7+++URS0001BDA03B+++URS0001BE485F+++URS0001BEB17A+++URS0001BEE166+++URS0001BF43C1+++URS0001BF5F79+++URS0001BFA693+++XR_937435+++NM_007031+++XM_011529443+++XM_011529445+++XM_011529446+++XM_011529447+++XM_017028267+++XM_017028268+++XM_017028269+++XM_017028270+++XM_017028271+++…	coding	known	NC_000021.9	43439575	43659499	+
843	843	CASP10	6.04	6.12	6.78	6.92	6.49	6.57	9.97	10.39	11.5	11.6	10.86	10.99	406	385	421	429	416	390	6.66	6.31333	11.15	10.62	411.667	404	-0.0794979	0.541001	0.266876	-0.111725	0.491292	0.193167	0.110346	0.790785	0.471676	-0.0553567	0.973549	0.578909	CASP10	ALPS2+++FLICE-2+++FLICE2+++MCH4	mRNA	18	URS00008C0BCB+++URS00008C1984+++URS00008C2656+++URS0001BD190A+++URS0001BEAE8D+++URS0001BED427+++XR_923043+++XR_923044+++NM_001206524+++NM_001206542+++NM_001230+++NM_001306083+++NM_032974+++NM_032976+++NM_032977+++XM_005246907+++XM_006712796+++XM_011511990	coding	known	NC_000002.12	201182885	201229406	+
10417	10417	SPON2	0.09	0.23	0.18	0.18	0.09	0.14	0.15	0.39	0.31	0.31	0.15	0.24	2	5	4	4	2	3	0.136667	0.166667	0.233333	0.283333	3	3.66667	-1	0.712336	0.43546	1.32193	0.604724	0.29874	0.415037	0.898898	0.754996	0.262541	0.973549	0.79816	SPON2	DIL-1+++DIL1+++M-SPONDIN+++MINDIN	mRNA	28	URS000041FDF4+++URS00008B497F+++URS00008B5D8B+++URS00008B8AC5+++URS00008B9430+++URS00008BBD2C+++URS00008BE635+++URS00008BFEA1+++URS00009BAF98+++URS0000D57F53+++URS0000D5818C+++URS0000D5B6D4+++URS0000D5B7F7+++URS0000EA1FEB+++URS0000EBDD6F+++URS0001BCBAEE+++URS0001BD6609+++URS0001BE48CD+++URS0001BE6090+++URS0001BEA86B+++URS0001BEEEA1+++URS0001BF73D9+++URS0001BF8282+++URS0001BF92BA+++URS0001BFA236++…	coding	known	NC_000004.12	1166932	1208844	+
4938	4938	OAS1	88.68	86.4	73.96	68.66	69.52	60.4	146.28	146.62	125.42	115.14	116.37	101.03	2104	2049	1766	1602	1642	1369	66.1933	83.0133	110.847	139.44	1537.67	1973	0.393261	2.42698e-12	3.05956e-14	0.319466	2.32527e-08	3.79536e-10	0.367363	1.40247e-08	1.81493e-10	0.33085	0.000612879	4.69349e-06	OAS1	E18/E16+++IFI-4+++OIAS+++OIASI	mRNA	12	URS00008C0484+++URS0001BE5CBD+++URS0001BE6C74+++XR_944558+++NM_001032409+++NM_001320151+++NM_002534+++NM_016816+++XM_006719434+++XM_011538413+++XM_017019361+++XM_017019362	coding	known	NC_000012.12	112906956	112933219	+
1854	1854	DUT	21.64	19.81	19.23	19.41	17.65	14.82	35.7	33.61	32.61	32.56	29.54	24.79	582	530	518	519	470	389	17.2933	20.2267	28.9633	33.9733	459.333	543.333	0.165285	0.355574	0.124337	0.173332	0.33023	0.0956958	0.413182	0.0019932	9.6498e-05	0.21402	0.384666	0.0380769	DUT	dUTPase	mRNA	18	URS000008C73C+++URS00007657EC+++URS00008B9A72+++URS00008BF3C9+++URS0000D579E1+++URS0000D5AAE9+++URS0000D5AECC+++URS0001BD7004+++URS0001BDD3AA+++URS0001BE9EE1+++URS0001BF08E1+++XR_001751125+++XR_931760+++NM_001025248+++NM_001025249+++NM_001330286+++NM_001948+++XM_017021988	coding	known	NC_000015.10	48321854	48362293	+
8611	8611	PLPP1	6.52	5.6	6.06	5.72	5.69	5.39	10.76	9.5	10.28	9.6	9.53	9.01	139.87	118.95	128.87	120.66	119.56	111	5.6	6.06	9.38	10.18	117.073	129.23	0.213139	0.600279	0.315928	-0.00737953	0.949809	0.859166	0.215357	0.692943	0.369618	0.108765	0.973549	0.529533	PLPP1	LLP1a+++LPP1+++PAP-2a+++PAP2+++PPAP2A	mRNA	8	NR_103485+++URS0000D6E5A5+++URS0000D6ECCD+++URS0000EACC08+++URS0001BCC6B1+++NM_003711+++NM_176895+++XM_006714724	coding	known	NC_000005.10	55424850	55535075	+
388610	388610	TRNP1	19.44	19.76	23.75	21.56	21.99	26.5	32.07	33.54	40.27	36.16	36.81	44.33	565	568	684	616	627	742	23.35	20.9833	39.1	35.2933	661.667	605.667	-0.124679	0.22954	0.0631912	-0.142575	0.217862	0.050171	-0.117423	0.208697	0.0430198	-0.15617	0.680367	0.126016	TRNP1	C1orf225+++TNRP+++TRNP	mRNA	3	URS0001BDB239+++NM_001013642+++XM_005245867	coding	known	NC_000001.11	26993663	27000891	+
23373	23373	CRTC1	1.83	2.14	1.66	2.04	1.94	1.81	3.02	3.62	2.82	3.42	3.24	3.03	143	154	117	134	145	139	1.93	1.87667	3.23	3.15333	139.333	138	0.0937821	0.855712	0.720332	0.0868775	0.85524	0.694256	-0.248576	0.383535	0.114131	-0.043339	0.973549	0.795722	CRTC1	MAML2+++MECT1+++Mam-2+++TORC-1+++TORC1+++WAMTP1	mRNA	16	URS00008B7089+++URS00019B94B8+++URS0001BD1F79+++URS0001BDAB70+++NM_001098482+++NM_015321+++XM_005259833+++XM_005259834+++XM_005259835+++XM_005259836+++XM_006722710+++XM_011527842+++XM_017026536+++XM_017026537+++XM_017026538+++XM_024451434	coding	known	NC_000019.10	18683621	18782333	+
10307	10307	APBB3	1.72	2.02	1.68	1.4	1.78	1.72	2.85	3.43	2.85	2.35	2.98	2.87	55	64	53	44	56	53	1.63333	1.80667	2.73333	3.04333	51	57.3333	0.321928	0.607256	0.321604	0.192645	0.739213	0.517848	0	0.974217	0.893454	0.139838	0.973549	0.590395	APBB3	FE65L2+++SRA	mRNA	10	URS00008C239B+++URS00008C27B0+++URS00008C3A7D+++URS0000D6D7CD+++URS0000E96814+++URS0001BE4B06+++NM_006051+++NM_133172+++NM_133173+++NM_133174	coding	known	NC_000005.10	140558268	140592123	-
653319	653319	KIAA0895L	3.18	3.65	2.88	2.57	2.95	3	5.24	6.2	4.88	4.32	4.94	5.02	173	197	151	133	155	152	2.84	3.23667	4.76	5.44	146.667	173.667	0.379346	0.156646	0.0361762	0.345927	0.173741	0.0356768	-0.00952277	0.91205	0.777366	0.214322	0.770867	0.179185	KIAA0895L	NA	mRNA	12	URS00008BB0A5+++URS0000D6DCC3+++URS0000EA796E+++URS0001BE31A0+++NM_001040715+++NM_001369680+++NM_001369681+++NM_001369682+++NM_001369684+++NM_001369685+++NM_001369686+++NM_001369687	coding	known	NC_000016.10	67175599	67183963	-
6877	6877	TAF5	5.73	6.1	5.65	6.65	5.84	6.6	9.45	10.35	9.58	11.16	9.78	11.04	295	312	288	336	293	325	6.36333	5.82667	10.66	9.79333	318	298.333	-0.187746	0.215414	0.056786	0.0906454	0.76667	0.553734	-0.174371	0.282057	0.0697406	-0.121102	0.891479	0.289158	TAF5	TAF(II)100+++TAF2D+++TAFII-100+++TAFII100	mRNA	4	URS00008B88BF+++URS0001BF0B4B+++NM_006951+++NM_139052	coding	known	NC_000010.11	103367976	103389079	+
158297	158297	SAXO1	0.04	0	0	0	0	0	0.06	0	0	0	0	0	1	0	0	0	0	0	0	0.0133333	0	0.02	0	0.333333	6.64386	0.730729	0.510946	NA	NA	NA	NA	NA	NA	0.933045	0.973549	0.819132	SAXO1	C9orf138+++FAM154A	mRNA	15	URS0000D6DCFC+++URS0001BD7A14+++URS0001BDEAE4+++URS0001BE6578+++URS0001BF3F78+++NM_001287049+++NM_001287050+++NM_153707+++XM_011517744+++XM_011517745+++XM_011517746+++XM_011517747+++XM_017014314+++XM_017014315+++XM_024447428	coding	known	NC_000009.12	18927650	19049506	-
27072	27072	VPS41	13.15	14.15	13.35	13.96	13.95	14.83	21.7	24.02	22.63	23.41	23.35	24.8	961	1011	930	942	986	977	14.2467	13.55	23.8533	22.7833	968.333	967.333	0.0288094	1.00781	0.968366	0.0361234	0.924223	0.815584	-0.0711278	0.356521	0.10094	-0.0304	0.973549	0.662425	VPS41	HVPS41+++HVSP41+++SCAR29+++hVps41p	mRNA	9	URS00008B4FF6+++URS00008C0F52+++URS0000D6E2CE+++URS0000E9AC7C+++URS0001BEB4D8+++XR_926930+++NM_014396+++NM_080631+++XM_017011988	coding	known	NC_000007.14	38722974	38909200	+
8714	8714	ABCC3	4.11	4.42	3.37	4.75	5.27	4.47	6.78	7.49	5.71	7.96	8.82	7.48	302	294	231	354	382	351	4.83	3.96667	8.08667	6.66	362.333	275.667	-0.229201	0.106363	0.0209694	-0.377756	0.00499007	0.000348786	-0.603578	5.69463e-06	1.17087e-07	-0.423952	0.019775	0.000365164	ABCC3	ABC31+++EST90757+++MLP2+++MOAT-D+++MRP3+++cMOAT2	mRNA	9	URS0000E9E004+++URS0000EA47B2+++URS0001BCA890+++URS0001BCB1DC+++URS0001BD6449+++URS0001BE7DAE+++URS0001BF8717+++NM_001144070+++NM_003786	coding	known	NC_000017.11	50634777	50692253	+
55508	55508	SLC35E3	8.8	8.97	9	9.4	8.22	9.28	14.52	15.23	15.26	15.76	13.77	15.53	434.65	445.92	460.87	445.43	413.01	404.6	8.96667	8.92333	15.02	15.0033	421.013	447.147	-0.0353446	0.758642	0.487802	0.110608	0.686137	0.379918	0.187864	0.402269	0.127342	0.0571846	0.973549	0.555378	SLC35E3	BLOV1	mRNA	12	NR_149143+++NR_149144+++URS0000EB5A43+++URS0001BD3F83+++URS0001BD4BFA+++URS0001BDDA1E+++URS0001BE31CE+++URS0001BEF579+++URS0001BF3A4A+++NM_001354997+++NM_001354998+++NM_018656	coding	known	NC_000012.12	68746176	68792125	+
54733	54733	SLC35F2	34.49	35.39	37.07	37.21	36.06	36.29	56.89	60.06	62.87	62.41	60.36	60.7	1488	1511	1586	1577	1523	1508	36.52	35.65	61.1567	59.94	1536	1528.33	-0.0838081	0.127748	0.027091	-0.0114123	0.75174	0.53548	0.0727563	0.765455	0.49433	-0.0355135	0.973549	0.553905	SLC35F2	HSNOV1	mRNA	1	NM_017515	coding	known	NC_000011.10	107790991	107858787	-
116931	116931	MED12L	0.79	0.92	1.09	1.02	1.1	0.98	1.29	1.56	1.84	1.71	1.84	1.63	110	133	113	105	130	133	1.03333	0.933333	1.72667	1.56333	122.667	118.667	0.0671142	0.941202	0.857214	0.0329146	1.00208	0.947408	-0.235103	0.419557	0.139953	-0.0769255	0.973549	0.671872	MED12L	NIZIDS+++NOPAR+++TNRC11L+++TRALP+++TRALPUSH	mRNA	23	URS00008B5571+++URS00008BA04E+++URS0000E9F627+++URS0000EBBF7E+++URS0001BD8056+++URS0001BDED48+++URS0001BDF600+++URS0001BEBF55+++URS0001BEC0EF+++URS0001BEC16B+++URS0001BF006A+++URS0001BF2039+++XR_001740000+++NM_001393769+++NM_053002+++XM_011512394+++XM_011512399+++XM_017005676+++XM_017005677+++XM_017005678+++XM_017005679+++XM_017005680+++XM_017005681	coding	known	NC_000003.12	151075250	151436677	+
81543	81543	LRRC3	1.72	1.32	1.18	1.19	1.2	1.08	2.83	2.24	2.01	2	2.01	1.8	167	127	114	114	114	101	1.15667	1.40667	1.93667	2.36	109.667	136	0.550814	0.0230171	0.00286214	0.155795	0.766668	0.470274	0.174679	0.758961	0.487394	0.280619	0.685504	0.129125	LRRC3	C21orf102+++C21orf30+++LRRC3DN	mRNA	4	URS00008BEAD0+++URS0000EB8FF6+++URS0001BCDE02+++NM_030891	coding	known	NC_000021.9	44455510	44462420	+
126364	126364	LRRC25	0.03	0	0	0.04	0	0	0.06	0	0	0.06	0	0	1	0	0	1	0	0	0.0133333	0.01	0.02	0.02	0.333333	0.333333	0	0.997965	0.983672	NA	NA	NA	NA	NA	NA	-0.0287234	0.998166	0.993069	LRRC25	MAPA	mRNA	4	URS0001BF9CC7+++XR_001753602+++NM_145256+++XM_005259739	coding	known	NC_000019.10	18391137	18397645	-
6903	6903	TBCC	15.49	12.84	15.1	16.03	16.26	15.5	25.55	21.78	25.61	26.89	27.21	25.93	351	288	340	358	362	338	15.93	14.4767	26.6767	24.3133	352.667	326.333	-0.0284886	0.774176	0.580364	-0.329921	0.0203815	0.0020081	0.0085115	0.920182	0.794876	-0.14049	0.808515	0.210025	TBCC	CFC	mRNA	1	NM_003192	coding	known	NC_000006.12	42744498	42746103	-
57047	57047	PLSCR2	0.02	0	0.04	0.04	0	0.02	0.04	0	0.07	0.07	0	0.04	1	0	2	1	0	1	0.02	0.02	0.0366667	0.0366667	0.666667	1	0	0.999505	0.983672	NA	NA	NA	1	0.833437	0.6445	0.55785	0.973549	0.791673	PLSCR2	NA	mRNA	31	URS00008B3AE0+++URS00008B9FA3+++URS00008BBA54+++URS0001BD3B1C+++URS0001BEBD04+++XR_002959557+++XR_002959558+++XR_002959559+++XR_002959560+++XR_002959561+++XR_002959562+++XR_002959563+++XR_002959564+++NM_001199978+++NM_001199979+++NM_020359+++XM_011513022+++XM_011513023+++XM_017006903+++XM_017006904+++XM_017006910+++XM_017006911+++XM_017006913+++XM_024453670+++XM_024453671+++XM_024453672+++XM_0244…	coding	known	NC_000003.12	146391363	146515252	+
260425	260425	MAGI3	4.63	6.23	5.56	5.77	5.98	5.7	7.65	10.57	9.43	9.68	10.01	9.54	539	722	651	664	677	636	5.81667	5.47333	9.74333	9.21667	659	637.333	-0.300898	0.00103957	6.80648e-05	0.092843	0.662659	0.352482	0.0336308	1.0094	0.963514	-0.0759213	0.973549	0.441019	MAGI3	MAGI-3+++dJ730K3.2	mRNA	12	URS00008B4E30+++URS0000EB995F+++URS0001BF508C+++URS0001BF7A87+++XR_001737106+++XR_946601+++NM_001142782+++NM_152900+++XM_005270737+++XM_011541208+++XM_017000974+++XM_017000975	coding	known	NC_000001.11	113390474	113685923	+
6423	6423	SFRP2	0	0	0.03	0	0.03	0	0	0	0.06	0	0.06	0	0	0	1	0	1	0	0.01	0.01	0.02	0.02	0.333333	0.333333	NA	NA	NA	-6.64386	0.750536	0.492734	6.64386	0.775665	0.513	-0.0287233	0.998166	0.993041	SFRP2	FRP-2+++SARP1+++SDF-5	mRNA	1	NM_003013	coding	known	NC_000004.12	153780591	153789083	-
51728	51728	POLR3K	21.64	22.17	22.61	23.78	21.59	22.38	35.69	37.62	38.35	39.87	36.14	37.43	401	407	417	435	394	399	22.5833	22.14	37.8133	37.22	409.333	408.333	-0.117413	0.369556	0.136154	0.0468332	0.915658	0.800734	0.0636586	0.920248	0.79457	-0.0319618	0.973549	0.747631	POLR3K	C11+++C11-RNP3+++HLD21+++My010+++RPC10+++RPC11+++RPC12.5	mRNA	3	URS0000D6E7BB+++URS0001BEF631+++NM_016310	coding	known	NC_000016.10	44367	53608	-
26156	26156	RSL1D1	68.62	67.68	68.79	73.79	74.73	77.4	113.19	114.86	116.66	123.76	125.09	129.47	6190	6039	6145	6525	6583	6727	75.3067	68.3633	126.107	114.903	6611.67	6124.67	-0.0760385	0.000471718	2.6869e-05	-0.124436	7.01614e-07	1.49614e-08	-0.13055	3.6143e-09	4.22614e-11	-0.139246	0.0297862	0.000671439	RSL1D1	CSIG+++L12+++PBK1+++UTP30	mRNA	9	URS0000D6DC64+++URS0000D6EC0E+++URS0000E955C4+++URS0000EAF63B+++URS0001BCE62D+++URS0001BCF409+++URS0001BD576B+++URS0001BDC88B+++NM_015659	coding	known	NC_000016.10	11833062	11851542	+
1296	1296	COL8A2	0.03	0.01	0.01	0	0	0.03	0.04	0.02	0.02	0	0	0.05	2	1	1	0	0	2	0.01	0.0166667	0.0166667	0.0266667	0.666667	1.33333	7.64386	0.531343	0.258254	6.64386	0.730983	0.50732	-1	0.811451	0.60575	0.958768	0.973549	0.626865	COL8A2	FECD+++FECD1+++PPCD+++PPCD2	mRNA	4	URS0001A0EC6E+++NM_001294347+++NM_005202+++XM_005270477	coding	known	NC_000001.11	36095239	36126207	-
8099	8099	CDK2AP1	116.75	113.8	113.92	111.95	109.95	111.31	192.59	193.12	193.19	187.75	184.04	186.19	2109	2038	2047	1998	1956	1934	111.07	114.823	185.993	192.967	1962.67	2064.67	0.0780025	0.580746	0.301048	0.0592477	0.70544	0.402956	0.0819233	0.654019	0.329222	0.0443488	0.952434	0.393728	CDK2AP1	DOC1+++DORC1+++ST19+++doc-1+++p12DOC-1	mRNA	19	NR_073007+++NR_073008+++URS000009ECBE+++URS00002901BC+++URS0000610CB1+++URS00008BF7F7+++URS0000D59D2E+++URS0000D5A38C+++URS0000D5A96B+++URS0000D5C141+++URS0000D5CBD4+++URS0001BD0225+++URS0001BDA95A+++URS0001BE0BEE+++URS0001BF3A85+++URS0001BF617E+++NM_001270433+++NM_001270434+++NM_004642	coding	known	NC_000012.12	123244187	123272240	+
220323	220323	OAF	9.18	8.5	7.25	8.29	8.26	7.86	15.14	14.43	12.29	13.91	13.83	13.15	314	288	246	279	277	259	8.13667	8.31	13.63	13.9533	271.667	282.667	0.170499	0.527727	0.241624	0.0561828	0.897902	0.772796	-0.0742938	0.71073	0.385082	0.0278321	0.973549	0.820569	OAF	NS5ATP13TP2	mRNA	7	URS00008B2CF7+++URS00008B8D1A+++URS0000E9EDEF+++URS0001BCC48C+++URS0001BF2DA9+++URS0001BF8CEC+++NM_178507	coding	known	NC_000011.10	120211032	120230418	+
51174	51174	TUBD1	5.76	6.29	5.18	5.67	5.63	6.24	9.5	10.68	8.78	9.51	9.42	10.44	203	221	186	204	193	216	5.84667	5.74333	9.79	9.65333	204.333	203.333	-0.00708942	0.897938	0.787526	0.195446	0.531223	0.22016	-0.215729	0.306316	0.0794012	-0.0365063	0.973549	0.792035	TUBD1	TUBD	mRNA	23	URS00008B7245+++URS0000E91690+++URS0000E9431B+++URS0000E9C02F+++URS0000EADB8C+++URS0001BCACBB+++URS0001BE5536+++URS0001BEA320+++NM_001193609+++NM_001193610+++NM_001193611+++NM_001193612+++NM_001193613+++NM_016261+++XM_005257425+++XM_011524871+++XM_017024716+++XM_017024717+++XM_017024718+++XM_017024719+++XM_017024720+++XM_024450783+++XM_024450784	coding	known	NC_000017.11	59859467	59892948	+
56673	56673	C11orf16	0.03	0.04	0.04	0.04	0	0.04	0.05	0.06	0.06	0.06	0	0.06	1	1	1	1	0	1	0.0266667	0.0366667	0.04	0.0566667	0.666667	1	0	1.00172	0.983672	6.64386	0.744971	0.50732	0	0.996134	0.980626	0.553474	0.973549	0.78498	C11orf16	NA	mRNA	10	URS00008B2006+++URS00008B536E+++URS00008B7A98+++URS00008BD39A+++URS00008BFA76+++URS0001BCD33A+++URS0001BE1B1C+++URS0001BEB62C+++NM_020643+++XM_017018013	coding	known	NC_000011.10	8920076	8937221	+
5936	5936	RBM4	82.12	83.39	85.9	88.24	92.44	94.64	135.46	141.52	145.67	148	154.74	158.31	1747.13	1696.04	1772.79	1775.12	1868.59	1829.73	91.7733	83.8033	153.683	140.883	1824.48	1738.65	-0.0229296	0.536797	0.263598	-0.13978	0.0110388	0.000911064	-0.0456091	0.31854	0.0845158	-0.0980268	0.565827	0.0810861	RBM4	LARK+++RBM4A+++ZCCHC21+++ZCRB3A	mRNA	11	URS000002CF9F+++URS000054F840+++URS00008BCC67+++URS0001BCAABE+++URS0001BCDD21+++URS0001BDD753+++URS0001BDF3DA+++URS0001BF3FC5+++NM_001198843+++NM_001198844+++NM_002896	coding	known	NC_000011.10	66638667	66668380	+
54986	54986	ULK4	0.45	0.51	0.65	0.48	0.47	0.86	0.74	0.87	1.1	0.81	0.78	1.44	31	35.13	45	33	32	57	0.603333	0.536667	1.01	0.903333	40.6667	37.0433	-0.0901978	0.866242	0.736972	0.134632	0.89228	0.76185	-0.341037	0.501839	0.188828	-0.165941	0.973549	0.616045	ULK4	FAM7C1+++REC01035	mRNA	31	NR_136342+++URS000064B5B8+++URS00008B313D+++URS00008B9905+++URS00008BD501+++URS00008BE92D+++URS00008BF612+++URS00008C1D80+++URS00008C280E+++URS00009B9293+++URS0000D6D779+++URS0000D6DD42+++URS0000EAD7B3+++URS0001BD5B79+++URS0001BDAD7C+++URS0001BDF135+++URS0001BE38F3+++URS0001BE5F9C+++URS0001BED512+++URS0001BEDA59+++URS0001BEE820+++URS0001BF3F58+++URS0001BF6CA7+++URS0001BF7B21+++URS0001BF989F+++NM_…	coding	known	NC_000003.12	41246599	41962103	+
1781	1781	DYNC1I2	73.82	71.31	65.65	70.66	69.38	66.23	121.78	121.02	111.34	118.51	116.14	110.77	3878	3739	3369	3620	3518	3349	68.7567	70.26	115.14	118.047	3495.67	3662	0.0993231	0.172997	0.0416536	0.087897	0.213495	0.048505	0.00859005	0.736964	0.415126	0.0379273	0.973549	0.470921	DYNC1I2	DIC74+++DNCI2+++IC2+++NEDMIBA	mRNA	15	URS0001BF00A2+++URS0001BF89C4+++URS0001BFA54D+++NM_001271785+++NM_001271786+++NM_001271787+++NM_001271788+++NM_001271789+++NM_001271790+++NM_001320882+++NM_001320883+++NM_001320884+++NM_001378+++NM_001378455+++NM_001378456	coding	known	NC_000002.12	171237613	171751583	+
10242	10242	KCNMB2	0.16	0.03	0	0.03	0.03	0.03	0.27	0.05	0	0.05	0.05	0.05	6	1	0	1	1	1	0.03	0.0633333	0.05	0.106667	1	2.33333	2.58496	0.25646	0.0752064	0	1.00493	0.98906	-6.64386	0.772594	0.487166	1.18256	0.973549	0.459786	KCNMB2	NA	mRNA	6	URS0000EBCA0E+++URS0001BF66CE+++NM_001278911+++NM_005832+++NM_181361+++XM_011512325	coding	known	NC_000003.12	178536394	178844429	+
85456	85456	TNKS1BP1	15.43	16.29	14.6	14.99	14.45	14.23	25.45	27.65	24.76	25.14	24.19	23.81	1495	1558	1401	1424	1367	1329	14.5567	15.44	24.38	25.9533	1373.33	1484.67	0.0701963	0.745038	0.46804	0.188682	0.0179399	0.0017026	0.0761159	0.798628	0.48223	0.0836336	0.767752	0.176623	TNKS1BP1	TAB182	mRNA	7	URS00009BA7B0+++URS0000D6EAB2+++URS0001BF04BD+++URS0001BF8477+++NM_033396+++XM_006718725+++XM_011545325	coding	known	NC_000011.10	57299631	57324952	-
1427	1427	CRYGS	0.76	0.44	0.22	0.54	0.65	0.45	1.25	0.74	0.37	0.91	1.09	0.75	7	4	2	5	6	4	0.546667	0.473333	0.916667	0.786667	5	4.33333	0.485427	0.797251	0.608712	-0.584963	0.749768	0.532496	-1	0.75289	0.432208	-0.238159	0.973549	0.786436	CRYGS	CRYG8+++CTRCT20	mRNA	2	URS0001BE416A+++NM_017541	coding	known	NC_000003.12	186538443	186544380	-
347732	347732	CATSPER3	0.27	0.17	0.11	0.17	0	0.23	0.45	0.28	0.19	0.28	0	0.38	5	3	2	3	0	4	0.133333	0.183333	0.22	0.306667	2.33333	3.33333	0.736966	0.73241	0.529476	8.22882	0.388258	0.128687	-1	0.753407	0.432208	0.478011	0.973549	0.683533	CATSPER3	CACRC	mRNA	3	URS00008B3470+++URS0001BD9D5D+++NM_178019	coding	known	NC_000005.10	134967907	135011696	+
5977	5977	DPF2	28.42	28.34	29.13	32.29	32.63	34.7	46.89	48.1	49.4	54.15	54.62	58.05	1163	1155	1179	1313	1336	1373	33.2067	28.63	55.6067	48.13	1340.67	1165.67	-0.175016	0.00440487	0.000375916	-0.210027	0.00122672	6.57198e-05	-0.219768	0.000218757	6.99826e-06	-0.230594	0.0141059	0.000240441	DPF2	CSS7+++REQ+++SMARCG2+++UBID4+++ubi-d4	mRNA	9	URS00008B52E2+++URS0001BF2AE4+++XR_950008+++NM_001330308+++NM_006268+++XM_017018101+++XM_017018102+++XM_024448637+++XM_024448638	coding	known	NC_000011.10	65333840	65354262	+
11185	11185	INMT	0.05	0.03	0.03	0.05	0.03	0.05	0.08	0.04	0.04	0.09	0.04	0.09	2	1	1	2	1	2	0.0433333	0.0366667	0.0733333	0.0533333	1.66667	1.33333	0	1.00493	0.97959	0	0.997463	0.98906	-1	0.819164	0.60575	-0.354387	0.973549	0.813193	INMT	TEMT	mRNA	2	NM_001199219+++NM_006774	coding	known	NC_000007.14	30752135	30757602	+
124923	124923	RSKR	1.5	1.88	1.24	1.58	1.46	1.52	2.47	3.19	2.11	2.64	2.45	2.54	91	113	75	94	87	89	1.52	1.54	2.54333	2.59	90	93	-0.0467942	0.850907	0.712468	0.377235	0.299832	0.0832164	-0.246915	0.528357	0.20908	0.0178427	0.998166	0.931896	RSKR	SGK494	mRNA	12	URS00001F7C12+++URS00008B4154+++URS00008B4796+++URS00008B9DEB+++URS00008BC868+++URS00008BD5E3+++URS00008C0F49+++URS0000D6E34D+++URS0000D6E793+++URS0001BF0F1A+++URS0002256291+++NM_001174103	coding	known	NC_000017.11	28607925	28614197	+
92737	92737	DNER	0	0	0	0	0.02	0	0	0	0	0	0.03	0	0	0	0	0	1	0	0.00666667	0	0.01	0	0.333333	0	NA	NA	NA	-6.64386	0.772531	0.492734	NA	NA	NA	-0.990508	0.973549	0.808204	DNER	UNQ26+++bet	mRNA	17	URS00008BDC4F+++URS00008BE85A+++URS00008C0B4E+++URS0000EA1843+++URS0000EB5AEF+++URS0000EBE55D+++URS0001BCF4D8+++URS0001BD3E23+++URS0001BDA046+++URS0001BDA124+++URS0001BE68C5+++URS0001BE7B49+++URS0001BEE2D9+++URS0001BEF5E3+++URS0001BF7011+++NM_139072+++XM_005246950	coding	known	NC_000002.12	229357629	229714555	+
123591	123591	TMEM266	0.06	0.06	0.09	0.11	0.03	0.03	0.09	0.1	0.14	0.19	0.05	0.05	2	2	3	4	1	1	0.0566667	0.07	0.0966667	0.11	2	2.33333	-1	0.712182	0.43546	1	0.81953	0.63598	1.58496	0.715285	0.391356	0.197604	0.98326	0.877234	TMEM266	C15orf27+++HVRP1+++HsHVRP1+++hTMEM266	mRNA	11	URS00008B4AFD+++URS0000D58D8F+++URS0001BCFF5C+++URS0001BD1733+++URS0001BE2F99+++URS0001BED999+++NM_152335+++XM_005254160+++XM_017021915+++XM_017021916+++XM_017021917	coding	known	NC_000015.10	76059913	76204963	+
6527	6527	SLC5A4	0	0.03	0	0	0	0	0	0.05	0	0	0	0	0	1	0	0	0	0	0	0.01	0	0.0166667	0	0.333333	NA	NA	NA	6.64386	0.741175	0.50732	NA	NA	NA	0.933045	0.973549	0.819132	SLC5A4	DJ90G24.4+++SAAT1+++SGLT3	mRNA	20	URS000030171F+++URS00008B6A28+++URS00008B8FDF+++URS00009B01F3+++URS00009B3DB4+++URS0001BD0505+++URS0001BD6511+++URS0001BE3822+++URS0001BF0762+++URS0001BF11BE+++URS0001BF14DE+++URS0001BF41F9+++URS0001BF5AA7+++URS0001BF89C7+++NM_014227+++XM_006724308+++XM_011530342+++XM_011530343+++XM_011530344+++XM_017028920	coding	known	NC_000022.11	32218423	32355057	+
2297	2297	FOXD1	0	0	0	0	0	0.03	0	0	0	0	0	0.04	0	0	0	0	0	1	0.01	0	0.0133333	0	0.333333	0	NA	NA	NA	NA	NA	NA	-6.64386	0.760551	0.487166	-0.990508	0.973549	0.808204	FOXD1	FKHL8+++FREAC-4+++FREAC4	mRNA	4	URS00000B5795+++URS00008BB7BC+++URS00009ADF21+++NM_004472	coding	known	NC_000005.10	73444827	73448777	+
124995	124995	MRPL10	21.93	22.75	23.29	24.06	24.81	24.43	36.18	38.6	39.49	40.34	41.54	40.87	553	569	583	600	615	594	24.4333	22.6567	40.9167	38.09	603	568.333	-0.117683	0.265775	0.0795168	-0.112158	0.365881	0.112408	-0.026967	0.764946	0.444908	-0.11382	0.764585	0.175516	MRPL10	L10MT+++MRP-L10+++MRP-L8+++MRPL8+++RPML8	mRNA	6	NR_037575+++URS0000D6D6F1+++URS0001BF07AB+++NM_145255+++NM_148887+++XM_024450575	coding	known	NC_000017.11	47823272	47831541	-
30834	30834	POLR1H	38.95	36.72	37.49	38.31	42.57	39.89	64.24	62.32	63.58	64.25	71.25	66.73	323	303	311	321	352	314	40.2567	37.72	67.41	63.38	329	312.333	0.00896087	0.930907	0.843168	-0.216258	0.173692	0.035678	-0.01385	0.842867	0.657606	-0.103552	0.941092	0.347807	POLR1H	A12.2+++HTEX-6+++HTEX6+++Rpa12+++TCTEX6+++TEX6+++ZNRD1+++ZR14+++hZR14+++tctex-6	mRNA	47	NR_103864+++URS00008C0C78+++URS00008C3AEF+++URS00009AEE8F+++URS00009C018D+++URS00009C3CCE+++URS00009C5852+++URS0001BF391E+++rna-NR_103864.2-2+++rna-NR_103864.2-3+++rna-NR_103864.2-4+++rna-NR_103864.2-5+++rna-NR_103864.2-6+++rna-NR_103864.2-7+++rna-NR_103864.2-8+++NM_001278785+++NM_001278786+++NM_014596+++NM_170783+++rna-NM_001278785.2-2+++rna-NM_001278785.2-3+++rna-NM_001278785.2-4+++rna-NM_00127…	coding	known	NT_167249.2	1314080	30064909	+
101060341	101060341	LOC101060341	7.85	8.61	9.19	7.05	9.88	9.04	12.96	14.61	15.59	11.83	16.53	15.12	208.57	228.33	241.71	182.99	259.56	230.05	8.65667	8.55	14.4933	14.3867	224.2	226.203	0.188767	0.546866	0.27143	-0.184948	0.375715	0.117655	0.0713297	0.92957	0.82161	-0.0152918	0.995007	0.916583	LOC101060341	NA	mRNA	9	URS0000D5C8A3+++URS0000E9F3A6+++URS0001BD8FC1+++URS0001BE2441+++URS0001BF8DB3+++XM_005271793+++XM_017012925+++XM_017012927+++XM_024447033	coding	known	NC_000007.14	55735851	55763543	+
84888	84888	SPPL2A	56.77	58.85	58.52	59.83	57.98	60.48	93.65	99.87	99.24	100.34	97.04	101.17	2791	2823.23	2754.25	2686	2681.58	2660	59.43	58.0467	99.5167	97.5867	2675.86	2789.49	0.0553228	0.741692	0.539906	0.0742634	0.457807	0.169817	0.0502333	0.893379	0.743788	0.0312891	0.973549	0.507492	SPPL2A	IMD86+++IMP3+++PSL2	mRNA	17	URS0000384FD6+++URS00008B55F7+++URS00008B5C3E+++URS00008BFAE5+++URS0000D57049+++URS0000D6D5B6+++URS0000D6E055+++URS0001BD10F6+++URS0001BD2073+++URS0001BD990C+++URS0001BE615E+++URS0001BEB137+++URS0001BEEAFC+++NM_032802+++XM_005254722+++XM_017022680+++XM_017022681	coding	known	NC_000015.10	50702264	50765712	+
80208	80208	SPG11	5.81	6.43	5.35	5.59	6.2	5.9	9.58	10.91	9.07	9.38	10.37	9.88	745	796	665	713	770	735	5.89667	5.86333	9.87667	9.85333	739.333	735.333	0.0633383	0.826509	0.67311	0.04791	0.863238	0.71285	-0.14439	0.116843	0.0185746	-0.0369936	0.973549	0.653983	SPG11	ALS5+++CMT2X+++KIAA1840	mRNA	27	URS00008C1187+++URS0000D6D5A4+++URS0000D6E504+++URS0000D6E9B4+++URS0000E95A84+++URS0000E9885A+++URS0000E9BB0E+++URS0000E9EA7A+++URS0000EA0812+++URS0000EB302F+++URS0000EB35B4+++URS0000EC205C+++URS0001BD68FC+++URS0001BEE4EA+++URS0001BEE525+++URS0001BF0BB7+++URS0001BF4BC4+++URS0001BF7451+++XR_001751402+++XR_931917+++NM_001160227+++NM_025137+++XM_006720700+++XM_006720701+++XM_017022634+++XM_017022635…	coding	known	NC_000015.10	44562696	44663678	+
389813	389813	AJM1	0.67	0.92	0.86	0.7	0.85	0.74	1.1	1.55	1.46	1.17	1.42	1.23	51	69	65	52	63	54	0.763333	0.816667	1.27333	1.37	56.3333	61.6667	-0.0280144	0.925503	0.834242	0.131245	0.836268	0.663004	0.26748	0.714398	0.38843	0.102921	0.973549	0.683402	AJM1	C9orf172+++ajm-1	mRNA	3	URS0001BE792D+++URS0001BF42E3+++NM_001080482	coding	known	NC_000009.12	136841392	136848894	+
83449	83449	PMFBP1	0.07	0.09	0.02	0	0.06	0	0.12	0.16	0.03	0	0.09	0	5	5	1	0	3	0	0.02	0.06	0.03	0.103333	1	3.66667	8.96578	0.148079	0.0333474	0.736966	0.742673	0.522276	6.64386	0.76683	0.513	1.84534	0.798371	0.201494	PMFBP1	SPGF31+++STAP	mRNA	8	URS0000EAB97A+++NM_001160213+++NM_031293+++XM_011523357+++XM_011523358+++XM_011523360+++XM_011523361+++XM_011523362	coding	known	NC_000016.10	72116697	72173908	+
23683	23683	PRKD3	15.7	14.8	13.14	14.59	14.59	14.2	25.89	25.11	22.28	24.47	24.41	23.75	1444.37	1389.97	1211.56	1324.85	1301.58	1272.67	14.46	14.5467	24.21	24.4267	1299.7	1348.63	0.124611	0.282659	0.0876464	0.0947898	0.483078	0.187457	-0.0709925	0.26274	0.0617886	0.0240145	0.973549	0.72292	PRKD3	EPK2+++PKC-NU+++PKD3+++PRKCN+++nPKC-NU	mRNA	13	URS00008C2DA5+++URS0000D6E42B+++URS0000D6E4E8+++URS0001A0341C+++URS0001BE0E6D+++NM_005813+++XM_005264237+++XM_005264238+++XM_017003741+++XM_017003742+++XM_017003743+++XM_017003744+++XM_024452777	coding	known	NC_000002.12	37250502	37324833	+
6329	6329	SCN4A	0.01	0	0	0.01	0.02	0.01	0.01	0	0	0.01	0.03	0.01	1	0	0	1	2	1	0.0133333	0.00333333	0.0166667	0.00333333	1.33333	0.333333	0	0.994569	0.983672	-7.64386	0.556704	0.24457	-6.64386	0.779578	0.487166	-1.9228	0.947843	0.3661	SCN4A	CMS16+++HOKPP2+++HYKPP+++HYPP+++NAC1A+++Na(V)1.4+++Nav1.4+++SkM1	mRNA	9	URS0000D6E37C+++URS0000D6E91C+++URS0000EAEACC+++URS0001BCC05F+++URS0001BDD906+++URS0001BE2462+++URS0001BE8D4D+++URS0001BF2D97+++NM_000334	coding	known	NC_000017.11	63938554	63972918	+
10524	10524	KAT5	20.31	20.1	19.52	18.77	20.19	20.61	33.5	34.11	33.11	31.47	33.79	34.47	558.05	549.38	534.77	512.62	548.78	545.5	19.8567	19.9767	33.2433	33.5733	535.633	547.4	0.122505	0.573095	0.29398	0.00157649	0.935175	0.83245	-0.0286607	0.766999	0.447664	0.0030249	0.998166	0.972275	KAT5	ESA1+++HTATIP+++HTATIP1+++NEDFASB+++PLIP+++TIP+++TIP60+++ZC2HC5+++cPLA2	mRNA	15	URS0000E95245+++URS0000E96CBE+++URS0000EAA0E7+++URS0000EB01B1+++URS0000EBC4DE+++URS0001BF6039+++XR_001747726+++XR_001747727+++XR_001747728+++XR_002957116+++NM_001206833+++NM_006388+++NM_182709+++NM_182710+++XM_006718421	coding	known	NC_000011.10	65712018	65719604	+
51338	51338	MS4A4A	0	0	0	0.07	0	0	0	0	0	0.12	0	0	0	0	0	1	0	0	0.0233333	0	0.04	0	0.333333	0	-6.64386	0.756196	0.489174	NA	NA	NA	NA	NA	NA	-0.990508	0.973549	0.808204	MS4A4A	4SPAN1+++CD20-L1+++CD20L1+++HDCME31P+++MS4A4+++MS4A7	mRNA	5	URS00009BC868+++NM_001243266+++NM_024021+++NM_148975+++XM_017017909	coding	known	NC_000011.10	60280618	60308970	+
100142659	100142659	CTAGE8	0.2	0	0	0.11	0.27	0	0.32	0	0	0.19	0.45	0	7.91	0	0	4.48	10.6	0	0.126667	0.0666667	0.213333	0.106667	5.02667	2.63667	0.820179	0.687379	0.409088	-10.0498	0.0109345	0.00090101	NA	NA	NA	-1.03584	0.973549	0.714757	CTAGE8	CTAGE4	mRNA	2	NM_001278507+++rna-NM_001278507.2-2	coding	known	NW_018654715.1	221268	144269288	-
85437	85437	ZCRB1	15.6	13.73	14.76	13.7	17.66	17.11	25.73	23.3	25.03	22.98	29.56	28.62	360	314	341	309	386	370	16.1567	14.6967	27.0533	24.6867	355	338.333	0.22039	0.290609	0.0911666	-0.297836	0.0322397	0.00356262	-0.117754	0.442232	0.152252	-0.0984771	0.952434	0.393985	ZCRB1	MADP-1+++MADP1+++RBM36+++SNRNP31+++ZCCHC19	mRNA	5	URS00008B5B70+++URS00008B8976+++URS0001BDF6C2+++NM_033114+++XM_017020124	coding	known	NC_000012.12	42312086	42326107	-
200172	200172	SLFNL1	0.46	0.57	0.51	0.42	0.6	0.73	0.76	0.96	0.87	0.71	1	1.22	29	36	25	25	34	43	0.583333	0.513333	0.976667	0.863333	34	30	0.214125	0.810018	0.64717	0.0824622	0.950315	0.86075	-0.782409	0.133368	0.0223754	-0.211364	0.973549	0.544133	SLFNL1	NA	mRNA	19	URS0001BCD2B3+++URS0001BE15BA+++URS0001BF6008+++NM_001168247+++NM_001300859+++NM_001377532+++NM_001394331+++NM_144990+++XM_005270598+++XM_005270599+++XM_006710432+++XM_011540945+++XM_011540947+++XM_011540948+++XM_011540949+++XM_011540951+++XM_011540952+++XM_011540953+++XM_024453869	coding	known	NC_000001.11	41015597	41024704	+
971	971	CD72	0	0.05	0	0	0.05	0	0	0.08	0	0	0.09	0	0	1	0	0	1	0	0.0166667	0.0166667	0.03	0.0266667	0.333333	0.333333	NA	NA	NA	0	1.00858	0.98906	NA	NA	NA	-0.0287233	0.998166	0.993058	CD72	CD72b+++LYB2	mRNA	10	URS00008BCDB6+++URS00008C0C8D+++URS00008C0F33+++URS00008C19BA+++URS0000D6DBC9+++URS0000D6E1CB+++URS0000EA7EA7+++URS0001BD2E87+++NM_001782+++XM_006716893	coding	known	NC_000009.12	35609981	35646857	+
23395	23395	LARS2	20.54	20.4	20.85	19.25	18.57	17.37	33.88	34.62	35.36	32.29	31.08	29.06	1377	1368	1353	1222	1199	1140	18.3967	20.5967	30.81	34.62	1187	1366	0.172284	0.0748371	0.0129314	0.190237	0.0281418	0.00301162	0.247128	0.00487424	0.000291372	0.174097	0.111942	0.00451445	LARS2	HLASA+++LEURS+++PRLTS4+++mtLeuRS	mRNA	7	URS0000E9DE65+++URS0000EB3559+++URS0001BE7408+++NM_001368263+++NM_015340+++XM_011533554+++XM_017006042	coding	known	NC_000003.12	45388564	45549407	+
126328	126328	NDUFA11	217.16	199.3	202.64	197.09	211.98	200.73	358.23	338.22	343.65	330.54	354.83	335.75	989	899	935	905	980	872	203.267	206.367	340.373	346.7	919	941	0.128053	0.386327	0.145392	-0.124461	0.151992	0.0289198	0.100638	0.681398	0.351106	0.00555246	0.998166	0.939325	NDUFA11	B14.7+++CI-B14.7+++MC1DN14	mRNA	12	NR_034166+++URS00001137E3+++URS0000140BBF+++URS00008BDBB4+++URS0000D6DD10+++URS0000D6DF92+++URS0001BCFA19+++URS0001BD08E1+++URS0001BDD8C4+++URS0001BEC5E8+++NM_001193375+++NM_175614	coding	known	NC_000019.10	5891229	5904006	+
55297	55297	CCDC91	10.99	12.49	10.43	11.85	12.11	11.96	18.13	21.19	17.69	19.88	20.28	20.01	432	488	414	468	469	452	11.9733	11.3033	20.0567	19.0033	463	444.667	-0.115477	0.360144	0.126957	0.0572932	0.857758	0.697994	-0.126692	0.342627	0.0947102	-0.0870659	0.947843	0.370863	CCDC91	HSD8+++p56	mRNA	30	URS000076529E+++URS00008B6360+++URS0001BE533D+++URS0001BF9F9A+++NM_001330367+++NM_001352078+++NM_001352079+++NM_001352080+++NM_001352081+++NM_001352082+++NM_001352083+++NM_001352084+++NM_001352086+++NM_001352087+++NM_001387000+++NM_018318+++XM_005253414+++XM_005253415+++XM_011520735+++XM_017019569+++XM_017019572+++XM_017019574+++XM_024449032+++XM_024449033+++XM_024449034+++XM_024449035+++XM_02444…	coding	known	NC_000012.12	28190446	28550166	+
10287	10287	RGS19	11.89	8.47	7.91	9.53	10.12	9.6	19.62	14.38	13.42	15.99	16.94	16.06	277	207	183	207	237	217	9.75	9.42333	16.33	15.8067	220.333	222.333	0.420255	0.0254773	0.00323868	-0.195256	0.370837	0.114956	-0.245851	0.232611	0.0503178	-0.0173609	0.991631	0.907974	RGS19	GAIP+++RGSGAIP	mRNA	10	URS00008BFAA2+++URS0000D32B1B+++URS0000D6E61C+++NM_001039467+++NM_005873+++XM_005260182+++XM_005260183+++XM_011528484+++XM_011528485+++XM_011528486	coding	known	NC_000020.11	64073181	64080004	-
10955	10955	SERINC3	79.63	80.53	79.9	81.68	77.71	80.02	131.36	136.66	135.49	136.99	130.08	133.84	4415	4307	4334.96	4420	4140	4185	79.8033	80.02	133.637	134.503	4248.33	4352.32	-0.00163293	0.558408	0.281692	0.0570526	0.560651	0.251544	0.0507911	0.850814	0.673084	0.00607726	0.988058	0.891645	SERINC3	AIGP1+++DIFF33+++SBBI99+++TDE+++TDE1+++TMS-1	mRNA	6	URS0000D6E707+++URS0000EAFC7B+++URS0001BE7D1E+++URS0001BF2601+++NM_006811+++NM_198941	coding	known	NC_000020.11	44496221	44522070	+
319089	319089	TTC6	0.54	0.64	0.59	0.33	0.34	0.47	0.89	1.08	0.99	0.56	0.58	0.78	44	53	48	26	25	31	0.38	0.59	0.64	0.986667	27.3333	48.3333	0.758992	0.168142	0.0399962	1.08406	0.0189876	0.00182703	0.630766	0.291666	0.073381	0.793304	0.192051	0.011256	TTC6	C14orf25+++NCRNA00291	mRNA	27	URS00008B5D7C+++URS00008B95DA+++URS00008BE611+++URS0000D58024+++URS0000EA841E+++URS0001BCB8D6+++URS0001BCF2A8+++URS0001BD974D+++URS0001BDCC80+++URS0001BE2EFB+++URS0001BEA306+++URS0001BEBE22+++URS0001BF1682+++URS0001BF53CC+++URS0001BF814B+++XR_001750287+++XR_943762+++NM_001310135+++NM_001368142+++XM_011537430+++XM_011537431+++XM_011537432+++XM_017021254+++XM_017021255+++XM_017021256+++XM_017021257…	coding	known	NC_000014.9	37592124	37842717	+
7099	7099	TLR4	4.2	4.58	4.85	4.29	4.11	4.9	6.93	7.76	8.23	7.19	6.88	8.2	915	988	1045	916	875	1030	4.43333	4.54333	7.42333	7.64	940.333	982.667	-0.00157585	0.80201	0.624574	0.175228	0.121812	0.0212694	0.0208586	0.920393	0.7953	0.0347784	0.973549	0.674425	TLR4	ARMD10+++CD284+++TLR-4+++TOLL	mRNA	7	URS00019F4D25+++URS0001BCB416+++URS0001BEE1FC+++URS0001BF6417+++NM_003266+++NM_138554+++NM_138557	coding	known	NC_000009.12	117704403	117725223	+
23302	23302	WSCD1	0	0	0	0	0	0.01	0	0	0	0	0	0.02	0	0	0	0	0	1	0.00333333	0	0.00666667	0	0.333333	0	NA	NA	NA	NA	NA	NA	-6.64386	0.770667	0.487166	-0.990508	0.973549	0.808204	WSCD1	NA	mRNA	13	URS00008BBF0A+++URS00009B71E9+++URS00009BC5CB+++URS0001BF369F+++NM_001388405+++NM_001388406+++NM_001388407+++NM_001388408+++NM_001388409+++NM_001388410+++NM_001388411+++NM_015253+++XM_005256572	coding	known	NC_000017.11	6057807	6124427	+
64748	64748	PLPPR2	2.2	1.84	2.04	2.55	2.84	2.14	3.63	3.12	3.45	4.27	4.75	3.58	90	75	83	103	115	85	2.51	2.02667	4.2	3.4	101	82.6667	-0.194647	0.553992	0.277892	-0.616671	0.0256768	0.00266164	-0.0343515	0.895353	0.74749	-0.316993	0.670558	0.121625	PLPPR2	LPPR2+++PRG4	mRNA	9	URS0001BD64CE+++NM_001170635+++NM_001393892+++NM_001393893+++NM_001393894+++NM_001393895+++NM_001393896+++NM_022737+++XM_017027148	coding	known	NC_000019.10	11355431	11365698	+
9245	9245	GCNT3	10.37	9.91	8.27	10.33	9.97	9.51	17.11	16.82	14.03	17.32	16.7	15.91	843	797	666	823	792	745	9.93667	9.51667	16.6433	15.9867	786.667	768.667	0.0346402	1.00721	0.963868	0.00907929	0.954149	0.868556	-0.161718	0.0737317	0.00964814	-0.0628398	0.973549	0.463944	GCNT3	C2/4GnT+++C24GNT+++C2GNT2+++C2GNTM+++GNTM	mRNA	9	URS00008B6892+++URS00008B720B+++URS00008BB3BA+++URS00008BEC0F+++URS0000EC081F+++URS0001BCCC69+++URS0001BCD2E9+++URS0001BCE619+++NM_004751	coding	known	NC_000015.10	59594875	59640239	+
389831	389831	LOC389831	11.02	10.41	8.56	8.52	8.92	8.62	18.18	17.67	14.51	14.29	14.94	14.41	452	436	361	360	376	359	8.68667	9.99667	14.5467	16.7867	365	416.333	0.328326	0.0271086	0.0035051	0.213595	0.239679	0.0578138	0.00801499	0.916478	0.785234	0.160288	0.69335	0.133541	LOC389831	NA	mRNA	13	NR_144628+++rna-NR_144628.2-2+++NM_001242480+++NM_001347680+++NM_001347681+++NM_001347682+++XM_017030099+++XM_017030100+++XM_017030103+++rna-NM_001242480.3-2+++rna-NM_001347680.2-2+++rna-NM_001347681.2-2+++rna-NM_001347682.2-2	coding	known	NW_021160013.1	42938	250301	+
23309	23309	SIN3B	14.62	15.01	16.03	15.55	15.98	16.67	24.11	25.48	27.19	26.07	26.75	27.88	1209	1227	1315	1263	1292	1331	16.0667	15.22	26.9	25.5933	1295.33	1250.33	-0.0630404	0.318356	0.103674	-0.0744708	0.332369	0.0967094	-0.0174478	0.653965	0.329238	-0.0794953	0.834141	0.229628	SIN3B	NA	mRNA	11	URS00003CDAD7+++URS0000EAC930+++URS0000EB2A47+++URS0001BD1831+++URS0001BD6C88+++URS0001BD9B3A+++URS0001BEC2F4+++NM_001297595+++NM_001297597+++NM_015260+++XM_006722704	coding	known	NC_000019.10	16829398	16882487	+
1611	1611	DAP	32.9	32.92	33.5	30.98	29.62	32.29	54.26	55.87	56.82	51.96	49.58	54.01	1148	1137	1160	1063	1013	1085	30.9633	33.1067	51.85	55.65	1053.67	1148.33	0.110981	0.46514	0.195162	0.166598	0.11428	0.0194879	0.0964298	0.657044	0.331824	0.0952659	0.727493	0.152624	DAP	NA	mRNA	26	URS00008B2D66+++URS00008B312B+++URS00008B4455+++URS00008B7DF4+++URS00008B80AE+++URS00008B87DF+++URS00008B94D4+++URS00008B9D13+++URS00008BC13F+++URS00008BC9FA+++URS00008BCBE7+++URS00009B4196+++URS00009B7378+++URS0000D6E018+++URS0000D6E3EB+++URS0000D6E9E4+++URS0000D6EAB4+++URS0001BD17AB+++URS0001BD7882+++URS0001BDD0CF+++URS0001BE3C6C+++URS0001BE8C2B+++URS0001BE8F68+++URS0001BF3685+++NM_001291963+++…	coding	known	NC_000005.10	10679230	10767726	+
9796	9796	PHYHIP	0.19	0.15	0.28	0.29	0.31	0.09	0.32	0.26	0.48	0.49	0.51	0.15	9	7	13	12	14	4	0.23	0.206667	0.383333	0.353333	10	9.66667	-0.415037	0.726241	0.490456	-1	0.383771	0.125129	1.70044	0.183209	0.0353588	-0.0722766	0.99202	0.909158	PHYHIP	DYRK1AP3+++PAHX-AP+++PAHXAP1	mRNA	7	NR_156475+++URS0001BD889F+++NM_001099335+++NM_001363311+++NM_001363312+++NM_014759+++XM_017014102	coding	known	NC_000008.11	22219703	22232888	+
283989	283989	TSEN54	17.69	16.63	18.88	16.26	18.07	20.49	29.18	28.22	32.02	27.28	30.24	34.28	504	469	534	456	505	562	18.2733	17.7333	30.6	29.8067	507.667	502.333	0.14439	0.508013	0.225858	-0.106695	0.454002	0.16736	-0.0737304	0.521867	0.202912	-0.0443091	0.973549	0.662343	TSEN54	PCH2A+++PCH4+++PCH5+++SEN54L+++sen54	mRNA	1	NM_207346	coding	known	NC_000017.11	75516528	75524735	+
8233	8233	ZRSR2	11.12	11.15	12.24	14.5	14.12	13.73	18.35	18.92	20.76	24.32	23.64	22.96	238.91	238.52	260.32	316.86	295.14	285.31	14.1167	11.5033	23.64	19.3433	299.103	245.917	-0.407378	0.00418534	0.000354142	-0.307289	0.0610869	0.00836256	-0.132244	0.471074	0.170104	-0.311903	0.170364	0.00936414	ZRSR2	U2AF1-RS2+++U2AF1L2+++U2AF1RS2+++URP+++ZC3H22	mRNA	16	URS00008BB992+++URS00009C1828+++URS00009C5701+++URS0001BCA734+++URS0001BCE2A5+++URS0001BD37A3+++URS0001BD915B+++URS0001BF3E07+++NM_005089+++XM_005274597+++XM_011545589+++XM_017029881+++XM_017029882+++XM_017029883+++XM_024452455+++XM_024452456	coding	known	NC_000023.11	15789681	15828118	+
79091	79091	METTL22	7.76	7.21	6.99	7.73	7.04	6.6	12.8	12.23	11.85	12.96	11.78	11.04	256	281	249.99	265	252	222	7.12333	7.32	11.9267	12.2933	246.333	262.33	-0.0498485	0.725175	0.520416	0.157146	0.583726	0.277264	0.171311	0.661775	0.335952	0.0606618	0.973549	0.629294	METTL22	C16orf68	mRNA	40	NR_134608+++URS00008B2C71+++URS00008B4834+++URS00008BA25B+++URS00009B6D47+++URS00009C53F5+++URS0000D58E46+++URS0000E9419A+++URS0000EA808B+++URS0000EA989A+++URS0001BD04E1+++URS0001BD2FA3+++URS0001BDCE3C+++URS0001BE143E+++URS0001BE1FDB+++URS0001BE7849+++URS0001BEC253+++URS0001BED3D4+++URS0001BF10D7+++URS0001BF2014+++URS0001BF3987+++XR_001751981+++XR_001751982+++XR_001751983+++XR_001751984+++XR_0017…	coding	known	NC_000016.10	8621670	8673565	+
6855	6855	SYP	0.08	0.16	0.19	0.08	0.19	0.17	0.13	0.28	0.32	0.14	0.32	0.28	3	6	7	3	7	6	0.146667	0.143333	0.246667	0.243333	5.33333	5.33333	0	1.00682	0.97619	-0.222392	0.8958	0.769218	0.222392	0.933984	0.82864	-0.0263963	0.998166	0.974436	SYP	MRX96+++MRXSYP+++XLID96	mRNA	4	URS00008BB3EE+++URS0000D6D6FE+++URS0001BEDED2+++NM_003179	coding	known	NC_000023.11	49187812	49200202	+
4008	4008	LMO7	40.78	41.87	44.28	46.75	46.75	52.05	67.28	71.06	75.1	78.41	78.25	87.06	3458	3534	3726	3860	3849	4259	48.5167	42.31	81.24	71.1467	3989.33	3572.67	-0.158663	6.72625e-07	1.78911e-08	-0.123182	0.000398617	1.763e-05	-0.192887	1.12064e-10	1.07478e-12	-0.187977	0.0379707	0.000933321	LMO7	FBX20+++FBXO20+++LMO7b+++LOMP	mRNA	43	URS00008B9205+++URS00008BB38A+++URS00008BB860+++URS00009BA57E+++URS00009C5061+++URS0000E9756F+++URS0000E9AA7F+++URS0000EB457D+++URS0000EF0B32+++URS0001BD97CF+++URS0001BE0FE1+++NM_001306080+++NM_001330583+++NM_001366632+++NM_001366633+++NM_001366634+++NM_001366636+++NM_005358+++NM_015842+++XM_011535095+++XM_017020574+++XM_017020581+++XM_017020584+++XM_017020591+++XM_017020592+++XM_017020593+++XM_0…	coding	known	NC_000013.11	75549773	75859870	+
9404	9404	LPXN	0.46	0.34	0.3	0.57	0.31	0.45	0.76	0.58	0.5	0.96	0.51	0.75	17	12	9	16	8	14	0.443333	0.366667	0.74	0.613333	12.6667	12.6667	0.0874628	0.98022	0.914682	0.584963	0.704865	0.401978	-0.63743	0.596292	0.278228	-0.0319175	0.998166	0.95326	LPXN	LDPL	mRNA	11	URS0001BE7821+++NM_001143995+++NM_001307951+++NM_004811+++XM_006718750+++XM_011545388+++XM_011545390+++XM_011545391+++XM_011545393+++XM_011545394+++XM_017018579	coding	known	NC_000011.10	58526871	58578239	-
728215	728215	NALF1	0	0	0.01	0	0.01	0	0	0	0.01	0	0.02	0	0	0	1	0	1	0	0.00333333	0.00333333	0.00666667	0.00333333	0.333333	0.333333	NA	NA	NA	-6.64386	0.755307	0.492734	6.64386	0.760853	0.513	-0.0287233	0.998166	0.993041	NALF1	FAM155A+++NLF-1	mRNA	12	URS0001BCEA09+++URS0001BD295C+++URS0001BD5C24+++URS0001BDC13A+++URS0001BDF418+++URS0001BE29F5+++URS0001BECA4D+++URS0001BF1360+++URS0001BF37D9+++URS0001BF38B0+++NM_001080396+++XM_011521109	coding	known	NC_000013.11	107160298	107884949	+
145853	145853	C15orf61	1.1	1.02	1.18	1.14	1.08	1.29	1.81	1.73	2.01	1.9	1.81	2.16	75	69	80	76	72	85	1.17	1.1	1.95667	1.85	77.6667	74.6667	-0.0191088	0.923418	0.829376	-0.0614005	0.877847	0.734852	-0.0874628	0.79906	0.579178	-0.0858009	0.973549	0.695157	C15orf61	NA	mRNA	3	URS0001BD1CDF+++URS0001BD801D+++NM_001143936	coding	known	NC_000015.10	67521131	67530146	+
84645	84645	C22orf23	4.21	4.42	4.02	4.33	3.91	3.95	6.95	7.51	6.82	7.26	6.54	6.61	101	106	97	102	91	95	4.06333	4.21667	6.80333	7.09333	96	101.333	-0.0142139	0.920086	0.821464	0.220126	0.644769	0.33537	0.0300572	1.01048	0.971452	0.0491456	0.973549	0.796773	C22orf23	EVG1+++dJ1039K5.6	mRNA	12	URS0000614342+++URS0000D57E4D+++URS0001BCCC17+++URS0001BDC157+++URS0001BEF85C+++URS0001BF8ED9+++NM_001207062+++NM_032561+++XM_005261781+++XM_005261782+++XM_005261783+++XM_005261784	coding	known	NC_000022.11	37943050	37953669	+
388588	388588	SMIM1	0.3	0	0.29	0	0	0.31	0.49	0	0.5	0	0	0.52	1	0	1	0	0	1	0.103333	0.196667	0.173333	0.33	0.333333	0.666667	6.64386	0.73066	0.510946	NA	NA	NA	0	0.9964	0.980626	0.867752	0.973549	0.746111	SMIM1	Vel	mRNA	6	URS0000EB70BD+++URS00019C7E17+++NM_001163724+++NM_001288583+++NM_001379690+++NM_001379691	coding	known	NC_000001.11	3772677	3775956	+
400966	400966	RGPD1	0.15	0.41	0.03	0	0.29	0.05	0.24	0.7	0.05	0	0.48	0.08	17.66	47.35	2.92	0	30.39	5.57	0.113333	0.196667	0.186667	0.33	11.9867	22.6433	10.7863	0.000187788	9.27104e-06	0.639768	0.248968	0.0620208	-0.931709	0.591541	0.272436	0.887642	0.973549	0.625672	RGPD1	RGP1+++RGPD2+++RanBP2L2+++ranBP2L6	mRNA	23	URS00008BD741+++URS00008C3B8B+++URS0000D5C18F+++URS0000D5C7AC+++URS0000D6E8B3+++URS0001BCB0D9+++URS0001BCC58C+++URS0001BCE98F+++URS0001BE1C95+++URS0001BE4EF9+++URS00021FE0AA+++XR_002959299+++NM_001024457+++NM_001382344+++XM_011532845+++XM_011532849+++XM_011532850+++XM_011532851+++XM_011532852+++XM_017004103+++XM_017004104+++XM_017004105+++XM_017004106	coding	known	NC_000002.12	86913420	87013976	+
334	334	APLP2	231.24	227.56	231.15	210.7	215.46	222.19	381.45	386.19	391.99	353.38	360.65	371.65	13258	12891	13108	11850	12042	12243	216.117	229.983	361.893	386.543	12045	13085.7	0.161976	5.62311e-11	7.86812e-13	0.0982892	0.000522551	2.38336e-05	0.0984905	0.010129	0.000733908	0.0906736	0.239007	0.0160598	APLP2	APLP-2+++APPH+++APPL2+++CDEBP	mRNA	49	NR_024515+++NR_024516+++NR_168388+++NR_168389+++NR_168390+++NR_168391+++NR_168392+++NR_168393+++NR_168394+++URS00008B26B9+++URS00008B9492+++URS00008BF099+++URS0000EA0CB4+++URS0000EBEBB7+++URS0001A079B6+++URS0001BCEAF3+++URS0001BD4E88+++URS0001BE11E1+++URS0001BEA926+++NM_001142276+++NM_001142277+++NM_001142278+++NM_001243299+++NM_001328682+++NM_001328684+++NM_001328685+++NM_001328686+++NM_00138252…	coding	known	NC_000011.10	130069894	130144805	+
388591	388591	RNF207	0.92	0.73	0.68	0.76	0.48	0.58	1.51	1.23	1.15	1.28	0.8	0.97	59	46	43	48	30	36	0.606667	0.776667	1.01667	1.29667	38	49.3333	0.297681	0.63186	0.344518	0.616671	0.28602	0.0777266	0.25634	0.776298	0.505106	0.346708	0.854647	0.246914	RNF207	C1orf188	mRNA	15	URS00009B1A16+++URS0001BDD621+++URS0001BF9250+++XR_001737158+++XR_001737159+++XR_001737161+++XR_001737162+++XR_001737164+++XR_002956484+++XR_002956486+++XR_946651+++XR_946652+++NM_207396+++XM_011541439+++XM_017001259	coding	known	NC_000001.11	6206004	6222941	+
22987	22987	SV2C	0.02	0.01	0.01	0	0.01	0	0.04	0.02	0.01	0	0.01	0	2	2	1	0	1	0	0.00333333	0.0133333	0.00333333	0.0233333	0.333333	1.66667	7.64386	0.532282	0.258254	1	0.815932	0.63598	6.64386	0.773514	0.513	2.18639	0.88189	0.275842	SV2C	NA	mRNA	25	URS000026B9D8+++URS00008B6526+++URS00008B68C1+++URS00008B89B8+++URS00008BC10B+++URS00008C1D99+++URS0000D58A93+++URS0000D5AE3F+++URS0000EA0449+++URS0001BCA93C+++URS0001BCCFFB+++URS0001BD2BCC+++URS0001BD407D+++URS0001BD96E2+++URS0001BDE497+++URS0001BDEBA6+++URS0001BE4A1F+++URS0001BF0AA0+++URS0001BF7F19+++URS0001C0797A+++NM_001297716+++NM_014979+++XM_011543281+++XM_011543282+++XM_017009244	coding	known	NC_000005.10	75776694	76353939	+
150737	150737	TTC30B	1.09	1.29	0.9	1.11	1.02	1.06	1.8	2.19	1.52	1.86	1.71	1.77	66.82	78.28	54.43	66.69	61.34	62.36	1.06333	1.09333	1.78	1.83667	63.4633	66.51	0.00280953	0.969457	0.899904	0.351816	0.466628	0.17659	-0.196219	0.70452	0.379218	0.0376776	0.982967	0.87588	TTC30B	IFT70+++IFT70B+++fleer	mRNA	2	URS0001BED60D+++NM_152517	coding	known	NC_000002.12	177548998	177552796	-
134526	134526	ACOT12	0	0.15	0.09	0	0.19	0.08	0	0.26	0.16	0	0.32	0.13	0	8	5	0	10	4	0.09	0.08	0.15	0.14	4.66667	4.33333	NA	NA	NA	-0.321928	0.812644	0.624646	0.321928	0.915421	0.785892	-0.129131	0.990881	0.906186	ACOT12	CACH-1+++Cach+++STARD15+++THEAL	mRNA	16	URS00008B4602+++URS00008B6A90+++URS00008B8240+++URS00008B9C91+++URS0001BCB03E+++URS0001BCBD57+++URS0001BE2FA8+++URS0001BEBC67+++NM_130767+++XM_006714531+++XM_006714532+++XM_017009045+++XM_017009046+++XM_017009047+++XM_017009048+++XM_024454366	coding	known	NC_000005.10	81273321	81394174	+
4288	4288	MKI67	56.02	59.35	55.78	52.62	51.52	50.01	92.42	100.72	94.59	88.24	86.24	83.64	11451	12127	11388	10509	10313	9922	51.3833	57.05	86.04	95.91	10248	11655.3	0.123848	4.94623e-05	2.08936e-06	0.233759	7.55513e-26	2.93374e-28	0.198812	4.85169e-14	3.31456e-16	0.157147	0.00761404	9.92196e-05	MKI67	KIA+++MIB-+++MIB-1+++PPP1R105	mRNA	10	URS0000D6E220+++URS0000E9B9F7+++URS0000EB7DE1+++URS0001A11F67+++URS0001BD90F2+++URS0001BEB994+++NM_001145966+++NM_002417+++XM_006717864+++XM_011539818	coding	known	NC_000010.11	128094498	128126762	+
79567	79567	RIPOR1	18.38	16.83	16.81	16.8	16.89	17.66	30.32	28.57	28.51	28.17	28.28	29.54	1230	1116	1127	1104	1110	1143	17.1167	17.34	28.6633	29.1333	1119	1157.67	0.155918	0.159826	0.0373324	0.00777735	0.93281	0.828134	-0.0203379	0.66913	0.3414	0.0197907	0.973549	0.765871	RIPOR1	FAM65A	mRNA	19	URS0000021062+++URS0000277871+++URS000049C0D3+++URS0000D5AE1A+++URS0000E9AAC3+++URS0001BEDF11+++NM_001193522+++NM_001193523+++NM_001193524+++NM_024519+++XM_011523321+++XM_011523322+++XM_011523324+++XM_011523325+++XM_011523326+++XM_017023663+++XM_017023664+++XM_024450442+++XM_024450443	coding	known	NC_000016.10	67518423	67546786	+
7852	7852	CXCR4	0.04	0	0	0	0	0	0.06	0	0	0	0	0	1	0	0	0	0	0	0	0.0133333	0	0.02	0	0.333333	6.64386	0.73706	0.510946	NA	NA	NA	NA	NA	NA	0.933045	0.973549	0.819132	CXCR4	CD184+++D2S201E+++FB22+++HM89+++HSY3RR+++LAP-3+++LAP3+++LCR1+++LESTR+++NPY3R+++NPYR+++NPYRL+++NPYY3R+++WHIM+++WHIMS+++WHIMS1	mRNA	6	URS0000E9B0D4+++NM_001008540+++NM_001348056+++NM_001348059+++NM_001348060+++NM_003467	coding	known	NC_000002.12	136114349	136118149	+
378925	378925	RNF148	0.18	0.37	0	0.31	0.25	0.19	0.3	0.62	0	0.52	0.41	0.32	3	6	0	5	4	3	0.25	0.183333	0.416667	0.306667	4	3	-0.736966	0.759526	0.486616	0.584963	0.775893	0.5654	-8.22882	0.389236	0.118665	-0.446525	0.973549	0.675879	RNF148	NA	mRNA	1	NM_198085	coding	known	NC_000007.14	122701668	122702922	-
23474	23474	ETHE1	45.41	49.5	43.35	45.85	46.37	46.63	74.9	84	73.52	76.9	77.61	78	426	439	382	415	423	403	46.2833	46.0867	77.5033	77.4733	413.667	415.667	0.0377421	1.0016	0.949704	0.0535633	0.881388	0.74118	-0.0772072	0.583794	0.266452	-0.0220466	0.973702	0.823846	ETHE1	HSCO+++YF13H12	mRNA	5	NM_001320867+++NM_001320868+++NM_001320869+++NM_014297+++XM_005258687	coding	known	NC_000019.10	43506719	43527201	-
55251	55251	PCMTD2	10.46	10.14	8.7	9.99	9.8	8.72	17.26	17.21	14.75	16.75	16.4	14.59	605	554	468	552	546	471	9.50333	9.76667	15.9133	16.4067	523	542.333	0.132267	0.518685	0.235156	0.020985	0.999413	0.999216	-0.00921853	0.821949	0.621308	0.0231527	0.973549	0.818361	PCMTD2	C20orf36	mRNA	6	URS0000EAA517+++URS0001BD30C6+++NM_001104925+++NM_018257+++rna-NM_001104925.2-2+++rna-NM_018257.3-2	coding	known	NT_187624.1	164339	64276226	+
220134	220134	SKA1	6.06	6.53	5.69	6.71	6.07	5.64	10	11.08	9.64	11.25	10.15	9.44	272	290.04	254	296	265.93	243.7	6.14	6.09333	10.28	10.24	268.543	272.013	-0.121991	0.482088	0.20555	0.125205	0.680325	0.374416	0.0597222	0.939655	0.837992	-0.00711994	0.998166	0.953977	SKA1	C18orf24	mRNA	7	URS00008BE341+++URS0001BCFA5D+++URS0001BD02FA+++NM_001039535+++NM_145060+++rna-NM_001039535.3-2+++rna-NM_145060.4-2	coding	known	NW_003315956.1	82803	50394168	+
285368	285368	PRRT3	0.29	0.43	0.45	0.31	0.37	0.38	0.48	0.73	0.76	0.52	0.62	0.63	18	26	23	16	22	22	0.353333	0.39	0.59	0.656667	20	22.3333	0.169925	0.896434	0.78526	0.241008	0.805541	0.60344	0.0641303	1.00539	0.952882	0.130827	0.973549	0.751851	PRRT3	NA	mRNA	5	NR_134900+++NM_001318871+++NM_207351+++XM_011533628+++XM_011533629	coding	known	NC_000003.12	9945542	9952408	-
23141	23141	ANKLE2	38.8	40.25	41.77	40.54	40.7	41.75	64.01	68.3	70.83	67.99	68.13	69.83	2627	2664	2753	2660	2585	2636	40.9967	40.2733	68.65	67.7133	2627	2681.33	-0.01801	0.489535	0.212958	0.0434298	0.782439	0.574238	0.0626542	0.754777	0.51872	0.00103061	0.998166	0.983767	ANKLE2	KIAA0692+++LEMD7+++Lem4+++MCPH16	mRNA	14	URS00008C1878+++URS0000D6D5E9+++URS0001BCBA35+++URS0001BD3CFE+++URS0001BF492D+++URS0001BF83BA+++XR_001748638+++NM_015114+++XM_005266159+++XM_005266160+++XM_006719735+++XM_011534787+++XM_011534788+++XM_024448899	coding	known	NC_000012.12	132725503	132761832	+
79411	79411	GLB1L	1.29	1.53	1.15	0.93	0.89	1	2.13	2.59	1.96	1.56	1.49	1.67	59	67	50	43	40	42	0.94	1.32333	1.57333	2.22667	41.6667	58.6667	0.456378	0.380122	0.142129	0.744161	0.0764609	0.0112673	0.251539	0.797317	0.481124	0.464204	0.577389	0.0860143	GLB1L	NA	mRNA	10	URS00008BCD73+++URS0000D6EA09+++URS0001BE9FA7+++NM_001286423+++NM_001286427+++NM_024506+++XM_017004895+++XM_024453137+++XM_024453138+++XM_024453139	coding	known	NC_000002.12	219236598	219245444	-
100271849	100271849	MEF2B	0.19	0.29	0.27	0.23	0.13	0.15	0.31	0.49	0.46	0.38	0.21	0.25	3.69	5.55	5.29	3.9	2.45	2.78	0.17	0.25	0.28	0.42	3.04333	4.84333	-0.0798533	1.00648	0.97619	1.17971	0.603678	0.29874	0.928183	0.628759	0.306346	0.866726	0.958087	0.4029	MEF2B	RSRFR2	mRNA	2	NM_001145785+++NM_001367282	coding	known	NC_000019.10	19145567	19170263	-
9735	9735	KNTC1	10.89	11.14	10.62	11.08	11.75	10.75	17.97	18.91	18.01	18.59	19.67	17.99	1220	1242	1197	1246	1259	1132	11.1933	10.8833	18.75	18.2967	1212.33	1219.67	-0.0304229	0.564146	0.28723	-0.0196131	0.777789	0.480986	0.0805492	0.789005	0.46963	-0.0196631	0.973549	0.760687	KNTC1	ROD	mRNA	20	URS00008C0BC6+++URS00008C0FCF+++URS0000EAFE61+++URS0001BD054F+++URS0001BD1679+++URS0001BE8054+++URS0001BE8B2B+++URS0001BEBB6F+++XR_944844+++XR_944845+++NM_014708+++XM_006719706+++XM_011539027+++XM_011539029+++XM_011539030+++XM_017020254+++XM_017020255+++XM_017020256+++XM_017020257+++XM_024449285	coding	known	NC_000012.12	122527106	122626409	+
145482	145482	PTGR2	6.69	7.95	5.95	6.57	5.57	7.22	11.04	13.5	10.1	11.01	9.33	12.08	241	258	209	256	219	233	6.45333	6.86333	10.8067	11.5467	236	236	-0.0871107	0.647834	0.360112	0.23644	0.348873	0.104152	-0.156827	0.451438	0.157853	-0.0292816	0.973906	0.825041	PTGR2	HEL-S-298+++PGR2+++ZADH1	mRNA	17	NR_163921+++URS0000770669+++URS0000DB91AE+++URS0001BDB9FB+++NM_001146154+++NM_001146155+++NM_001371325+++NM_001371326+++NM_001371327+++NM_001371328+++NM_001371329+++NM_001371330+++NM_001371331+++NM_001371332+++NM_001371334+++NM_001371335+++NM_152444	coding	known	NC_000014.9	73851831	73885726	+
149461	149461	CLDN19	0.07	0.02	0.02	0.02	0.04	0.02	0.12	0.03	0.04	0.04	0.07	0.04	4	1	1	1	2	1	0.0266667	0.0366667	0.05	0.0633333	1.33333	2	2	0.512695	0.229124	-1	0.807847	0.6141	0	1.00505	0.980626	0.551969	0.973549	0.706766	CLDN19	HOMG5	mRNA	3	NM_001123395+++NM_001185117+++NM_148960	coding	known	NC_000001.11	42733093	42740236	-
11005	11005	SPINK5	0.96	0.9	0.97	0.6	0.82	0.7	1.58	1.54	1.64	1	1.37	1.17	50	50	53	32	42	37	0.706667	0.943333	1.18	1.58667	37	51	0.643856	0.221663	0.0597646	0.251539	0.74719	0.44795	0.518467	0.386513	0.119511	0.434589	0.685924	0.129331	SPINK5	LEKTI+++LETKI+++NETS+++NS+++VAKTI	mRNA	13	URS0000E92687+++URS0000E9C8D0+++URS0000EB9980+++URS0000EEEA07+++URS0001BD5D9A+++URS0001BEDDA6+++URS0001BF50EE+++URS0001BF6243+++URS0001BF92DB+++NM_001127698+++NM_001127699+++NM_006846+++XM_011537551	coding	known	NC_000005.10	148025683	148231004	+
10400	10400	PEMT	12.25	10.27	8.74	11.68	12.01	11.56	20.21	17.43	14.82	19.6	20.11	19.34	150	124	107	142	145	135	11.75	10.42	19.6833	17.4867	140.667	127	0.0790716	0.893462	0.778882	-0.225713	0.44407	0.162062	-0.335349	0.217399	0.0456134	-0.177232	0.905963	0.303704	PEMT	PEAMT+++PEMPT+++PEMT2+++PLMT+++PNMT	mRNA	22	URS000050B61D+++URS00005C52BA+++URS00008BE8C1+++URS00008BFE10+++URS0000D6E1C4+++URS0000D6E258+++URS0000D6EB31+++URS0000EB07B7+++URS0000EEDEDB+++URS0001BD0C55+++URS0001BD1A2D+++URS0001BDECEC+++URS0001BE1611+++URS0001BF7CAE+++NM_001267551+++NM_001267552+++NM_007169+++NM_148172+++NM_148173+++XM_006721418+++XM_017024016+++XM_024450532	coding	known	NC_000017.11	17504005	17627602	+
10084	10084	PQBP1	57.54	56.83	56.82	57.15	58.64	65.39	94.92	96.45	96.35	95.85	98.16	109.37	646	638	642	631	650	693	60.3933	57.0633	101.127	95.9067	658	642	0.0338942	1.00821	0.975806	-0.0268833	0.765098	0.551088	-0.110282	0.262795	0.061819	-0.0645634	0.970292	0.431797	PQBP1	MRX2+++MRX55+++MRXS3+++MRXS8+++NPW38+++RENS1+++SHS	mRNA	15	URS0000EA0999+++URS0001BF3607+++NM_001032381+++NM_001032382+++NM_001032383+++NM_001032384+++NM_001167989+++NM_001167990+++NM_001167992+++NM_005710+++NM_144495+++XM_005272571+++XM_005272572+++XM_011543884+++XM_017029207	coding	known	NC_000023.11	48897862	48903143	+
57622	57622	LRFN1	1.9	1.67	1.39	1.95	1.96	1.41	3.13	2.84	2.35	3.27	3.28	2.36	109	95	79	110	110	78	1.77333	1.65333	2.97	2.77333	99.3333	94.3333	-0.0131754	0.918224	0.818832	-0.211504	0.558681	0.250182	0.0183785	0.996539	0.93376	-0.103215	0.973549	0.619601	LRFN1	SALM2	mRNA	8	URS00005706FD+++URS0000D580A0+++URS0000D6D69F+++URS0000D6D761+++URS0000D6E6A5+++URS0000D6E850+++NM_020862+++XM_017027033	coding	known	NC_000019.10	39306566	39320863	-
80221	80221	ACSF2	15.64	16.12	11.84	13.6	13.94	14.33	25.8	27.36	20.07	22.81	23.34	23.97	501	514	372	430	439	443	13.9567	14.5333	23.3733	24.41	437.333	462.333	0.220474	0.185915	0.0461136	0.227547	0.146619	0.0275212	-0.252004	0.0402982	0.00429374	0.0500581	0.973549	0.653985	ACSF2	ACSMW+++AVYV493	mRNA	23	NR_110232+++URS0000783E62+++URS00008B9DB9+++URS00008C24AD+++URS0000E913D5+++URS0000E920BF+++URS0001BCFD5D+++URS0001BECAA9+++URS0001BEF6B7+++XR_429924+++XR_934563+++XR_934564+++XR_934565+++XR_934566+++XR_934567+++NM_001288968+++NM_001288969+++NM_001288970+++NM_001288971+++NM_001288972+++NM_025149+++XM_006722110+++XM_011525294	coding	known	NC_000017.11	50426218	50478549	+
8477	8477	GPR65	0.27	0.33	0.19	0.26	0.26	0.21	0.45	0.56	0.32	0.44	0.44	0.35	20	24	14	19	19	15	0.243333	0.263333	0.41	0.443333	17.6667	19.3333	0.0740006	0.988731	0.929476	0.337035	0.777744	0.481112	-0.0995357	0.922488	0.799958	0.100869	0.973549	0.819877	GPR65	TDAG8+++hTDAG8	mRNA	7	URS00004694F6+++URS00008C30A7+++URS0000EA98D7+++URS0000EC163C+++URS0001BD1C7D+++URS0001BDD5CA+++NM_003608	coding	known	NC_000014.9	88005135	88015611	+
390	390	RND3	18.42	17.14	22.39	24.13	22.92	26.73	30.39	29.09	37.96	40.47	38.36	44.7	774	714	945	1002	944	1086	24.5933	19.3167	41.1767	32.48	1010.67	811	-0.372477	1.76772e-07	4.24692e-09	-0.402863	1.40448e-07	2.64368e-09	-0.200638	0.00370238	0.000206242	-0.3457	0.0174096	0.000313958	RND3	ARHE+++Rho8+++RhoE+++memB	mRNA	5	URS0000D6D7B9+++URS00019CDF82+++URS0001BE2539+++NM_001254738+++NM_005168	coding	known	NC_000002.12	150468193	150487695	-
79047	79047	KCTD15	14.42	14.21	13.74	12.98	12.6	13.59	23.78	24.12	23.3	21.78	21.09	22.73	933	899	874	831	801	843	13.0567	14.1233	21.8667	23.7333	825	902	0.167029	0.193118	0.0487034	0.166519	0.180182	0.0379006	0.0521006	0.935448	0.831782	0.0996047	0.749736	0.166522	KCTD15	NA	mRNA	17	URS00008B7DDA+++URS00008B8CDA+++URS00009B1E96+++URS0000D58BD5+++URS0000D59B8B+++URS0001BCD074+++URS0001BDCB56+++URS0001BEC516+++XR_935857+++NM_001129994+++NM_001129995+++NM_024076+++XM_011527296+++XM_011527297+++XM_011527298+++XM_017027283+++XM_017027284	coding	known	NC_000019.10	33792364	33815761	+
25802	25802	LMOD1	0.02	0	0.03	0.05	0.1	0.03	0.03	0	0.05	0.08	0.16	0.05	1	0	2	3	6	2	0.06	0.0166667	0.0966667	0.0266667	3.66667	1	-1.58496	0.647328	0.36154	-9.22882	0.0938609	0.0148445	0	1.00551	0.975782	-1.89713	0.747947	0.165461	LMOD1	1D+++64kD+++D1+++MMIHS3+++SM-LMOD+++SMLMOD	mRNA	10	URS000000B540+++URS0000157B3F+++URS00008B3269+++URS00008C12D8+++URS00008C3C6B+++URS00009BFEF7+++URS0001BCF52C+++URS0001BD873B+++URS0001BE8524+++NM_012134	coding	known	NC_000001.11	201893842	201946548	+
6869	6869	TACR1	0.04	0	0	0	0	0	0.07	0	0	0	0	0	2	0	0	0	0	0	0	0.0133333	0	0.0233333	0	0.666667	7.64386	0.531704	0.258254	NA	NA	NA	NA	NA	NA	1.81433	0.973549	0.609356	TACR1	NK1R+++NKIR+++SPR+++TAC1R	mRNA	8	URS00008B7864+++URS00009AEC67+++URS0000D6D4BC+++URS0001BEAAD6+++URS0001BEE7FE+++URS0001BF5AD4+++NM_001058+++NM_015727	coding	known	NC_000002.12	75046463	75199520	+
91272	91272	BOD1	24.32	23.14	23.57	23.05	24.61	23.41	40.12	39.27	39.97	38.66	41.2	39.16	679	642	656	634	678	631	23.69	23.6767	39.6733	39.7867	647.667	659	0.0989287	0.676999	0.397102	-0.078712	0.516389	0.209254	0.0560558	0.928695	0.815834	-0.00363485	0.998166	0.963957	BOD1	FAM44B	mRNA	13	NR_164700+++NR_164701+++NR_164702+++NR_164703+++URS00009C0B3B+++URS0000D6E20A+++URS0000EB7E09+++URS0001BD408A+++URS0001BDEC88+++URS0001BDFB02+++NM_001159651+++NM_138369+++XM_017010017	coding	known	NC_000005.10	173600926	173617072	+
257364	257364	SNX33	5	5.39	5.05	5.29	5.28	4.81	8.24	9.14	8.56	8.86	8.84	8.05	470	468	469	448	428	417	5.12667	5.14667	8.58333	8.64667	431	469	0.069162	0.841671	0.692402	0.128898	0.565883	0.26391	0.169541	0.475898	0.173315	0.0933575	0.920588	0.318254	SNX33	SH3PX3+++SH3PXD3C+++SNX30	mRNA	4	URS00008B201D+++URS00008BA9C5+++NM_001318146+++NM_153271	coding	known	NC_000015.10	75641042	75662301	+
441531	441531	PGAM4	0.04	0.11	0	0.09	0	0	0.07	0.18	0	0.14	0	0	1.01	2.55	0	2.03	0	0	0.03	0.05	0.0466667	0.0833333	0.676667	1.18667	-1.00712	0.789533	0.60876	7.99435	0.56142	0.25551	NA	NA	NA	0.556017	0.973549	0.802312	PGAM4	PGAM-B+++PGAM1+++PGAM3+++dJ1000K24.1	mRNA	3	URS0001A05078+++URS0001E77F56+++NM_001029891	coding	known	NC_000023.11	77967949	77969638	-
6576	6576	SLC25A1	56.11	49.25	49.63	39.61	42.31	43.59	92.55	83.58	84.16	66.42	70.81	72.9	1215	1057	1066	847	899	907	41.8367	51.6633	70.0433	86.7633	884.333	1112.67	0.520522	1.90629e-12	2.34024e-14	0.233582	0.0133034	0.0011505	0.233033	0.027811	0.00263988	0.301916	0.00396026	4.35355e-05	SLC25A1	CMS23+++CTP+++D2L2AD+++SEA+++SLC20A3	mRNA	6	NR_046298+++URS0001BE45FC+++URS0001BEED7B+++NM_001256534+++NM_001287387+++NM_005984	coding	known	NC_000022.11	19175581	19178736	-
2049	2049	EPHB3	1.51	1.66	1.65	1.83	1.75	1.94	2.49	2.81	2.81	3.07	2.93	3.25	104	113	113	124	118	129	1.84	1.60667	3.08333	2.70333	123.667	110	-0.253757	0.371223	0.137062	-0.0624641	0.833735	0.660392	-0.191048	0.543344	0.219472	-0.197636	0.868264	0.263062	EPHB3	EK2+++ETK2+++HEK2+++TYRO6	mRNA	2	URS0000EAB8F1+++NM_004443	coding	known	NC_000003.12	184561785	184582408	+
7571	7571	ZNF23	5.08	5.21	5.31	5.64	5.94	5.62	8.38	8.84	9	9.45	9.94	9.41	218	214	229	244	244	233	5.73333	5.2	9.6	8.74	240.333	220.333	-0.162553	0.392785	0.149093	-0.18927	0.379257	0.119513	-0.0249824	0.839988	0.642668	-0.153685	0.831248	0.227121	ZNF23	KOX16+++ZNF359+++ZNF612+++Zfp612	mRNA	25	URS00008BA094+++URS0000D6EA93+++URS0001BEBDF2+++NM_001304492+++NM_001304493+++NM_001304494+++NM_001381965+++NM_001381966+++NM_001381967+++NM_001381968+++NM_001381969+++NM_001381970+++NM_001381971+++NM_001381972+++NM_001381973+++NM_001381974+++NM_001381975+++NM_001381976+++NM_001381977+++NM_001381978+++NM_001381979+++NM_001381980+++NM_001381981+++NM_001381984+++NM_145911	coding	known	NC_000016.10	71447597	71462392	-
3726	3726	JUNB	18.08	15.98	17.34	17.75	18.65	21.56	29.82	27.12	29.4	29.78	31.22	36.06	481	421	458	465	487	552	19.32	17.1333	32.3533	28.78	501.333	453.333	0.0488062	0.938687	0.853374	-0.210102	0.0992105	0.0159648	-0.269321	0.0103539	0.000754964	-0.174729	0.569778	0.082536	JUNB	AP-1	mRNA	5	URS00008BB095+++URS0000E92F1D+++URS0000EB6FD8+++URS0000EB7EA9+++NM_002229	coding	known	NC_000019.10	12791476	12793315	+
323	323	APBB2	14.84	14.97	13.27	13.7	13.32	12.17	24.48	25.41	22.5	22.98	22.3	20.36	1574.3	1540.98	1360.88	1382.55	1334.33	1181.12	13.0633	14.36	21.88	24.13	1299.33	1492.05	0.187379	0.0257239	0.00328022	0.207733	0.00734393	0.000555362	0.204384	0.0361802	0.00372426	0.170398	0.232527	0.0153598	APBB2	FE65L+++FE65L1	mRNA	46	URS00008BC42C+++URS00008C22CC+++URS00008C388E+++URS00008C3907+++URS00009BBB43+++URS0000D5824D+++URS0000E95C7C+++URS0001BCD631+++URS0001BD7A83+++URS0001BD88C7+++URS0001BDE942+++URS0001BEA6CC+++URS0001BED6F2+++URS0001BF3A6E+++NM_001166050+++NM_001166051+++NM_001166052+++NM_001166053+++NM_001166054+++NM_001330656+++NM_001330658+++NM_004307+++NM_173075+++XM_006714005+++XM_006714007+++XM_006714008+++X…	coding	known	NC_000004.12	40810027	41216714	+
56920	56920	SEMA3G	0.24	0.34	0.29	0.35	0.33	0.23	0.4	0.58	0.5	0.58	0.54	0.38	19	28	24	28	25	18	0.303333	0.29	0.5	0.493333	23.6667	23.6667	-0.559427	0.424553	0.168773	0.163499	0.870916	0.723432	0.415037	0.730044	0.406768	-0.0266836	0.998166	0.946101	SEMA3G	sem2	mRNA	2	NM_020163+++XM_024453642	coding	known	NC_000003.12	52433035	52445113	-
26074	26074	CFAP61	0	0.06	0	0.13	0	0.01	0	0.11	0	0.21	0	0.02	0	2	0	5	0	1	0.0466667	0.02	0.0766667	0.0366667	2	0.666667	-8.96578	0.134928	0.0292636	7.64386	0.559801	0.25551	-6.64386	0.77966	0.487166	-1.61195	0.956407	0.3993	CFAP61	C20orf26+++CaM-IP3+++dJ1002M8.3+++dJ1178H5.4	mRNA	52	URS00000AF9DF+++URS00004B8724+++URS00008B53AC+++URS00008B8EDB+++URS00008BDBB8+++URS00008BF221+++URS00008C0720+++URS00009B2A58+++URS00009B8B39+++URS0000EB6AB0+++URS0000EBD15A+++URS0000EBD6C6+++URS00019CB17B+++URS0001BCCF55+++URS0001BD185F+++URS0001BDA1C1+++URS0001BDB660+++URS0001BE3EB4+++URS0001BE43D1+++URS0001BE70D2+++URS0001BE718C+++URS0001BF355E+++URS0001BF64F4+++XR_001754233+++XR_937057+++XR_9…	coding	known	NC_000020.11	20052514	20368120	+
119559	119559	SFXN4	32.23	28.7	30.39	31.78	30.91	31.94	53.17	48.71	51.53	53.3	51.74	53.43	713	627	666	689	671	674	31.5433	30.44	52.8233	51.1367	678	668.667	0.0493981	0.917109	0.81584	-0.0978473	0.403478	0.137874	-0.0172264	0.760839	0.4892	-0.0489423	0.973549	0.546579	SFXN4	BCRM1+++COXPD18+++SLC56A4	mRNA	16	NR_110305+++URS0000D6E42F+++URS0000D6E72A+++URS0000EA4C28+++URS0000EB37E2+++URS0000EC08DB+++URS0001BDAED5+++XR_001747022+++XR_001747023+++XR_945603+++NM_213649+++XM_005269525+++XM_005269526+++XM_005269527+++XM_011539282+++XM_024447793	coding	known	NC_000010.11	119140767	119165728	-
9638	9638	FEZ1	0	0	0.08	0	0	0.04	0	0	0.13	0	0	0.07	0	0	2	0	0	1	0.0133333	0.0266667	0.0233333	0.0433333	0.333333	0.666667	NA	NA	NA	NA	NA	NA	1	0.839858	0.6445	0.88121	0.973549	0.756667	FEZ1	UNC-76	mRNA	14	URS00008BAC07+++URS00008C20BF+++URS00009B222A+++URS0000D597BD+++URS0000D6E80E+++URS0000D6ECF6+++URS0001BCD697+++URS0001BCE025+++URS0001BD7BDC+++URS0001BE6436+++NM_005103+++NM_022549+++XM_005271734+++XM_005271735	coding	known	NC_000011.10	125431138	125496265	-
6399	6399	TRAPPC2	5.09	5.62	6	4.82	5.7	5.43	8.39	9.53	10.18	8.09	9.54	9.09	221	241	256	206	242	227	5.31667	5.57	8.90667	9.36667	225	239.333	0.101402	0.795785	0.61731	-0.0059739	0.938395	0.836798	0.173452	0.624182	0.301082	0.0609826	0.973549	0.645299	TRAPPC2	MIP2A+++SEDL+++SEDT+++TRAPPC2P1+++TRS20+++ZNF547L+++hYP38334	mRNA	7	URS0000D6E5AF+++URS0001BEF551+++NM_001011658+++NM_001128835+++NM_014563+++XM_011545565+++XM_011545566	coding	known	NC_000023.11	13712243	13734633	-
4861	4861	NPAS1	0.97	0.28	0.34	0.58	1.06	0.64	1.6	0.47	0.58	0.97	1.77	1.06	17	5	7	12	20	13	0.76	0.53	1.26667	0.883333	15	9.66667	0.5025	0.673333	0.394018	-2	0.0220289	0.00220956	-0.893085	0.470764	0.169961	-0.665184	0.85759	0.251525	NPAS1	MOP5+++PASD5+++bHLHe11	mRNA	7	NM_001321086+++NM_002517+++XM_017026844+++XM_024451524+++XM_024451525+++XM_024451526+++XM_024451527	coding	known	NC_000019.10	47019837	47045775	+
57595	57595	PDZD4	0.02	0	0	0	0.02	0	0.03	0	0	0	0.03	0	1	0	0	0	1	0	0.00666667	0.00666667	0.01	0.01	0.333333	0.333333	6.64386	0.724167	0.510946	-6.64386	0.770781	0.492734	NA	NA	NA	-0.0287234	0.998166	0.993072	PDZD4	LNX5+++LU1+++PDZK4+++PDZRN4L	mRNA	9	URS0000D6EC2E+++URS0001BCA782+++URS0001BEADF3+++NM_001303512+++NM_001303513+++NM_001303514+++NM_001303515+++NM_001303516+++NM_032512	coding	known	NC_000023.11	153802166	153830565	+
5607	5607	MAP2K5	3.99	3.61	3.39	3.43	3.64	2.83	6.58	6.13	5.76	5.75	6.09	4.73	146	130	128	118	116	99	3.3	3.66333	5.52333	6.15667	111	134.667	0.307182	0.351913	0.122616	0.164387	0.740226	0.437734	0.370643	0.317368	0.0840798	0.250194	0.725595	0.151196	MAP2K5	HsT17454+++MAPKK5+++MEK5+++PRKMK5	mRNA	18	URS00008B42B3+++URS00008B7949+++URS00009AF2BE+++URS00009B1A2F+++URS00009C0202+++URS0000EA4C11+++URS0001BCABC1+++URS0001BCBD76+++URS0001BEC501+++URS0001BEE237+++XR_001751355+++NM_001206804+++NM_002757+++NM_145160+++XM_011521787+++XM_011521788+++XM_017022414+++XM_024449988	coding	known	NC_000015.10	67542685	67823506	+
55170	55170	PRMT6	14.68	14.63	13.38	15.27	14.36	13.83	24.21	24.83	22.69	25.6	24.04	23.14	595	587	538	608	570	540	14.4867	14.23	24.26	23.91	572.667	573.333	-0.0311817	0.728031	0.451782	0.0423986	0.916426	0.801586	-0.00535323	0.827284	0.62746	-0.0271294	0.973549	0.755258	PRMT6	HRMT1L6	mRNA	1	NM_018137	coding	known	NC_000001.11	107056674	107059294	+
6165	6165	RPL35A	322.96	314.92	328.22	332.2	343.33	289.5	532.74	534.44	556.6	557.15	574.7	484.23	5299	5126	5362	5387	5553	4570	321.677	322.033	538.693	541.26	5170	5262.33	-0.0237619	0.191444	0.048079	-0.115434	3.20336e-05	1.02885e-06	0.230577	2.34258e-09	2.6622e-11	-0.00209724	0.998166	0.971212	RPL35A	DBA5+++L35A+++eL33	mRNA	4	URS0001BEA4D3+++URS0001BF4146+++NM_000996+++NM_001316311	coding	known	NC_000003.12	197950190	197956610	+
8724	8724	SNX3	93.06	90.03	90.49	94.14	94.34	92.74	153.51	152.78	153.46	157.89	157.92	155.12	1986	1903	1920	1983	1980	1905	93.74	91.1933	156.977	153.25	1956	1936.33	0.00218095	0.72818	0.523246	-0.0572249	0.318021	0.0910068	0.0113153	0.798706	0.57782	-0.043256	0.961811	0.412292	SNX3	Grd19+++MCOPS8+++SDP3	mRNA	9	URS00008B3953+++URS00008B4FC8+++URS00008B9853+++URS0001BD4F1B+++URS0001BED6E8+++NM_001300928+++NM_001300929+++NM_003795+++NM_152827	coding	known	NC_000006.12	108211222	108266085	+
85015	85015	USP45	6.87	8.16	6.38	7.73	6.08	7.37	11.33	13.86	10.82	12.96	10.18	12.32	432	503	433	494	445	428	7.06	7.13667	11.82	12.0033	455.667	456	-0.19348	0.0949509	0.0178671	0.176753	0.333349	0.097214	0.0167562	0.937264	0.834382	-0.0273498	0.973549	0.78657	USP45	LCA19	mRNA	29	NR_144344+++NR_144345+++NR_144346+++NR_144347+++NR_144348+++URS0000D6D5FF+++URS0001BCD5B1+++URS0001BE1113+++URS0001BF1C04+++XR_001743700+++NM_001080481+++NM_001346021+++NM_001346022+++NM_001346023+++NM_001346024+++NM_001346025+++NM_001346026+++NM_001346027+++NM_001346028+++NM_001346029+++NM_001346030+++NM_001346033+++NM_032929+++XM_005267170+++XM_017011381+++XM_017011382+++XM_017011385+++XM_01701…	coding	known	NC_000006.12	99432325	99515770	+
135941	135941	OR2A14	0	0	0	0	0	0.03	0	0	0	0	0	0.05	0	0	0	0	0	1	0.01	0	0.0166667	0	0.333333	0	NA	NA	NA	NA	NA	NA	-6.64386	0.792575	0.487166	-0.990508	0.973549	0.808204	OR2A14	OR2A14P+++OR2A6+++OST182	mRNA	2	NM_001001659+++rna-NM_001001659.3-2	coding	known	NW_018654715.1	77727	144131188	+
404672	404672	GTF2H5	3.18	3.13	2.95	3.14	3.36	3.07	5.24	5.32	5.01	5.26	5.63	5.13	401	391	369	388	414	373	3.19	3.08667	5.34	5.19	391.667	387	0.0475456	0.953351	0.875704	-0.0824622	0.615734	0.309042	-0.0155548	0.819667	0.617806	-0.046036	0.973549	0.648048	GTF2H5	C6orf175+++TFB5+++TFIIH+++TGF2H5+++TTD+++TTD-A+++TTD3+++TTDA+++bA120J8.2	mRNA	4	URS00008B8887+++URS0001BDE2FE+++NM_207118+++XM_017010862	coding	known	NC_000006.12	158165166	158199344	+
6249	6249	CLIP1	21.77	24.73	25.66	23.74	23.35	25.32	35.91	41.96	43.51	39.82	39.08	42.36	2144	2413	2497	2294	2259	2417	24.1367	24.0533	40.42	40.46	2323.33	2351.33	-0.0975605	0.0233212	0.00291226	0.0951436	0.290558	0.0793614	0.0469783	0.928015	0.813834	-0.0109593	0.980208	0.865963	CLIP1	CLIP+++CLIP-170+++CLIP170+++CYLN1+++RSN	mRNA	26	URS00008C3F9A+++URS00009B0A90+++URS00009B0C4A+++URS00009B2CD7+++URS00009C1586+++URS00019B668D+++URS0001BD9BA5+++URS0001BE3384+++URS0001BE7ADA+++URS0001BEEB82+++URS0001BEF60C+++URS0001BF299E+++URS0001BF6D52+++NM_001247997+++NM_001389291+++NM_002956+++NM_198240+++XM_005253593+++XM_006719552+++XM_017019786+++XM_017019787+++XM_017019788+++XM_017019789+++XM_017019790+++XM_017019791+++XM_017019792	coding	known	NC_000012.12	122271432	122422956	+
10682	10682	EBP	58.03	52.85	50.16	48.37	49.04	47.82	95.72	89.69	85.06	81.12	82.09	79.99	823	743	709	679	687	652	48.41	53.68	81.0667	90.1567	672.667	758.333	0.277481	0.00973157	0.00098337	0.113052	0.541925	0.228376	0.120914	0.604786	0.285568	0.143786	0.533496	0.0728857	EBP	CDPX2+++CHO2+++CPX+++CPXD+++MEND	mRNA	2	URS0001BE65F0+++NM_006579	coding	known	NC_000023.11	48521808	48528716	+
9601	9601	PDIA4	271.73	265.42	272.75	235	228.8	225.62	448.24	450.43	462.55	394.13	382.99	377.39	11719	11327	11664	9955	9658	9371	229.807	269.967	384.837	453.74	9661.33	11570	0.235356	4.41312e-23	2.8545e-25	0.229969	2.58308e-23	1.17305e-25	0.315788	1.22702e-41	2.98232e-44	0.231618	5.84896e-07	1.77001e-09	PDIA4	ERP70+++ERP72+++ERp-72	mRNA	9	NR_163905+++NR_163906+++NR_163907+++NR_163908+++NR_163909+++URS00008BEE09+++NM_001371244+++NM_001371245+++NM_004911	coding	known	NC_000007.14	149003051	149031634	-
27040	27040	LAT	1.04	1.19	1.04	1.13	1.53	1.34	1.72	2.02	1.77	1.9	2.56	2.25	24	28	24	24	36	31	1.33333	1.09	2.23667	1.83667	30.3333	25.3333	0	0.994962	0.938946	-0.36257	0.59968	0.29317	-0.369234	0.625452	0.301982	-0.288631	0.965724	0.424353	LAT	IMD52+++LAT1+++pp36	mRNA	9	URS000029697D+++URS00009BC7BB+++URS0000EAEDDD+++URS0001BDD839+++URS0001BF4BBA+++NM_001014987+++NM_001014988+++NM_001014989+++NM_014387	coding	known	NC_000016.10	28984803	28991064	+
283212	283212	KLHL35	0	0.03	0	0.03	0.03	0.03	0	0.05	0	0.05	0.05	0.06	0	1	0	1	1	1	0.03	0.01	0.0533333	0.0166667	1	0.333333	-6.64386	0.75129	0.489174	0	0.997	0.98906	-6.64386	0.789286	0.487166	-1.50963	0.973549	0.510264	KLHL35	NA	mRNA	5	URS0000D6D931+++URS0000D6E759+++URS0001BD496C+++URS0001BE73E9+++NM_001039548	coding	known	NC_000011.10	75422394	75433203	-
137392	137392	CIBAR1	0	0	0	0	0.02	0	0	0	0	0	0.04	0	0	0	0	0	1.58	0	0.00666667	0	0.0133333	0	0.526667	0	NA	NA	NA	-7.30378	0.758598	0.492734	NA	NA	NA	-0.990508	0.973549	0.808204	CIBAR1	BARMR1+++FAM92A+++FAM92A1+++PAPA9	mRNA	21	NR_104267+++NR_104268+++NR_156451+++NR_156452+++NR_156453+++URS000025E460+++URS0000492725+++URS0000D56FAA+++URS0000EA7DA2+++URS0001A01502+++URS0001BD15F8+++URS0001BD81CE+++URS0001BE1A14+++URS0001BE3C6E+++URS0001BEA83F+++URS0001BEB04D+++URS0001BF871A+++XR_001745468+++XR_001745470+++NM_001283034+++NM_145269	coding	known	NC_000008.11	93700550	93731527	+
64897	64897	C12orf43	13.08	13.72	13.51	14.69	14.26	14.93	21.57	23.29	22.91	24.64	23.87	24.96	527.87	544.89	556.85	584.71	560.04	579.03	14.6267	13.4367	24.49	22.59	574.593	543.203	-0.147539	0.162342	0.0382094	-0.0395649	0.765719	0.469188	-0.0563493	0.580703	0.26363	-0.111266	0.796198	0.197097	C12orf43	Custos	mRNA	10	NR_104409+++URS0000042954+++NM_001286191+++NM_001286192+++NM_001286195+++NM_001286196+++NM_001286197+++NM_001286198+++NM_022895+++XM_017019829	coding	known	NC_000012.12	121000486	121016487	-
84301	84301	DDI2	10.77	11.53	11.28	10.12	10.55	10.28	17.76	19.57	19.14	16.98	17.66	17.2	1963.22	2078.77	2035.77	1807.4	1876.62	1805.91	10.3167	11.1933	17.28	18.8233	1829.98	2025.92	0.119306	0.225015	0.0611732	0.147594	0.0469486	0.00588634	0.172849	0.0352697	0.00359346	0.118397	0.346344	0.031565	DDI2	NA	mRNA	4	URS00008B339B+++URS00008B8BED+++URS0000E9A9FD+++NM_032341	coding	known	NC_000001.11	15617458	15669044	+
9167	9167	COX7A2L	62.36	56.5	60.69	63.19	61.31	69.95	102.86	95.89	102.92	105.97	102.62	117	1137	1051	1084	1106	1111	1149	64.8167	59.85	108.53	100.557	1122	1090.67	0.0398809	0.962039	0.889716	-0.0800961	0.346565	0.103235	-0.084014	0.221394	0.0470478	-0.0699157	0.894026	0.291585	COX7A2L	COX7AR+++COX7RP+++EB1+++SCAF1+++SCAFI+++SIG81	mRNA	13	NR_134947+++NR_134948+++URS00008B2611+++URS00008B8D5A+++URS0000D59B55+++URS0000E9543F+++URS0001BD55F8+++URS0001BE5D44+++NM_001319036+++NM_001319037+++NM_001319038+++NM_001319040+++NM_004718	coding	known	NC_000002.12	42335559	42368957	+
80148	80148	SLC66A2	9.18	9.73	8.46	8.95	9.87	9.06	15.15	16.51	14.34	15.01	16.52	15.15	337.35	346.21	313.02	318.73	358.29	322.35	9.29333	9.12333	15.56	15.3333	333.123	332.193	0.0819113	0.806562	0.64345	-0.0494804	0.739755	0.51852	-0.0423731	0.765678	0.494776	-0.031686	0.973549	0.772649	SLC66A2	PQLC1	mRNA	23	URS00008C09D2+++URS00008C3AF3+++URS0001BCDB89+++XR_001753279+++XR_001753280+++XR_001753281+++XR_001753282+++XR_002958185+++XR_002958186+++NM_001146343+++NM_001146345+++NM_025078+++XM_005266770+++XM_011526188+++XM_017025997+++XM_017025998+++XM_017026000+++XM_017026001+++XM_017026002+++XM_017026003+++XM_017026004+++XM_017026005+++XM_024451267	coding	known	NC_000018.10	79902420	79951665	-
10138	10138	YAF2	7.16	7.96	7.32	7.78	8.74	7.7	11.81	13.5	12.42	13.05	14.64	12.88	298	339	330	328	357	347	8.07333	7.48	13.5233	12.5767	344	322.333	-0.138383	0.378619	0.141342	-0.0746388	0.687943	0.381914	-0.0724696	0.648303	0.322512	-0.122217	0.875245	0.270413	YAF2	NA	mRNA	28	NR_135139+++NR_135140+++URS00008B4B71+++URS00008C4018+++URS00009C1B71+++URS0000D6D9A5+++URS0000D6ECF4+++URS0001BDE02E+++URS0001BE198A+++URS0001BEBCD1+++URS0001BF8AC7+++URS0001BFA46E+++XR_001748537+++XR_001748538+++XR_002957279+++XR_002957280+++XR_245886+++XR_944467+++NM_001190977+++NM_001190979+++NM_001190980+++NM_001320080+++NM_005748+++XM_006719185+++XM_011537728+++XM_011537729+++XM_017018670++…	coding	known	NC_000012.12	42157104	42238373	-
9776	9776	ATG13	17.21	16.9	17.3	17.04	17.33	17.74	28.39	28.68	29.34	28.58	29	29.68	1149	1116.51	1142.93	1120	1138	1146.83	17.37	17.1367	29.0867	28.8033	1134.94	1136.15	0.0368801	0.988483	0.92833	-0.0275044	0.721045	0.418134	-0.0049145	0.797166	0.482866	-0.0275108	0.973549	0.667533	ATG13	KIAA0652+++PARATARG8	mRNA	78	NR_144422+++NR_144423+++NR_144424+++URS00008B5E00+++URS00008BBAD3+++URS00008BD95B+++URS00008BDDFF+++URS00008C3975+++URS00009C422E+++URS0000E9CFFB+++URS0000EB8CE6+++URS00019F7E36+++URS0001BDFDFC+++NM_001142673+++NM_001205119+++NM_001205120+++NM_001205121+++NM_001205122+++NM_001346311+++NM_001346312+++NM_001346313+++NM_001346314+++NM_001346315+++NM_001346316+++NM_001346317+++NM_001346318+++NM_00134…	coding	known	NC_000011.10	46617527	46674518	+
3821	3821	KLRC1	0	0	0	0.07	0	0	0	0	0	0.11	0	0	0	0	0	1	0	0	0.0233333	0	0.0366667	0	0.333333	0	-6.64386	0.729404	0.489174	NA	NA	NA	NA	NA	NA	-0.990508	0.973549	0.808204	KLRC1	CD159A+++NKG2+++NKG2A	mRNA	7	URS0001BD987B+++NM_001304448+++NM_002259+++NM_007328+++NM_213657+++NM_213658+++XM_024448973	coding	known	NC_000012.12	10441673	10454685	+
55749	55749	CCAR1	37.89	38.22	38.19	41.03	39.73	41.55	62.5	64.87	64.76	68.81	66.5	69.5	2891	2886	2888.28	3069	2963.85	3055	40.77	38.1	68.27	64.0433	3029.28	2888.43	-0.0862	0.0148247	0.00165458	-0.0384011	0.375621	0.117675	-0.0809618	0.0183681	0.00156617	-0.0973876	0.396049	0.0404806	CCAR1	NA	mRNA	12	NR_104262+++URS00008BD38B+++URS00008BEC15+++URS00019AFC04+++URS00019C525F+++URS0001BD5F03+++URS0001BD97DE+++URS0001BE394F+++URS0001BEC163+++NM_001282959+++NM_001282960+++NM_018237	coding	known	NC_000010.11	68721239	68792377	+
29843	29843	SENP1	8.58	8.22	7.67	8.38	7.99	8.27	14.15	13.94	13.01	14.06	13.38	13.83	628	601	563	598	568	594	8.21333	8.15667	13.7567	13.7	586.667	597.333	0.0706191	0.808706	0.634752	0.0814741	0.77043	0.474458	-0.077328	0.482545	0.176814	-0.00325797	0.998166	0.969323	SENP1	SuPr-2	mRNA	31	NR_051991+++NR_051992+++URS00008B5B21+++URS00008B7400+++URS00008B9127+++URS00008C3A40+++URS0000D6E06D+++URS0000D6E770+++URS0000EA25BF+++URS0001BCFCE5+++URS0001BE63A1+++URS0001BEA8AC+++URS0001BF2FBD+++NM_001267594+++NM_001267595+++XM_006719361+++XM_006719362+++XM_011538244+++XM_011538245+++XM_017019229+++XM_017019230+++XM_017019231+++XM_017019232+++XM_017019233+++XM_017019234+++XM_017019235+++XM_0…	coding	known	NC_000012.12	48039785	48106308	+
729852	729852	UMAD1	6.69	5.77	5.55	5.28	5.82	5.5	11.04	9.79	9.41	8.86	9.73	9.21	227	192	186	175	192	179	5.53333	6.00333	9.26667	10.08	182	201.667	0.375337	0.0936453	0.0175473	0	0.966882	0.886128	0.055343	0.981741	0.905642	0.118656	0.959488	0.405835	UMAD1	RPA3-AS1+++RPA3OS	mRNA	14	URS000036009A+++URS00003CCE26+++URS00008118B5+++URS0000811A5C+++URS00008BB4E8+++URS00008C2893+++URS0000D5C0BC+++URS0001BCEB16+++URS0001BD0B65+++URS0001BD3626+++URS0001BEBDBA+++NM_001302348+++NM_001302349+++NM_001302350	coding	known	NC_000007.14	7640752	7879223	+
55846	55846	ITFG2	6.72	7.97	7.34	7.95	7.91	7.62	11.08	13.53	12.45	13.34	13.24	12.75	245.39	292.86	260.06	271.7	268.94	272.19	7.82667	7.34333	13.11	12.3533	270.943	266.103	-0.146938	0.417301	0.164183	0.122927	0.704218	0.400636	-0.0657696	0.734854	0.41331	-0.0536931	0.973549	0.660451	ITFG2	FGGAP1+++KICS3+++MDS028	mRNA	30	NR_130744+++NR_147202+++URS00008BB96E+++URS00008C1AEE+++URS00008C3890+++URS00009BFFD0+++URS0000EA67AD+++URS0001BCF04C+++URS0001BD06B2+++URS0001BDC61B+++URS0001BEE124+++URS0001BF351F+++XR_001748810+++XR_001748811+++XR_001748812+++XR_002957351+++XR_002957352+++XR_002957353+++XR_002957354+++XR_002957355+++XR_002957356+++XR_002957357+++XR_002957358+++XR_002957359+++XR_002957360+++NM_018463+++XM_00525…	coding	known	NC_000012.12	2812644	2859907	+
84364	84364	ARFGAP2	28.96	29.79	27.21	27.8	27.75	28.55	47.78	50.55	46.14	46.62	46.45	47.76	1270	1290	1183	1194	1188	1204	28.0333	28.6533	46.9433	48.1567	1195.33	1247.67	0.0890257	0.60772	0.32201	0.118836	0.319938	0.09185	-0.0253853	0.607884	0.288668	0.0327398	0.973549	0.605817	ARFGAP2	IRZ+++NBLA10535+++ZFP289+++ZNF289	mRNA	17	URS0000214414+++URS00008B6501+++URS0000D6D492+++URS0000D6E87D+++URS0000D6ECA6+++URS0001BD5050+++URS0001BEFBE4+++NM_001242832+++NM_032389+++XM_005253166+++XM_005253167+++XM_005253168+++XM_006718346+++XM_011520405+++XM_017018413+++XM_017018414+++XM_017018415	coding	known	NC_000011.10	47164301	47176880	+
10516	10516	FBLN5	0	0.02	0	0.08	0.08	0	0	0.04	0	0.14	0.14	0	0	1	0	3	3	0	0.0533333	0.00666667	0.0933333	0.0133333	2	0.333333	-8.22882	0.34634	0.119645	-1.58496	0.67177	0.36595	NA	NA	NA	-2.50273	0.810725	0.212119	FBLN5	ADCL2+++ARCL1A+++ARMD3+++DANCE+++EVEC+++FIBL-5+++HNARMD+++UP50	mRNA	14	URS00008C2D31+++URS0000D6E0BF+++URS0000E9F665+++URS0001BD30D0+++URS0001BDEA43+++URS0001BE9EFD+++URS0001BF455F+++NM_001384158+++NM_001384159+++NM_001384160+++NM_001384161+++NM_001384162+++NM_006329+++XM_011536356	coding	known	NC_000014.9	91869411	91947987	+
6604	6604	SMARCD3	9.1	8.25	8.22	8.84	9.14	8.67	15	14	13.94	14.82	15.3	14.5	250	221	224	240	244	230	8.88333	8.52333	14.8733	14.3133	238	231.667	0.0588937	0.925495	0.833746	-0.142835	0.532454	0.221336	-0.0381351	0.798729	0.577574	-0.0678365	0.973549	0.592819	SMARCD3	BAF60C+++CRACD3+++Rsc6p	mRNA	23	URS00003CC150+++URS000040DB22+++URS00009BE93C+++URS0000D6DFBE+++URS0000D6EAB7+++URS0000EA6593+++URS0000EAE7DF+++URS0001BD68AF+++URS0001BDF178+++URS0001BE3E49+++URS0001BEA2E5+++XR_001744856+++XR_927517+++XR_927518+++NM_001003801+++NM_001003802+++NM_003078+++XM_011516521+++XM_024446886+++XM_024446887+++XM_024446888+++XM_024446889+++XM_024446890	coding	known	NC_000007.14	151238780	151277452	+
56928	56928	SPPL2B	9.95	9.13	8.56	8.39	8.3	8.09	16.41	15.49	14.52	14.07	13.9	13.53	553	503	462	452	447	444	8.26	9.21333	13.8333	15.4733	447.667	506	0.290957	0.0328569	0.0044869	0.170284	0.364173	0.111524	0.0573332	0.937412	0.834822	0.147295	0.670074	0.121169	SPPL2B	IMP-4+++IMP4+++PSH4+++PSL1	mRNA	24	URS000047372C+++URS0000599DEF+++URS00008B59FE+++URS00008B7047+++URS00009C05E4+++URS0000EA48A4+++URS0000EADF91+++URS0001BF16B1+++URS0001BF43CD+++XR_001753719+++XR_001753720+++XR_001753721+++XR_001753722+++XR_002958334+++NM_001077238+++NM_152988+++XM_011528138+++XM_011528139+++XM_011528140+++XM_017027016+++XM_017027017+++XM_017027018+++XM_017027019+++XM_024451619	coding	known	NC_000019.10	2328571	2355095	+
390093	390093	OR10A6	0	0	0	0	0.01	0.01	0	0	0	0	0.02	0.02	0	0	0	0	1	1	0.00666667	0	0.0133333	0	0.666667	0	NA	NA	NA	-6.64386	0.774049	0.492734	-6.64386	0.795466	0.487166	-1.88945	0.973549	0.558858	OR10A6	OR11-96	mRNA	10	URS0000EC1A37+++URS0001BD6575+++URS0001BDA52D+++URS0001BE4320+++NM_001004461+++NM_001389574+++rna-NM_001004461.2-2+++rna-NM_001004461.2-3+++rna-NM_001389574.1-2+++rna-NM_001389574.1-3	coding	known	NT_187583.1	155586	7931268	+
51422	51422	PRKAG2	12.09	11.57	12.61	12.64	11.53	13.35	19.95	19.64	21.38	21.21	19.3	22.32	466	475	501	495	451	508	12.5067	12.09	20.9433	20.3233	484.667	480.667	-0.0870986	0.478542	0.203122	0.0748001	0.779705	0.571308	-0.0200179	0.761179	0.52812	-0.0406793	0.973549	0.669717	PRKAG2	AAKG+++AAKG2+++CMH6+++H91620p+++WPWS	mRNA	65	URS00008B8F15+++URS00008BD182+++URS00008C18A6+++URS0000D5CB4C+++URS0000D6D9E8+++URS0000E91D2E+++URS0000E9D7D2+++URS0000EA1B4B+++URS0000EA9ED7+++URS0000EAAB13+++URS0000EB4136+++URS0000EC204A+++URS0001BCAD41+++URS0001BCBE19+++URS0001BCC486+++URS0001BCCE97+++URS0001BD071F+++URS0001BD35B1+++URS0001BD5324+++URS0001BDB460+++URS0001BDC7A7+++URS0001BE5C31+++URS0001BE8431+++URS0001BE93E2+++URS0001BE9DC6++…	coding	known	NC_000007.14	151556124	151879212	+
286410	286410	ATP11C	11.14	11.65	9.47	10.1	10.44	9.33	18.37	19.76	16.07	16.94	17.47	15.61	1195	1225	1016	1073	1104	961	9.95667	10.7533	16.6733	18.0667	1046	1145.33	0.155361	0.171193	0.0410272	0.150042	0.158648	0.031147	0.0802921	0.778819	0.507872	0.101961	0.783287	0.18631	ATP11C	ATPIG+++ATPIQ+++HACXL	mRNA	27	URS00008B523D+++URS00008B675D+++URS00008BB069+++URS00008BBAC6+++URS0001BD1AEC+++URS0001BEE78E+++URS0001BF3D61+++URS0001BF4099+++URS0001BF83DE+++XR_001755683+++XR_001755684+++XR_001755685+++XR_002958774+++NM_001010986+++NM_001353810+++NM_001353811+++NM_001353812+++NM_173694+++XM_017029439+++XM_017029440+++XM_017029441+++XM_017029442+++XM_017029443+++XM_017029445+++XM_017029446+++XM_017029448+++XM_…	coding	known	NC_000023.11	139726346	139933083	+
115749	115749	C12orf56	0	0.02	0	0	0	0	0	0.03	0	0	0	0	0	1	0	0	0	0	0	0.00666667	0	0.01	0	0.333333	NA	NA	NA	6.64386	0.747718	0.50732	NA	NA	NA	0.933045	0.973549	0.819132	C12orf56	NA	mRNA	21	URS00008B3749+++URS00008B9FA1+++URS00008BBF7C+++URS00008BCCE0+++URS00008BD4CF+++URS00008BDCE2+++URS00008C293A+++URS00008C32A4+++URS00008C3746+++URS0000D6DDCC+++URS0000D6DE25+++URS0000D6E251+++URS0000EBDCB1+++URS0001BCF122+++XR_944485+++XR_944486+++NM_001099676+++NM_001170633+++XM_017018770+++XM_024448830+++XM_024448831	coding	known	NC_000012.12	64222337	64397065	+
387601	387601	SLC22A25	0.02	0	0.01	0.01	0	0	0.04	0	0.01	0.01	0	0	3	0	1	1	0	0	0.00333333	0.01	0.00333333	0.0166667	0.333333	1.33333	1.58496	0.670848	0.388756	NA	NA	NA	6.64386	0.766981	0.513	1.86087	0.959879	0.408895	SLC22A25	HIMTP+++UST6	mRNA	22	URS00008C31C5+++URS00008C3C59+++URS0000EA3DD1+++XR_001747862+++XR_001747863+++XR_001747864+++NM_001394058+++NM_001394059+++NM_199352+++XM_017017684+++XM_017017685+++XM_017017686+++XM_017017687+++XM_017017688+++XM_017017689+++XM_017017690+++XM_017017691+++XM_017017692+++XM_017017693+++XM_017017694+++XM_017017695+++XM_017017696	coding	known	NC_000011.10	63158437	63245520	-
27010	27010	TPK1	1.79	1.58	2.27	1.28	1.83	1.86	2.95	2.67	3.85	2.15	3.06	3.11	62	58	83	46	60	61	1.65667	1.88	2.77333	3.15667	55.6667	67.6667	0.430634	0.403948	0.15549	-0.0489096	0.911081	0.792594	0.444302	0.341197	0.0941356	0.253818	0.921961	0.320085	TPK1	HTPK1+++PP20+++THMD5	mRNA	72	NR_146934+++NR_146935+++NR_146936+++URS00008B55A1+++URS00008BC860+++URS00008C1B31+++URS0000D5D18C+++URS0001BD122C+++URS0001BD2480+++URS0001BDB0DC+++URS0001BE8F44+++URS0001BE9475+++URS0001BF3BDF+++XR_001744630+++rna-NR_146934.1-2+++rna-NR_146935.1-2+++rna-NR_146936.2-2+++NM_001042482+++NM_001350879+++NM_001350880+++NM_001350881+++NM_001350882+++NM_001350883+++NM_001350884+++NM_001350885+++NM_00135…	coding	known	NW_018654715.1	501398	144839226	+
2313	2313	FLI1	0.02	0	0	0	0	0	0.04	0	0	0	0	0	1	0	0	0	0	0	0	0.00666667	0	0.0133333	0	0.333333	6.64386	0.738537	0.510946	NA	NA	NA	NA	NA	NA	0.933045	0.973549	0.819132	FLI1	BDPLT21+++EWSR2+++SIC-1	mRNA	11	URS00008C0316+++URS0001BCA9F5+++URS0001BD37AF+++NM_001167681+++NM_001271010+++NM_001271012+++NM_002017+++XM_011542701+++XM_011542702+++XM_017017405+++XM_017017406	coding	known	NC_000011.10	128685263	128813267	+
25764	25764	HYPK	12.67	11.18	12.78	12.66	15.15	14.25	20.9	18.98	21.67	21.23	25.35	23.83	573	506	583	560	671	608	14.02	12.21	23.47	20.5167	613	554	0.0331083	0.990443	0.98456	-0.407175	1.42664e-05	4.08442e-07	-0.0605754	0.564016	0.241938	-0.174463	0.500845	0.0642141	HYPK	C15orf63+++HSPC136	mRNA	2	NM_001199885+++NM_016400	coding	known	NC_000015.10	43800421	43804427	+
57192	57192	MCOLN1	8.49	6.5	7.98	8.11	9.19	9.99	14.01	11.03	13.52	13.61	15.38	16.72	264	200	246	248	280	299	9.09667	7.65667	15.2367	12.8533	275.667	236.667	0.0901978	0.80882	0.645732	-0.485427	0.00231233	0.000136055	-0.281487	0.0761424	0.0101286	-0.249526	0.503211	0.0647764	MCOLN1	MG-2+++ML1+++ML4+++MLIV+++MST080+++MSTP080+++TRP-ML1+++TRPM-L1+++TRPML1	mRNA	4	URS0000EC0AE0+++URS0001BD60F7+++URS0001BEFFFF+++NM_020533	coding	known	NC_000019.10	7522624	7534009	+
642273	642273	FAM110C	0.58	0.52	0.71	0.75	0.85	0.56	0.95	0.87	1.2	1.26	1.41	0.93	36	33	39	42	41	34	0.72	0.603333	1.2	1.00667	39	36	-0.222392	0.716704	0.440306	-0.313158	0.633366	0.323686	0.197939	0.836759	0.638824	-0.143143	0.973549	0.641991	FAM110C	NA	mRNA	12	URS00008B3392+++URS00008B6135+++URS00008B86E3+++URS0001BE06A7+++URS0001BEC859+++XR_001738890+++NM_001077710+++XM_011510372+++XM_017004689+++XM_017004690+++XM_017004691+++XM_017004692	coding	known	NC_000002.12	21414	83462	+
5688	5688	PSMA7	502.26	497.43	520.78	491.62	486.25	500.99	828.51	844.17	883.17	824.51	813.92	837.98	5681	5581	5882	5520	5451	5444	492.953	506.823	825.47	851.95	5471.67	5714.67	0.0414766	0.850635	0.712128	0.0340027	0.814477	0.637258	0.11164	0.0532021	0.00611948	0.034227	0.968822	0.427569	PSMA7	C6+++HEL-S-276+++HSPC+++RC6-1+++XAPC7	mRNA	2	URS0001BE9000+++NM_002792	coding	known	NC_000020.11	62136733	62143394	-
83638	83638	C11orf68	9.38	8	8.52	8.92	9.78	11.56	15.48	13.57	14.44	14.95	16.37	19.33	205	173	185	192	210	243	10.0867	8.63333	16.8833	14.4967	215	187.667	0.0945176	0.823182	0.664098	-0.279617	0.194089	0.0421416	-0.393431	0.0234214	0.0021309	-0.226042	0.665202	0.119089	C11orf68	BLES03+++P5326	mRNA	3	URS00019FAAF0+++NM_001135635+++NM_031450	coding	known	NC_000011.10	65915905	65919062	+
84952	84952	CGNL1	0.03	0.02	0.07	0.08	0.1	0.09	0.05	0.03	0.13	0.13	0.17	0.14	4	2	9	9	12	10	0.09	0.04	0.146667	0.07	10.3333	5	-1.16993	0.4211	0.166622	-2.58496	0.0522552	0.0067993	-0.152003	0.912583	0.7786	-1.07225	0.698855	0.136766	CGNL1	JACOP+++PCING	mRNA	23	URS0000197954+++URS00004FD506+++URS00008B72BC+++URS00008C0404+++URS0000EB8C03+++URS0000EBCB56+++URS0000EBD819+++URS0001BD12A8+++URS0001BDDC34+++URS0001BE293B+++URS0001BE37B2+++URS0001BE5F1E+++URS0001BE81F2+++URS0001BF2364+++URS0001BF2492+++NM_001252335+++NM_032866+++XM_005254726+++XM_005254727+++XM_011522120+++XM_011522121+++XM_017022685+++XM_017022686	coding	known	NC_000015.10	57375967	57550723	+
163087	163087	ZNF383	2.68	2.89	3.27	3.39	3.74	3.87	4.43	4.91	5.55	5.69	6.26	6.48	202	195.17	236	254	265	253	3.66667	2.94667	6.14333	4.96333	257.333	211.057	-0.330473	0.0498324	0.00764704	-0.441261	0.00807616	0.000620834	-0.100351	0.612281	0.291882	-0.314334	0.245441	0.01675	ZNF383	HSD17+++Zfp383	mRNA	24	URS00008B76B2+++URS0000D5A836+++URS0000D5DE5F+++URS0000E9BABF+++URS0001BD2D41+++URS0001BE9B66+++NM_001345947+++NM_001345948+++NM_001345949+++NM_001387593+++NM_001387594+++NM_001387595+++NM_001387596+++NM_001387597+++NM_001387598+++NM_001387599+++NM_001387600+++NM_001387601+++NM_001387602+++NM_152604+++XM_011526587+++XM_011526588+++XM_011526590+++XM_017026424	coding	known	NC_000019.10	37217243	37248740	+
5731	5731	PTGER1	0.05	0	0.05	0	0	0	0.09	0	0.09	0	0	0	1	0	1	0	0	0	0	0.0333333	0	0.06	0	0.666667	6.64386	0.735031	0.510946	NA	NA	NA	6.64386	0.772367	0.513	1.82962	0.973549	0.574416	PTGER1	EP1	mRNA	1	NM_000955	coding	known	NC_000019.10	14472466	14475354	-
91	91	ACVR1B	12.34	13.74	14.15	12.21	13.99	13.38	20.36	23.32	24	20.48	23.42	22.39	889	924	963	857	917	915	13.1933	13.41	22.0967	22.56	896.333	925.333	0.0528882	0.877964	0.756158	0.0109711	0.962775	0.88078	0.0737641	0.803561	0.58413	0.0174773	0.973549	0.812473	ACVR1B	ACTRIB+++ACVRLK4+++ALK4+++SKR2	mRNA	14	URS00008B4DB5+++URS00008BC5C6+++URS00008BC8D6+++URS00008BED03+++URS00008C0716+++URS0001BD552F+++URS0001BD6248+++URS0001BDA26A+++NM_004302+++NM_020327+++NM_020328+++XM_011538966+++XM_011538967+++XM_017020201	coding	known	NC_000012.12	51951696	51997078	+
90407	90407	TMEM41A	29.55	29.11	27.51	28.86	28.65	28.4	48.75	49.4	46.64	48.4	47.95	47.5	1291	1255	1190	1237	1225	1195	28.6367	28.7233	47.95	48.2633	1219	1245.33	0.0616435	0.789767	0.598672	0.0349056	0.921731	0.81114	-0.00604904	0.782352	0.463306	0.00189159	0.998166	0.975788	TMEM41A	2900010K02Rik	mRNA	10	URS00008B6BE0+++URS00008BA1CA+++URS00008BCE3C+++URS00008C2D75+++URS0001BD0C3D+++XR_924212+++XR_924213+++XR_924214+++NM_080652+++XM_017007437	coding	known	NC_000003.12	185482671	185499057	-
1124	1124	CHN2	2.04	1.93	1.38	1.55	1.57	1.16	3.37	3.27	2.35	2.61	2.63	1.94	102	94	70	77	81	57	1.42667	1.78333	2.39333	2.99667	71.6667	88.6667	0.405639	0.278761	0.085518	0.214739	0.683366	0.377214	0.296393	0.639674	0.315866	0.278029	0.82351	0.22168	CHN2	ARHGAP3+++BCH+++CHN2-3+++RHOGAP3	mRNA	36	NR_120524+++NR_120525+++URS00008BE2F1+++URS00008C00BA+++URS0000D62443+++URS0000E97375+++URS0000EB80CF+++URS0000EBB50F+++URS0001BCD13C+++URS0001BCEB09+++URS0001BD97BD+++URS0001BDCB6A+++URS0001BE274E+++URS0001BE4017+++URS0001BE8E42+++URS0001BF0EE7+++URS0001BF61A1+++NM_001039936+++NM_001293069+++NM_001293070+++NM_001293071+++NM_001293072+++NM_001293073+++NM_001293075+++NM_001293076+++NM_001293077+++…	coding	known	NC_000007.14	29146547	29514335	+
23361	23361	ZNF629	16.4	16.14	15.43	15.89	15.74	15.13	27.06	27.38	26.16	26.65	26.35	25.31	1666	1621	1551	1582	1561	1481	15.5867	15.99	26.1033	26.8667	1541.33	1612.67	0.0746388	0.672971	0.39354	0.0544136	0.737078	0.514412	0.066627	0.797762	0.575722	0.0364913	0.973549	0.526511	ZNF629	ZNF+++ZNF65	mRNA	3	URS00001B6A86+++NM_001080417+++NM_001345970	coding	known	NC_000016.10	30778449	30787205	+
56704	56704	JPH1	0	0	0	0	0.01	0	0	0	0	0	0.02	0	0	0	0	0	1	0	0.00333333	0	0.00666667	0	0.333333	0	NA	NA	NA	-6.64386	0.78616	0.492734	NA	NA	NA	-0.990508	0.973549	0.808204	JPH1	CMT2K+++JP-1+++JP1	mRNA	6	URS0000E948DF+++URS0000EACCB2+++NM_001317830+++NM_001363050+++NM_001363051+++NM_020647	coding	known	NC_000008.11	74234700	74321540	+
4580	4580	MTX1	44.41	45.48	41.24	46.95	48.36	48.8	73.26	77.19	69.93	78.75	80.95	81.62	1022	1037	943	1061	1092.99	1076.99	48.0367	43.71	80.44	73.46	1076.99	1000.67	-0.0540295	0.437325	0.176592	-0.0758643	0.386092	0.126419	-0.191675	0.00625777	0.000399152	-0.134217	0.424797	0.0468819	MTX1	MTX+++MTXN	mRNA	7	URS0000400639+++URS0001BFA6DE+++URS0001DB7B68+++NM_002455+++NM_198883+++rna-NM_002455.5-2+++rna-NM_198883.3-2	coding	known	NW_003315906.1	7274	155213839	+
8330	8330	H2AC15	0.31	0	0	0	0	0	0.52	0	0	0	0	0	1	0	0	0	0	0	0	0.103333	0	0.173333	0	0.333333	6.64386	0.73329	0.510946	NA	NA	NA	NA	NA	NA	0.933045	0.973549	0.819132	H2AC15	H2A.1+++H2A/d+++H2AC11+++H2AC13+++H2AC14+++H2AC16+++H2AC17+++H2AFD+++HIST1H2AK	mRNA	3	URS0001BE87D1+++URS0002270141+++NM_003510	coding	known	NC_000006.12	27834539	27838835	+
9397	9397	NMT2	17.16	18.89	16.79	18.31	17.04	20.12	28.3	32.05	28.47	30.71	28.53	33.66	675	723	662	717	671	732	18.49	17.6133	30.9667	29.6067	706.667	686.667	-0.0870856	0.357764	0.125599	0.107683	0.564608	0.262758	-0.145012	0.116389	0.018426	-0.0704832	0.951461	0.385275	NMT2	NA	mRNA	16	URS00008C0830+++URS0000D6E289+++URS0001BCC27A+++URS0001BD254B+++URS0001BDBA7E+++NM_001308295+++NM_004808+++XM_005252642+++XM_006717539+++XM_017016947+++XM_017016948+++XM_017016949+++XM_017016950+++XM_017016951+++XM_024448261+++XM_024448262	coding	known	NC_000010.11	15102584	15168693	+
84792	84792	FAM220A	10.01	10.02	10.06	8.72	9.72	9.87	16.51	17	17.05	14.62	16.28	16.5	335	332	334	287	319	318	9.43667	10.03	15.8	16.8533	308	333.667	0.22311	0.307751	0.0985144	0.0576268	0.882902	0.74687	0.0708213	0.906343	0.767322	0.0866077	0.970355	0.433523	FAM220A	ACPIN1+++C7orf70+++SIPAR	mRNA	3	URS00008B9CAD+++URS00008C3FBA+++NM_001037163	coding	known	NC_000007.14	6329411	6348981	+
23042	23042	PDXDC1	65.51	67.03	69.85	66.56	67.28	70.08	108.07	113.76	118.46	111.64	112.62	117.22	3753.23	3719.79	3897.94	3603.9	3634.09	3711.64	67.9733	67.4633	113.827	113.43	3649.88	3790.32	0.0585737	0.693248	0.415006	0.033627	0.864371	0.714582	0.0706551	0.638206	0.314596	0.0258217	0.973549	0.586044	PDXDC1	LP8165	mRNA	48	URS00005B040F+++URS00007785D0+++URS00008B2959+++URS0000D5AA1C+++URS0000E99474+++URS0000EA4F34+++URS0000EB02B5+++URS0000EB9003+++URS0000EBCAA5+++URS00019D42F2+++URS0001BCB4E3+++URS0001BDCFB1+++URS0001BE1E7E+++URS0001BE67B2+++URS0001BEE4E5+++NM_001285444+++NM_001285445+++NM_001285447+++NM_001285448+++NM_001285449+++NM_001285450+++NM_001324019+++NM_001324020+++NM_001324021+++NM_015027+++XM_005255176…	coding	known	NT_187607.1	523098	15364015	+
10109	10109	ARPC2	415.66	403.77	420.66	409.52	404.11	423.58	685.66	685.24	713.38	686.82	676.42	708.5	8172	7909	8240	7969	7834	8004	412.403	413.363	690.58	694.76	7935.67	8107	0.0362905	0.92371	0.830004	0.0137462	0.885941	0.750898	0.0419232	0.939328	0.837392	0.0021048	0.998166	0.958427	ARPC2	ARC34+++PNAS-139+++PRO2446+++p34-Arc	mRNA	15	URS00004DE55A+++URS000076DED1+++URS00009B00EF+++URS0001BD425E+++URS0001BD59AE+++URS0001BDBBC1+++URS0001BDC478+++URS0001BE1302+++URS0001BE2BA2+++NM_005731+++NM_152862+++XM_017003113+++XM_017003114+++XM_017003115+++XM_024452509	coding	known	NC_000002.12	218217138	218257366	+
84264	84264	HAGHL	3.96	4.09	3.68	2.61	3.17	2.35	6.53	6.95	6.24	4.38	5.3	3.94	77	77	67	47	57	44	2.71	3.91	4.54	6.57333	49.3333	73.6667	0.712198	0.061872	0.0100745	0.433897	0.342498	0.10128	0.606658	0.202822	0.0410626	0.549785	0.305172	0.0250286	HAGHL	NA	mRNA	10	URS0001BE6429+++NM_001290137+++NM_001290139+++NM_001323635+++NM_001323636+++NM_001365282+++NM_032304+++XM_005255631+++XM_005255632+++XM_011522712	coding	known	NC_000016.10	726999	733847	+
2069	2069	EREG	0	0.03	0.03	0.01	0.01	0.01	0	0.05	0.05	0.02	0.02	0.02	0	2	2	1	1	1	0.01	0.02	0.02	0.0333333	1	1.33333	-6.64386	0.75844	0.489174	1	0.815725	0.63598	1	0.838208	0.6445	0.391963	0.973549	0.822236	EREG	EPR+++ER+++Ep	mRNA	2	URS0001BE7FF6+++NM_001432	coding	known	NC_000004.12	74365145	74388749	+
79626	79626	TNFAIP8L2	0	0	0	0.07	0	0	0	0	0	0.11	0	0	0	0	0	1	0	0	0.0233333	0	0.0366667	0	0.333333	0	-6.64386	0.725761	0.489174	NA	NA	NA	NA	NA	NA	-0.990508	0.973549	0.808204	TNFAIP8L2	TIPE2	mRNA	1	NM_024575	coding	known	NC_000001.11	151156649	151159749	+
386724	386724	AMIGO3	3.04	3.05	2.96	2.78	2.79	3.37	5.02	5.18	5.01	4.66	4.67	5.64	136	135	131	122	122	145	2.98	3.01667	4.99	5.07	129.667	134	0.156726	0.758481	0.487348	0.146078	0.783957	0.488928	-0.146486	0.610536	0.29085	0.0179019	0.994752	0.915622	AMIGO3	ALI3+++AMIGO-3	mRNA	1	NM_198722	coding	known	NC_000003.12	49716829	49719684	-
9138	9138	ARHGEF1	21.8	22.56	23.24	24.84	23	24.92	35.95	38.29	39.41	41.66	38.5	41.68	1101	1129	1165	1235	1138	1217	24.2533	22.5333	40.6133	37.8833	1196.67	1131.67	-0.165697	0.00965471	0.000971142	-0.0114551	0.797164	0.591708	-0.0629992	0.33028	0.0899088	-0.109166	0.632445	0.105303	ARHGEF1	GEF1+++IMD62+++LBCL2+++LSC+++P115-RHOGEF+++SUB1.5	mRNA	10	URS00008B7A67+++URS00008BD669+++URS0000E9FC3B+++URS0000EB560F+++URS0000EB7E07+++URS0001BE6687+++URS0001BF9856+++NM_004706+++NM_198977+++NM_199002	coding	known	NC_000019.10	41883184	41907452	+
112937	112937	GLB1L3	0	0	0	0.03	0	0	0	0	0	0.05	0	0	0	0	0	2	0	0	0.01	0	0.0166667	0	0.666667	0	-7.64386	0.51793	0.241924	NA	NA	NA	NA	NA	NA	-1.88024	0.973549	0.592591	GLB1L3	NA	mRNA	23	URS00008BCE54+++URS00008BE34D+++URS00008BF943+++URS0000E99396+++URS0000EAB8D6+++URS0001BD5691+++URS0001BDE445+++URS0001BF50B3+++XR_002957120+++XR_947791+++NM_001080407+++XM_011542566+++XM_011542567+++XM_011542568+++XM_011542569+++XM_011542570+++XM_011542571+++XM_011542572+++XM_011542573+++XM_011542574+++XM_017017155+++XM_017017156+++XM_024448338	coding	known	NC_000011.10	134258105	134325307	+
55245	55245	UQCC1	30.41	29.3	30.14	32.76	30.02	31.59	50.16	49.72	51.12	54.94	50.25	52.83	1034	983	1012	1089	1002	1030	31.4567	29.95	52.6733	50.3333	1040.33	1009.67	-0.0747678	0.287873	0.0900424	-0.0276192	0.752142	0.452404	-0.025435	0.650963	0.326016	-0.0719201	0.895943	0.292759	UQCC1	BFZB+++C20orf44+++CBP3+++UQCC	mRNA	19	URS00008B736F+++URS00008BACCE+++URS00008C0E1C+++URS00008C1383+++URS0001BCBC58+++URS0001BEE384+++URS0001BEEF7E+++URS0001BFA7E8+++NM_001184977+++NM_018244+++NM_199487+++XM_011528877+++XM_011528878+++XM_011528879+++XM_011528880+++XM_011528881+++XM_011528882+++XM_011528883+++XM_011528884	coding	known	NC_000020.11	35302578	35412047	-
6573	6573	SLC19A1	14.55	13.6	14.35	13.11	14.11	13.71	24	23.08	24.34	21.98	23.63	22.94	786.6	753.36	768.63	712.23	765.15	696.79	13.6433	14.1667	22.85	23.8067	724.723	769.53	0.143287	0.36958	0.136187	-0.0224032	0.766723	0.553722	0.141565	0.463995	0.165445	0.0577976	0.973549	0.450519	SLC19A1	CHMD+++FOLT+++IFC-1+++IFC1+++MEGAF+++REFC+++RFC+++RFC1+++RFT-1+++hRFC+++hSLC19A1	mRNA	26	URS00008B66E4+++URS00008B92E7+++URS00008BFB6A+++URS0000D58BD1+++URS0000D6D6C5+++URS0001BCEA91+++URS0001BDFD8D+++URS0001BEA978+++URS0001BF512C+++NM_001205206+++NM_001205207+++NM_001352510+++NM_001352511+++NM_001352512+++NM_194255+++XM_011529696+++XM_011529698+++XM_011529700+++XM_011529701+++XM_011529702+++XM_011529703+++XM_011529706+++XM_011529709+++XM_017028443+++XM_017028444+++XM_017028445	coding	known	NC_000021.9	45502513	45563140	+
7003	7003	TEAD1	21.66	23.79	25.55	25.66	24.37	27.86	35.73	40.38	43.33	43.04	40.8	46.6	3472	3771	4053	4029	3811	4303	25.9633	23.6667	43.48	39.8133	4047.67	3765.33	-0.214655	1.22698e-11	1.62777e-13	-0.0152225	0.57951	0.273736	-0.0863527	0.00188422	9.0108e-05	-0.132694	0.387745	0.0389812	TEAD1	AA+++NTEF-1+++REF1+++TCF-13+++TCF13+++TEAD-1+++TEF-1	mRNA	15	URS000013B087+++URS000022AB5E+++URS000050651A+++URS00008B31DF+++URS00008B9F95+++URS0000D5A22F+++URS0000E9DD8F+++URS0000EBCD2A+++URS0001BCBD2B+++URS0001BCCA03+++URS0001BCEF28+++URS0001BF1F7D+++URS0001BF4E1B+++URS0001BF992E+++NM_021961	coding	known	NC_000011.10	12674421	12946124	+
2710	2710	GK	3.71	3.63	2.6	3.15	2.93	3.08	6.11	6.16	4.41	5.29	4.9	5.16	267	252	179	207	188	194	3.05333	3.31333	5.11667	5.56	196.333	232.667	0.367209	0.0695427	0.0117641	0.422691	0.0333704	0.00373808	-0.116097	0.630314	0.305116	0.214561	0.730304	0.153954	GK	GK1+++GKD	mRNA	26	URS00001DEBB7+++URS00002F2332+++URS00009B341A+++URS0000E9DBA1+++URS0001BCE50C+++URS0001BD5AF4+++URS0001BE06BC+++URS0001BE63B5+++URS0001BF8AC0+++NM_000167+++NM_001128127+++NM_001205019+++NM_203391+++XM_005274488+++XM_006724483+++XM_006724484+++XM_006724485+++XM_006724486+++XM_011545491+++XM_011545492+++XM_011545493+++XM_011545494+++XM_017029409+++XM_017029410+++XM_017029411+++XM_017029412	coding	known	NC_000023.11	30653348	30733481	+
4155	4155	MBP	4.1	3.9	4.17	4.54	4.01	3.97	6.76	6.61	7.08	7.62	6.72	6.64	322	306	326	347	307	302	4.17333	4.05667	6.99333	6.81667	318.667	318	-0.107875	0.489223	0.212144	-0.004707	0.930697	0.824972	0.110323	0.760229	0.526812	-0.0313942	0.973549	0.779893	MBP	NA	mRNA	49	URS00000AE162+++URS00003C0AC6+++URS000076A9DD+++URS00008B95D1+++URS00008C1D72+++URS00008C3939+++URS00009AFEE0+++URS00009BBD18+++URS00009BBDCD+++URS00009BDC11+++URS0000D5A423+++URS0000D5A795+++URS0000D5BBE8+++URS0000D6D65D+++URS0000D6DB20+++URS0000D6DCF5+++URS0000D6DFB7+++URS0000D6E69F+++URS0000D6ECA8+++URS0000D6ED3C+++URS0000EC14B8+++URS0000EF4970+++URS00019AA04F+++URS0001BCD2F6+++URS0001BD3519++…	coding	known	NC_000018.10	76974690	77140402	+
5877	5877	RABIF	7.93	7.28	6.91	7.23	8.02	7.64	13.08	12.35	11.73	12.12	13.43	12.78	391	355	338	350	387	363	7.63	7.37333	12.7767	12.3867	366.667	361.333	0.159814	0.509218	0.22673	-0.124515	0.457906	0.169793	-0.102946	0.515681	0.198474	-0.0503397	0.973549	0.634798	RABIF	MSS4+++RASGFR3+++RASGRF3	mRNA	3	URS0001BCDE58+++URS0001BF57C8+++NM_002871	coding	known	NC_000001.11	202876087	202889149	-
84916	84916	UTP4	65.06	66	71.44	73.19	71.57	77.15	107.32	112.01	121.16	122.75	119.8	129.04	2138	2145	2329	2365	2304	2442	73.97	67.5	123.863	113.497	2370.33	2204	-0.145578	0.000648606	3.89566e-05	-0.103163	0.0358764	0.00410144	-0.0683526	0.082907	0.0114642	-0.133454	0.283003	0.0215329	UTP4	CIRH1A+++CIRHIN+++NAIC+++TEX292	mRNA	10	URS0000E9DB45+++URS0000EA413C+++URS0000EAD30D+++URS0001BCAF1B+++XR_001752011+++NM_001318391+++NM_032830+++XM_005256205+++rna-NM_001318391.2-2+++rna-NM_032830.3-2	coding	known	NW_003315946.1	60815	69169024	+
22953	22953	P2RX2	0.17	0.2	0.18	0.32	0.27	0.34	0.28	0.34	0.3	0.54	0.45	0.57	9	10	8	15	14	16	0.31	0.183333	0.52	0.306667	15	9	-0.736966	0.484406	0.209	-0.485427	0.705649	0.403354	-1	0.34159	0.0943114	-0.766506	0.73792	0.158686	P2RX2	DFNA41+++P2X2	mRNA	14	URS0001BE3D1E+++NM_001282164+++NM_001282165+++NM_012226+++NM_016318+++NM_170682+++NM_170683+++NM_174872+++NM_174873+++XM_005266154+++XM_005266155+++XM_005266156+++XM_011534786+++XM_017019035	coding	known	NC_000012.12	132618776	132623736	+
493860	493860	CCDC73	0	0.02	0.02	0	0	0	0	0.03	0.03	0	0	0	0	1	1	0	0	0	0	0.0133333	0	0.02	0	0.666667	NA	NA	NA	6.64386	0.73279	0.50732	6.64386	0.766755	0.513	1.83605	0.973549	0.572295	CCDC73	NY-SAR-79	mRNA	4	URS00008BAAB1+++URS0000EBD852+++URS0001BDC085+++NM_001008391	coding	known	NC_000011.10	32602721	32794662	+
8045	8045	RASSF7	29.74	25.46	28.43	26.65	25.97	26.05	49.06	43.21	48.21	44.69	43.48	43.58	758	643	719	671	646	636	26.2233	27.8767	43.9167	46.8267	651	706.667	0.175885	0.220482	0.058806	-0.00671543	0.874985	0.729692	0.176965	0.29684	0.0752484	0.0896051	0.889592	0.285851	RASSF7	C11orf13+++CFAP88+++FAP88+++HRAS1+++HRC1	mRNA	7	URS00008B5165+++NM_001143993+++NM_001143994+++NM_003475+++rna-NM_001143993.2-2+++rna-NM_001143994.2-2+++rna-NM_003475.4-2	coding	known	NT_187586.1	90626	564025	+
10865	10865	ARID5A	4.45	4.47	3.87	4.45	4.35	4.3	7.33	7.58	6.56	7.46	7.28	7.19	149	155	131	145	142	139	4.36667	4.26333	7.31	7.15667	142	145	0.0392594	1.00779	0.963552	0.126377	0.749486	0.530668	-0.0855181	0.798624	0.484746	0.00105584	0.998568	0.994744	ARID5A	MRF-1+++MRF1+++RP11-363D14	mRNA	14	URS0001BCC125+++URS0001BD72C1+++NM_001319085+++NM_001319087+++NM_001319092+++NM_001319093+++NM_001319094+++NM_001319096+++NM_212481+++XM_011510499+++XM_017003183+++XM_017003184+++XM_024452563+++XM_024452564	coding	known	NC_000002.12	96536752	96552638	+
10801	10801	SEPTIN9	90.49	84.4	77.44	78.86	82.08	78.97	149.26	143.23	131.33	132.26	137.39	132.1	5094	4942	4663	4708	4712	4557	79.97	84.11	133.917	141.273	4659	4899.67	0.113685	0.0345173	0.00478198	0.0687555	0.349035	0.104338	0.0331741	0.972916	0.891366	0.0436664	0.915736	0.314568	SEPTIN9	AF17q25+++MSF+++MSF1+++NAPB+++PNUTL4+++SEPT9+++SINT1+++SeptD1	mRNA	32	URS000010B25B+++URS0000318782+++URS00005115FC+++URS00008B314D+++URS00008BC3BC+++URS00008BC861+++URS00008BE366+++URS00009C3685+++URS0000D58A14+++URS0000E95F74+++URS0000E96492+++URS0000E9B19B+++URS0000EADA9C+++URS0000EF4FFD+++URS0001A08AB1+++URS0001BCB71A+++URS0001BCC3AB+++URS0001BDDBD0+++URS0001BE04DC+++URS0001BEA202+++NM_001113491+++NM_001113492+++NM_001113493+++NM_001113494+++NM_001113495+++NM_0…	coding	known	NW_003315955.1	78828	77500596	+
51	51	ACOX1	14.69	15.19	15.1	14.6	14.81	15.21	24.23	25.77	25.6	24.48	24.8	25.45	1811	1854	1845	1766	1784	1810	14.8733	14.9933	24.91	25.2	1786.67	1836.67	0.0363012	0.982582	0.91948	0.0555256	0.767797	0.47127	0.0276311	0.941022	0.839706	0.0111116	0.976488	0.839815	ACOX1	ACOX+++MITCH+++PALMCOX+++SCOX	mRNA	12	URS00005D827F+++URS00008B6C41+++URS00008B9160+++URS0000D6D5F7+++URS0000D6D9D2+++URS0001BCD3A4+++URS0001BD483D+++NM_001185039+++NM_004035+++NM_007292+++XM_011524868+++XM_011524869	coding	known	NC_000017.11	75941507	75979199	+
148203	148203	ZNF738	0	0	0	0.01	0	0.01	0	0	0	0.02	0	0.02	0	0	0	1	0	1	0.00666667	0	0.0133333	0	0.666667	0	-6.64386	0.734682	0.489174	NA	NA	NA	-6.64386	0.782705	0.487166	-1.89061	0.973549	0.558473	ZNF738	NA	mRNA	14	URS00008B4789+++URS00008B56FA+++URS00008B5991+++URS0000D59E6E+++URS0001BD83F0+++URS0001BDAD52+++URS0001BE60D8+++URS0001BEE493+++URS0001BEEFD8+++URS0001BF9C2F+++NM_001355237+++NM_001355239+++NM_001355240+++NM_001355241	coding	known	NC_000019.10	21359000	21388721	+
1500	1500	CTNND1	87.83	91.64	89.16	83.58	82.39	81.08	144.88	155.53	151.2	140.18	137.91	135.62	9013	9311	9072	8414	8262	8020	82.35	89.5433	137.903	150.537	8232	9132	0.0992156	0.0167476	0.00192999	0.172445	2.9173e-10	3.68646e-12	0.177818	1.53587e-08	2.00774e-10	0.121211	0.0592897	0.00173197	CTNND1	BCDS2+++CAS+++CTNND+++P120CAS+++P120CTN+++p120+++p120(CAS)+++p120(CTN)	mRNA	30	URS000075AE75+++URS00009AF740+++URS0000E9576D+++URS0000E9A0C8+++URS0000EAA634+++URS00019F6E2A+++URS0001BE6C1E+++URS0001BEE003+++NM_001085458+++NM_001085459+++NM_001085460+++NM_001085461+++NM_001085462+++NM_001085463+++NM_001085464+++NM_001085465+++NM_001085466+++NM_001085467+++NM_001085468+++NM_001085469+++NM_001206883+++NM_001206884+++NM_001206885+++NM_001206886+++NM_001206887+++NM_001206888+++N…	coding	known	NC_000011.10	57712523	57819540	+
166378	166378	SPATA5	2.42	3.33	2.84	3.1	2.33	2.58	3.99	5.65	4.82	5.2	3.89	4.32	281	299	267	285	257	236	2.67	2.86333	4.47	4.82	259.333	282.333	-0.0203918	0.823398	0.669164	0.218377	0.35607	0.107824	0.178053	0.593701	0.275264	0.094143	0.973549	0.441315	SPATA5	AFG2+++EHLMRS+++NEDHSB+++SPAF	mRNA	15	URS00008B76B7+++URS0000E9C57C+++URS0001BED3E5+++XR_001741151+++NM_001317799+++NM_001345856+++NM_145207+++XM_011531678+++XM_011531679+++XM_017007825+++XM_017007826+++XM_017007827+++XM_017007828+++XM_017007829+++XM_017007830	coding	known	NC_000004.12	122923070	123319433	+
55717	55717	WDR11	16.87	17.2	16.92	16.54	16.61	17.99	27.83	29.19	28.7	27.74	27.8	30.08	1227	1261	1217	1194	1193	1256	17.0467	16.9967	28.54	28.5733	1214.33	1235	0.0393324	0.9645	0.89282	0.0799742	0.619738	0.31199	-0.0455073	0.443832	0.153678	-0.00462815	0.998166	0.942191	WDR11	BRWD2+++DR11+++HH14+++SRI1+++WDR15	mRNA	16	URS000030201F+++URS00008B2414+++URS0001BD0B02+++URS0001BDD028+++URS0001BF7E81+++URS0001BF9C86+++XR_001747136+++XR_001747137+++XR_428707+++NM_018117+++XM_005269963+++XM_017016397+++XM_017016398+++XM_017016399+++XM_017016400+++XM_024448075	coding	known	NC_000010.11	120851313	120909525	+
2581	2581	GALC	353.13	361.45	322.86	315.19	310.23	276.38	582.51	613.42	547.52	528.62	519.29	462.29	21626	21900	19594	18941	18574	16308	300.6	345.813	503.4	581.15	17941	21040	0.191254	1.38477e-26	7.6774e-29	0.237646	1.38327e-48	2.36706e-51	0.264832	1.63637e-47	2.90232e-50	0.201358	0.0071442	8.95673e-05	GALC	NA	mRNA	15	URS00008B6F31+++URS0000D6DC50+++URS0000D6DC72+++URS0000E94D19+++URS0000EB20CD+++URS0000EB76BE+++URS0001BD317C+++URS0001BDF41F+++URS0001BE59E3+++URS0001BF740C+++URS0001BFA613+++NM_000153+++NM_001201401+++NM_001201402+++XM_011536618	coding	known	NC_000014.9	87933014	87993665	-
146177	146177	VWA3A	0	0	0.02	0.04	0	0.02	0	0	0.03	0.07	0	0.03	0	0	1	3	0	1	0.02	0.00666667	0.0333333	0.01	1.33333	0.333333	-8.22882	0.346076	0.119645	NA	NA	NA	0	0.993946	0.980626	-1.92381	0.952434	0.390675	VWA3A	NA	mRNA	12	URS0001BD58FD+++URS0001BF1BAF+++NM_173615+++XM_011545742+++XM_011545744+++XM_011545745+++XM_011545746+++XM_017022947+++XM_017022948+++XM_017022949+++XM_024450158+++rna-NM_173615.5-2	coding	known	NW_017852933.1	929873	22156966	+
4867	4867	NPHP1	1.35	1.63	1.07	1.33	1.37	1.48	2.23	2.77	1.81	2.23	2.29	2.48	43	50	33	41	52	45	1.39333	1.35	2.33333	2.27	46	42	0.0687128	0.974973	0.907598	-0.0565835	0.906872	0.786306	-0.447459	0.424429	0.142582	-0.160747	0.973549	0.582007	NPHP1	JBTS4+++NPH1+++SLSN1	mRNA	17	URS0000D6DDD0+++URS0001BDD09D+++URS0001BF1859+++URS0001BF57C6+++URS0001BF6AA1+++NM_000272+++NM_001128178+++NM_001128179+++NM_001374256+++NM_001374257+++NM_207181+++XM_005263676+++XM_005263677+++XM_005263678+++XM_006712551+++XM_006712552+++XM_011511244	coding	known	NC_000002.12	110123348	110205013	+
11200	11200	CHEK2	19.51	17.3	16.45	19.88	18.04	17.43	32.19	29.36	27.89	33.33	30.2	29.15	503	452	420	509	475	430	18.45	17.7533	30.8933	29.8133	471.333	458.333	-0.0171073	0.784561	0.592602	-0.0716047	0.638024	0.32846	-0.0339473	0.790741	0.471702	-0.0692963	0.973549	0.487681	CHEK2	CDS1+++CHK2+++HuCds1+++LFS2+++PP1425+++RAD53+++hCds1	mRNA	24	URS00008BCD67+++URS0000EA8F1A+++URS0000EACD74+++URS0001BCCB44+++XR_937805+++XR_937806+++XR_937807+++NM_001005735+++NM_001257387+++NM_001349956+++NM_007194+++NM_145862+++XM_006724114+++XM_006724116+++XM_011529839+++XM_011529840+++XM_011529841+++XM_011529842+++XM_011529844+++XM_011529845+++XM_017028560+++XM_017028561+++XM_024452148+++XM_024452149	coding	known	NC_000022.11	28687743	28741866	-
5831	5831	PYCR1	39.44	38.6	32.04	30.87	30.79	28.36	65.06	65.51	54.34	51.78	51.54	47.44	1056	1002	844	809	797	723	30.0067	36.6933	50.2533	61.6367	776.333	967.333	0.384398	4.54829e-06	1.46796e-07	0.330231	0.000155873	5.96038e-06	0.223247	0.080149	0.0109038	0.288015	0.0259992	0.00055075	PYCR1	ARCL2B+++ARCL3B+++P5C+++P5CR+++PIG45+++PP222+++PRO3+++PYCR	mRNA	14	URS0000154D67+++URS00009C2EEE+++URS0001BCB088+++NM_001282279+++NM_001282280+++NM_001282281+++NM_001330523+++NM_006907+++NM_153824+++XM_005256381+++XM_011523583+++XM_011523584+++XM_011523585+++XM_024450849	coding	known	NC_000017.11	81932391	81937300	+
161725	161725	OTUD7A	0.15	0.23	0.23	0.3	0.19	0.23	0.25	0.38	0.38	0.51	0.32	0.39	7	9	7	11	8	7	0.24	0.203333	0.406667	0.336667	8.66667	7.66667	-0.652077	0.620048	0.334722	0.169925	0.938814	0.838964	0	1.00796	0.959428	-0.204707	0.973549	0.75435	OTUD7A	C15orf16+++C16ORF15+++CEZANNE2+++OTUD7	mRNA	22	URS00008B415C+++URS00008B79E7+++URS00009AF282+++URS0000D58840+++URS0000D58DB6+++URS0000D5A1E7+++URS0000E980BE+++URS0001BCD202+++URS0001BD0C82+++URS0001BDEABD+++URS0001BE6082+++URS0001BF6E9D+++URS0001BFA4B1+++NM_001329907+++NM_001382637+++NM_130901+++rna-NM_001329907.2-2+++rna-NM_001329907.2-3+++rna-NM_001382637.1-2+++rna-NM_001382637.1-3+++rna-NM_130901.3-2+++rna-NM_130901.3-3	coding	known	NT_187660.1	3648775	32423209	+
84750	84750	FUT10	5.28	4.7	4.41	4.68	4.26	3.96	8.7	7.97	7.48	7.85	7.13	6.63	301	263	251	267	240	219	4.3	4.79667	7.20333	8.05	242	271.667	0.172924	0.518222	0.243668	0.132028	0.691332	0.389392	0.196756	0.560907	0.232314	0.137897	0.887228	0.280414	FUT10	FUCTX	mRNA	24	URS0000443F96+++URS000077DAEE+++URS00008B2FF8+++URS00008BB137+++URS00008C1C02+++URS00008C31BF+++URS0000D6E038+++URS0000D6E478+++URS0000E918DE+++URS0000EAC3B8+++URS0000EB9E71+++URS0001BCCA10+++URS0001BCF182+++URS0001BD185E+++URS0001BD73B7+++URS0001BDCADB+++URS0001BF4AEA+++NM_032664+++XM_011544676+++XM_011544677+++XM_011544678+++XM_011544679+++XM_011544680+++XM_011544681	coding	known	NC_000008.11	33307839	33473146	+
2952	2952	GSTT1	14.84	13.07	9.85	11.51	10.37	9.87	24.48	22.17	16.7	19.3	17.36	16.5	178	159	124	137	126	117	10.5833	12.5867	17.72	21.1167	126.667	153.667	0.377701	0.151073	0.0343706	0.335603	0.260548	0.0673062	0.0838316	0.924289	0.803584	0.248978	0.724776	0.150309	GSTT1	NA	mRNA	9	NM_000853+++NM_001293807+++NM_001293808+++NM_001293809+++NM_001293810+++NM_001293811+++NM_001293812+++NM_001293813+++NM_001293814	coding	known	NT_187633.1	270308	278486	-
55105	55105	GPATCH2	14.86	14.66	13.32	14.85	15.3	16.86	24.5	24.88	22.6	24.91	25.6	28.2	677	688	624	708	690	742	15.67	14.28	26.2367	23.9933	713.333	663	-0.0645935	0.493466	0.21571	-0.0041878	0.881881	0.745368	-0.249873	0.00422183	0.000241834	-0.134891	0.603116	0.0950539	GPATCH2	CT110+++GPATC2+++PPP1R30+++Pfa1	mRNA	34	URS000050BC87+++URS00008B2704+++URS00008B4696+++URS00008B527C+++URS00008B6F7F+++URS00008BDFFD+++URS00008C0E0F+++URS0000D6DD3B+++URS0000D6E949+++URS00019A33D6+++URS00019B26FF+++URS00019BCA4F+++URS0001BCA751+++URS0001BCD0F1+++URS0001BD11A2+++URS0001BD2493+++URS0001BE37B0+++URS0001BE454B+++URS0001BE597B+++URS0001BE7790+++URS0001BEB54B+++URS0001BEDC35+++XR_247030+++XR_921856+++XR_921858+++NM_00129775…	coding	known	NC_000001.11	217285139	217631090	+
79134	79134	TMEM185B	15.78	15.11	17.62	15.41	15.83	17.71	26.02	25.64	29.88	25.85	26.49	29.62	1557	1475	1722	1491	1525	1684	16.3167	16.17	27.32	27.18	1566.67	1584.67	0.0624887	0.753065	0.55241	-0.0480943	0.485253	0.189419	0.032193	0.989368	0.917942	-0.0121952	0.980248	0.86727	TMEM185B	FAM11B	mRNA	5	URS00008B23FD+++URS00008B2B3F+++URS0000D6E09C+++URS0001BEEC83+++NM_024121	coding	known	NC_000002.12	120217333	120232382	+
54905	54905	CYP2W1	0.03	0.03	0	0	0.03	0	0.05	0.05	0	0	0.05	0	1	1	0	0	1	0	0.01	0.02	0.0166667	0.0333333	0.333333	0.666667	6.64386	0.740657	0.510946	0	1.00212	0.98906	NA	NA	NA	0.86056	0.973549	0.748995	CYP2W1	NA	mRNA	4	URS0000EBB877+++NM_017781+++XM_011515440+++XM_011515441	coding	known	NC_000007.14	983155	989640	+
168544	168544	ZNF467	0.4	0.6	0.12	0.36	0.67	0.32	0.66	1.01	0.21	0.6	1.12	0.53	17	19	6	11	21	14	0.45	0.373333	0.75	0.626667	15.3333	14	0.628031	0.569217	0.291014	-0.14439	0.867707	0.719796	-1.22239	0.279872	0.0688328	-0.162539	0.973549	0.759869	ZNF467	EZI+++Zfp467	mRNA	15	URS00008BD367+++URS0000E9DCA1+++URS0000EB717C+++URS0001BCAB7A+++URS0001BE24B7+++URS000221ABDD+++NM_001329856+++NM_207336+++XM_005249959+++XM_005249960+++XM_005249961+++XM_006715864+++XM_011515857+++XM_011515858+++XM_017011799	coding	known	NC_000007.14	149764182	149776323	+
9923	9923	ZBTB40	6.36	6.17	6.98	6.21	6.95	6.89	10.49	10.48	11.83	10.42	11.63	11.52	906	859	978	863	962	942	6.68333	6.50333	11.19	10.9333	922.333	914.333	0.0701505	0.770771	0.572724	-0.163379	0.0499949	0.0064328	0.0541074	0.922058	0.798616	-0.0409812	0.973549	0.599174	ZBTB40	ZNF923	mRNA	9	URS0000174377+++XR_946804+++XR_946805+++NM_001083621+++NM_001330398+++NM_014870+++XM_011542499+++XM_011542500+++XM_024451297	coding	known	NC_000001.11	22428838	22531154	+
440353	440353	NPIPB12	14.6	15.46	13.04	13.14	17.07	14.25	24.09	26.24	22.12	22.04	28.58	23.84	705.26	738.73	624.48	623.05	806.55	662.97	14.82	14.3667	24.82	24.15	697.523	689.49	0.178807	0.23133	0.0638674	-0.126717	0.198894	0.0437084	-0.0862882	0.403036	0.127824	-0.0455093	0.973549	0.637497	NPIPB12	NA	mRNA	12	URS00008B89FC+++URS0000EA08CB+++URS0000EAB041+++URS0000EB7E7C+++URS0000EC09EF+++URS0000EC16AF+++URS0001BD4CF8+++URS0001BE341A+++URS0001BEB292+++URS0001BEB5A3+++URS0001BF7825+++NM_001355401	coding	known	NC_000016.10	29483534	29506070	+
100507003	100507003	GFY	0.04	0.07	0	0	0	0	0.06	0.13	0	0	0	0	1	2	0	0	0	0	0	0.0366667	0	0.0633333	0	1	6.64386	0.722747	0.510946	7.64386	0.559639	0.25551	NA	NA	NA	2.40846	0.951461	0.388059	GFY	Goofy	mRNA	2	NM_001195256+++NM_001385187	coding	known	NC_000019.10	49423747	49428987	+
8021	8021	NUP214	12.55	12.06	12.45	11.79	12.19	12.97	20.7	20.46	21.12	19.78	20.4	21.69	1601	1521	1573	1474	1517	1594	12.3167	12.3533	20.6233	20.76	1528.33	1565	0.119237	0.291436	0.0917146	0.00379907	0.881568	0.741738	-0.019133	0.59078	0.271232	0.00515164	0.998166	0.932353	NUP214	CAIN+++CAN+++IIAE9	mRNA	47	URS000000FE6C+++URS00000A2590+++URS00000DD411+++URS00000F36B0+++URS0000172642+++URS00001AD36D+++URS00001CCD85+++URS00001E77FE+++URS00001EA26C+++URS00001F44CE+++URS000023B65E+++URS0000565EEF+++URS000058F44C+++URS000059FDE5+++URS00005FEFBE+++URS00008119B0+++URS00008B4611+++URS00008B5160+++URS00008B7C45+++URS00009B14A3+++URS0000E9F668+++URS0000EA3BCF+++URS0000EA48D1+++URS0000EB1010+++URS0000EB325C++…	coding	known	NC_000009.12	131125586	131234663	+
9825	9825	SPATA2	6.57	6.55	6.39	6.47	6.06	7.65	10.84	11.12	10.83	10.84	10.14	12.8	431	425	415	416	388	483	6.72667	6.50333	11.26	10.93	429	423.667	0.0511043	0.930862	0.843066	0.131406	0.582279	0.276232	-0.218912	0.0636428	0.0079057	-0.0477429	0.973549	0.650489	SPATA2	PD1+++PPP1R145+++tamo	mRNA	5	URS00019D9C79+++URS0001BDD5B2+++NM_001135773+++NM_006038+++XM_006723894	coding	known	NC_000020.11	49903391	49915529	+
10838	10838	ZNF275	3.55	3.78	4.08	3.87	3.43	3.94	5.85	6.42	6.92	6.5	5.74	6.59	381	402	434	408	360	408	3.74667	3.80333	6.27667	6.39667	392	405.667	-0.0987782	0.481669	0.205276	0.159199	0.482863	0.187088	0.0891259	0.81819	0.602826	0.0210025	0.976488	0.842791	ZNF275	NA	mRNA	2	NM_001080485+++NM_001367757	coding	known	NC_000023.11	153334153	153352926	+
14	14	AAMP	105.22	104.64	102.39	103.35	100.05	103.18	173.57	177.58	173.64	173.32	167.46	172.59	2692	2646	2598	2602	2507	2547	102.193	104.083	171.123	174.93	2552	2645.33	0.0490574	0.817643	0.656554	0.0778511	0.437091	0.15776	0.0286025	0.934247	0.82918	0.0229488	0.973549	0.636246	AAMP	NA	mRNA	5	URS0000EBFDED+++URS0001BE72A0+++NM_001087+++NM_001302545+++XM_024452712	coding	known	NC_000002.12	218264127	218270181	+
22994	22994	CEP131	4.83	4.73	4.58	4.13	4.33	4.27	7.97	8.03	7.77	6.93	7.25	7.14	279	272	264	234	246	237	4.24333	4.71333	7.10667	7.92333	239	271.667	0.253757	0.271341	0.0820238	0.144948	0.638978	0.329498	0.155651	0.684214	0.359838	0.155964	0.796126	0.196352	CEP131	AZ1+++AZI1+++ZA1	mRNA	16	URS00003106D9+++URS00009B0FBF+++URS0001BCC2ED+++URS0001BF8F3D+++NM_001009811+++NM_001319228+++NM_001319229+++NM_014984+++XM_011524547+++XM_011524548+++XM_011524550+++XM_011524551+++XM_011524552+++XM_011524553+++XM_011524555+++XM_017024369	coding	known	NC_000017.11	81187135	81222989	+
283446	283446	MYO1H	0.08	0.04	0.04	0.03	0.02	0.07	0.13	0.06	0.08	0.06	0.04	0.12	7	3	4	3	2	6	0.04	0.0533333	0.0733333	0.09	3.66667	4.66667	1.22239	0.527215	0.240902	0.584963	0.859572	0.701224	-0.584963	0.754362	0.52007	0.31341	0.973549	0.738031	MYO1H	CCHS2	mRNA	8	URS00002026FE+++URS00009ADB7E+++URS0000EA847F+++URS0001BCE3D6+++URS0001BF5DA9+++NM_001101421+++XM_011538223+++XM_017019207	coding	known	NC_000012.12	109388277	109448371	+
143630	143630	UBQLNL	0	0	0	0	0.03	0.03	0	0	0	0	0.05	0.05	0	0	0	0	1	1	0.02	0	0.0333333	0	0.666667	0	NA	NA	NA	-6.64386	0.759213	0.492734	-6.64386	0.766683	0.487166	-1.88945	0.973549	0.558858	UBQLNL	NA	mRNA	1	NM_145053	coding	known	NC_000011.10	5514393	5516699	-
10049	10049	DNAJB6	89.34	87.99	91.9	93.87	91.74	97.91	147.38	149.32	155.84	157.44	153.55	163.77	2462	2410	2602	2544	2564	2700	94.5067	89.7433	158.253	150.847	2602.67	2491.33	-0.0472679	0.207209	0.0537066	-0.0893631	0.0531914	0.00697712	-0.0533384	0.132679	0.022225	-0.0917467	0.612048	0.0983919	DNAJB6	DJ4+++DnaJ+++HHDJ1+++HSJ-2+++HSJ2+++LGMD1D+++LGMD1E+++LGMDD1+++MRJ+++MSJ-1	mRNA	18	URS00008B448E+++URS00008BECC5+++URS00009B4881+++URS00009BEDD1+++URS00009C20BB+++URS0001BCFB99+++URS0001BD6975+++URS0001BD9B40+++URS0001BE82AA+++URS0001BF2068+++URS0001BF8143+++NM_001363676+++NM_005494+++NM_058246+++XM_005249515+++XM_005249516+++XM_006715823+++XM_011515704	coding	known	NC_000007.14	157337004	157417439	+
55161	55161	TMEM33	41.68	43.24	44.56	44.6	46.11	46.49	68.75	73.38	75.57	74.79	77.18	77.76	2699	2731	2877	2912	2801	2807	45.7333	43.16	76.5767	72.5667	2840	2769	-0.109585	0.00320391	0.000253124	-0.0365127	0.403511	0.137912	0.0355362	1.00937	0.963622	-0.0648305	0.80524	0.207653	TMEM33	1600019D15Rik+++Pom33+++SHINC-3+++SHINC3	mRNA	7	URS00008BCF42+++URS00009AF892+++URS00009BFE09+++URS0001BF366E+++NM_018126+++XM_005248116+++XM_005248117	coding	known	NC_000004.12	41935120	41966466	+
11142	11142	PKIG	17.58	14.98	15.67	14.78	16.71	15.17	29	25.43	26.57	24.78	27.98	25.37	249	211	225	211	237	208	15.5533	16.0767	26.0433	27	218.667	228.333	0.238903	0.355518	0.124341	-0.167644	0.453337	0.167055	0.113341	0.803338	0.584548	0.0336351	0.973549	0.800114	PKIG	PKI-gamma	mRNA	12	URS00008B6677+++URS0000EC2333+++URS0001BCED90+++URS0001BD8281+++NM_001281444+++NM_001281445+++NM_007066+++NM_181804+++NM_181805+++XM_017027614+++XM_017027615+++XM_017027616	coding	known	NC_000020.11	44531875	44619037	+
6487	6487	ST3GAL3	0.6	0.49	0.52	0.66	0.44	0.7	0.99	0.84	0.88	1.11	0.73	1.16	20	16	16	19	14	22	0.6	0.536667	1	0.903333	18.3333	17.3333	0.0740006	0.9888	0.929476	0.192645	0.885919	0.750938	-0.459432	0.618995	0.297604	-0.111651	0.973549	0.803415	ST3GAL3	DEE15+++EIEE15+++MRT12+++SIAT6+++ST3GALII+++ST3Gal III+++ST3GalIII+++ST3N	mRNA	69	NR_073016+++NR_073017+++NR_073018+++NR_073019+++NR_073020+++NR_073021+++NR_073023+++NR_146867+++URS00008B40E7+++URS00008C0572+++URS0000E9E5D6+++URS0001BCC29F+++URS0001BCDC30+++URS0001BD13DE+++URS0001BD55F5+++URS0001BDA47E+++URS0001BDD998+++URS0001BE4DC5+++URS0001BE993D+++URS0001BEA116+++URS0001BF111F+++URS0001BF3625+++XR_001737368+++XR_946742+++XR_946743+++XR_946744+++XR_946745+++NM_001270459+++N…	coding	known	NC_000001.11	43707465	43931164	+
9120	9120	SLC16A6	0.4	0.34	0.54	0.57	0.58	0.52	0.66	0.58	0.92	0.95	0.98	0.87	23	20	32	33	33	29	0.556667	0.426667	0.933333	0.72	31.6667	25	-0.520832	0.409163	0.159036	-0.722466	0.261037	0.0674668	0.142019	0.913668	0.780666	-0.367872	0.908445	0.307846	SLC16A6	MCT6+++MCT7	mRNA	9	URS00008BC5DA+++URS0001BD061D+++NM_001174166+++NM_004694+++XM_005257789+++XM_011525461+++XM_017025291+++XM_017025292+++XM_024451021	coding	known	NC_000017.11	68267026	68291439	+
9139	9139	CBFA2T2	8.31	8.19	7.17	6.64	7.33	6.83	13.7	13.9	12.15	11.14	12.27	11.42	1024	979	881	793	869	822	6.93333	7.89	11.61	13.25	828	961.333	0.368823	1.82039e-05	7.00474e-07	0.171953	0.135783	0.0247544	0.100004	0.693766	0.370194	0.186095	0.220199	0.0139893	CBFA2T2	EHT+++MTGR1+++ZMYND3+++p85	mRNA	22	URS00008B2609+++URS00008BB766+++URS00008BC47C+++URS00008BE261+++URS0001BD10A8+++URS0001BDA574+++URS0001BDE040+++URS0001BE9639+++URS0001BEC6E4+++URS0001BF31A7+++NM_001032999+++NM_001039709+++NM_005093+++XM_011529101+++XM_011529102+++XM_011529103+++XM_011529107+++XM_017028121+++XM_017028122+++XM_017028123+++XM_017028124+++XM_017028125	coding	known	NC_000020.11	33490070	33654544	+
84236	84236	RHBDD1	1.28	1.42	1.23	1.2	1.16	1.12	2.1	2.41	2.08	2.01	1.94	1.87	122	127	114	105	116	95	1.16	1.31	1.94	2.19667	105.333	121	0.216492	0.621766	0.336306	0.130704	0.767936	0.555154	0.263034	0.577487	0.260918	0.171622	0.937193	0.342071	RHBDD1	RHBDL4+++RRP4	mRNA	71	URS00000DD4BE+++URS000030CD78+++URS00008B2783+++URS00008B774B+++URS00008B935D+++URS00008BC3EC+++URS00008C0342+++URS00009B1564+++URS0000D57038+++URS0000D58A7C+++URS0000D59A2C+++URS0000D5BB27+++URS0000D5CFCE+++URS0000D5E167+++URS0000E9CB7F+++URS0000EA2914+++URS0000EA81B8+++URS0000EB8C93+++URS0000EED344+++URS0000EF3AB4+++URS0001BCBCB2+++URS0001BCC684+++URS0001BCD7E9+++URS0001BD07D9+++URS0001BD327B++…	coding	known	NC_000002.12	226796215	226999210	+
26355	26355	FAM162A	24.06	21.52	20.56	22.32	21.68	21.2	39.69	36.52	34.86	37.44	36.28	35.46	1158	1024.87	980.85	1054.86	1020.74	982.84	21.7333	22.0467	36.3933	37.0233	1019.48	1054.57	0.134584	0.286389	0.0893134	0.00582549	0.920867	0.809228	-0.00292405	0.76856	0.536876	0.0199574	0.973549	0.783103	FAM162A	C3orf28+++E2IG5+++HGTD-P	mRNA	3	URS00009B7917+++URS0001BE6DFA+++NM_014367	coding	known	NC_000003.12	122384176	122412334	+
79810	79810	PTCD2	5.53	5.74	6.57	5.93	6.55	6.36	9.13	9.74	11.14	9.94	10.96	10.64	335	363	365	342	362	329	6.28	5.94667	10.5133	10.0033	344.333	354.333	-0.0298352	0.774142	0.580696	0.00397985	0.95755	0.87329	0.149809	0.630108	0.305306	0.0132009	0.990165	0.901858	PTCD2	NA	mRNA	19	URS0000058121+++URS00005C8016+++URS00008B941E+++URS0001BD299E+++URS0001BDA303+++URS0001BE72E1+++URS0001BEE9EC+++XR_001742270+++XR_241790+++XR_948298+++NM_001284403+++NM_001284404+++NM_001284405+++NM_024754+++XM_005248601+++XM_005248603+++XM_017009866+++XM_017009867+++XM_017009868	coding	known	NC_000005.10	72320373	72368395	+
54346	54346	UNC93A	0.61	0.63	0.38	0.6	0.63	0.69	1.01	1.07	0.65	1	1.06	1.15	23	22	14	21	24	24	0.64	0.54	1.07	0.91	23	19.6667	0.131245	0.920474	0.8226	-0.125531	0.876339	0.732724	-0.777608	0.334349	0.0915214	-0.256528	0.973549	0.533438	UNC93A	Unc-93A+++dJ366N23.1+++dJ366N23.2	mRNA	11	URS0000EB5208+++URS0001BED749+++URS0001BF1530+++URS0001BFA958+++NM_001143947+++NM_018974+++XM_011535905+++XM_011535906+++XM_011535907+++XM_011535908+++XM_017010958	coding	known	NC_000006.12	167269032	167316315	+
127829	127829	ARL8A	36.02	34.72	37.62	33.16	34.67	40.48	59.41	58.92	63.81	55.62	58.03	67.71	931	888	966	844	879	1006	36.1033	36.12	60.4533	60.7133	909.667	928.333	0.141538	0.327562	0.108272	0.0146965	0.990701	0.92615	-0.0585352	0.420427	0.140382	8.65313e-05	0.999875	0.999154	ARL8A	ARL10B+++GIE2	mRNA	7	URS00008B7B2C+++URS0000CE0C9B+++URS0000D6D9E5+++URS00019EFB74+++URS0001BD5A6B+++NM_001256129+++NM_138795	coding	known	NC_000001.11	202133404	202144737	+
719	719	C3AR1	0.02	0.06	0.04	0	0.06	0	0.03	0.09	0.06	0	0.09	0	1	3	2	0	3	0	0.02	0.04	0.03	0.06	1	2	6.64386	0.734264	0.510946	0	1.01346	0.984046	7.64386	0.586295	0.259814	0.979003	0.973549	0.555589	C3AR1	AZ3B+++C3AR+++HNFAG09	mRNA	3	NM_001326475+++NM_001326477+++NM_004054	coding	known	NC_000012.12	8056844	8066359	-
339541	339541	ARMH1	0	0.04	0	0.04	0	0.07	0	0.06	0	0.07	0	0.12	0	1	0	1	0	1	0.0366667	0.0133333	0.0633333	0.02	0.666667	0.333333	-6.64386	0.735338	0.489174	6.64386	0.747065	0.50732	-6.64386	0.798206	0.487166	-0.928296	0.973549	0.728738	ARMH1	C1orf228+++NCRNA00082+++p40	mRNA	24	URS0001BCEBF2+++XR_001737139+++XR_001737140+++XR_001737141+++XR_001737142+++XR_001737143+++XR_001737144+++XR_001737146+++XR_001737147+++NM_001145636+++XM_006710603+++XM_006710604+++XM_011541340+++XM_011541341+++XM_011541343+++XM_011541345+++XM_011541349+++XM_017001140+++XM_017001142+++XM_017001143+++XM_017001144+++XM_017001145+++XM_017001146+++XM_017001147	coding	known	NC_000001.11	44674696	44725591	+
1603	1603	DAD1	334.26	314.97	329.08	318.23	329.09	333.36	551.38	534.53	558.07	533.71	550.84	557.6	2145	2010	2124	2049	2120	2050	326.893	326.103	547.383	547.993	2073	2093	0.0660577	0.712438	0.437074	-0.0768688	0.153168	0.0292344	0.0511599	0.898898	0.756118	-0.0147866	0.973549	0.78259	DAD1	OST2	mRNA	4	URS00008B80BB+++URS00009AE975+++URS00009B0FD6+++NM_001344	coding	known	NC_000014.9	22564903	22589809	-
146712	146712	B3GNTL1	1.63	1.59	1.58	1.71	2.43	1.77	2.69	2.69	2.68	2.87	4.06	2.96	31.13	36.36	31.06	36.96	46.53	37.73	1.97	1.6	3.29667	2.68667	40.4067	32.85	-0.247659	0.759862	0.48648	-0.355809	0.565726	0.244252	-0.280654	0.729782	0.406814	-0.308408	0.925156	0.327603	B3GNTL1	3-Gn-T8+++B3GNT8+++BGnT-8+++beta-1+++beta3Gn-T8+++beta3GnTL1	mRNA	64	NR_135465+++NR_135466+++URS0000374195+++URS000049A151+++URS0000578528+++URS0000594B1F+++URS00008B552E+++URS00008BB503+++URS00008BC26E+++URS00008C0A6C+++URS0000D6D691+++URS0000D6DDBE+++URS0000E9C067+++URS0001BCC127+++URS0001BCCB23+++URS0001BCD269+++URS0001BD0ACF+++URS0001BD4490+++URS0001BD573D+++URS0001BD698F+++URS0001BD9428+++URS0001BD9DA5+++URS0001BDCA31+++URS0001BDDFF5+++URS0001BDE5B9+++URS0001…	coding	known	NT_187612.1	51151	83061040	+
134	134	ADORA1	1.18	1.07	0.85	1.17	1.09	0.75	1.94	1.81	1.44	1.96	1.82	1.26	52	49	40	53	49	32	1.00333	1.03333	1.68	1.73	44.6667	47	-0.0274807	0.925659	0.834138	0	0.999217	0.942002	0.321928	0.73234	0.409058	0.0453138	0.983109	0.876533	ADORA1	RDC7	mRNA	14	URS00001218C7+++URS000059B489+++URS0000762F7D+++URS00009C4061+++URS0000EEE59F+++URS0001BE98BA+++URS0001BF45E3+++URS0001BF762F+++NM_000674+++NM_001048230+++NM_001365065+++NM_001365066+++XM_005244901+++XM_005244902	coding	known	NC_000001.11	203115468	203167405	+
10947	10947	AP3M2	10.27	8.94	8.65	9.34	8.69	9.41	16.94	15.17	14.67	15.66	14.55	15.74	577	501	486	518	485	511	9.14667	9.28667	15.3167	15.5933	504.667	521.333	0.155619	0.40303	0.155003	0.0468259	0.903055	0.77943	-0.072367	0.560736	0.230328	0.0173448	0.977933	0.853246	AP3M2	AP47B+++CLA20+++P47B	mRNA	10	URS00008BB44F+++URS0000E9C82A+++URS0000EA21D7+++URS0000EB7D84+++URS0001BDDD65+++URS0001BF57F2+++XR_001745459+++NM_001134296+++NM_006803+++XM_017012977	coding	known	NC_000008.11	42153029	42171183	+
2530	2530	FUT8	17.29	17.05	15.56	16.45	15.39	13.64	28.51	28.93	26.38	27.6	25.77	22.81	1134	1121	1028	1071	1009	879	15.16	16.6333	25.3933	27.94	986.333	1094.33	0.0824622	0.685241	0.406504	0.15186	0.176283	0.0366164	0.225905	0.0408457	0.00438964	0.121447	0.642207	0.109666	FUT8	CDGF+++CDGF1	mRNA	23	NR_038167+++URS00008B2ECD+++URS00008B671D+++URS00008BFF29+++URS00008C0F7A+++URS0000D5C795+++URS0001BCDD0F+++URS0001BD065D+++URS0001BE0D7B+++URS0001BE17FA+++URS0001BF38C2+++URS0001BF79F9+++NM_001371533+++NM_001371534+++NM_001371536+++NM_004480+++NM_178155+++NM_178156+++XM_011536614+++XM_017021136+++XM_017021138+++XM_017021139+++XM_017021140	coding	known	NC_000014.9	65410592	65746833	+
112268076	112268076	LOC112268076	0	0.22	0.06	0.11	0.11	0.11	0	0.38	0.09	0.19	0.19	0.19	0	4	1	2	2	2	0.11	0.0933333	0.19	0.156667	2	1.66667	-7.64386	0.520061	0.241924	1	0.763604	0.465178	-1	0.812023	0.60575	-0.290136	0.976488	0.839356	LOC112268076	NA	mRNA	12	URS00005A8775+++URS00008BE1F8+++URS00008C4141+++URS0001BCF68E+++URS0001BD6BA7+++URS0001BDEC84+++URS0001BE0DE5+++URS0001BE6C34+++XR_002957254+++XR_002957255+++XR_002957256+++XM_024448784	coding	known	NC_000011.10	67717958	67971710	+
201176	201176	ARHGAP27	7.14	7.43	7.62	7.08	7.21	8.29	11.78	12.61	12.93	11.88	12.08	13.87	414	423	431	395	408	466	7.52667	7.39667	12.61	12.44	423	422.667	0.0677781	0.855834	0.720604	0.0520885	0.889153	0.756898	-0.112642	0.387123	0.119903	-0.0302937	0.973549	0.768048	ARHGAP27	CAMGAP1+++PP905+++SH3D20+++SH3P20	mRNA	128	NR_169600+++NR_169601+++NR_169602+++NR_169603+++NR_169604+++NR_169605+++NR_169606+++NR_169607+++NR_169608+++NR_169609+++NR_169610+++NR_169611+++NR_169612+++NR_169613+++URS000013C834+++URS00008BBCF6+++URS00008C1F75+++URS0000D27405+++URS0000D6D933+++URS0000D6E58B+++URS0000EBDED9+++URS0001BCE38D+++URS0001BD2AA9+++URS0001BD8393+++XR_001752446+++XR_001752447+++XR_001752448+++XR_002957982+++XR_429873++…	coding	known	NT_187663.1	84411	45432870	+
6286	6286	S100P	51.83	47.37	41.73	42.27	42.94	42.79	85.49	80.39	70.76	70.89	71.88	71.57	144	132	119	121	124	113	42.6667	46.9767	71.4467	78.88	119.333	131.667	0.251062	0.495957	0.217552	0.0901978	0.856847	0.702554	0.0746388	0.944248	0.844942	0.112745	0.973549	0.510963	S100P	MIG9	mRNA	4	URS0000EB2B7D+++URS0001BCBD3D+++URS0001BDD3A5+++NM_005980	coding	known	NC_000004.12	6693878	6697170	+
5905	5905	RANGAP1	110.48	105.57	114.36	101.89	103.71	106.14	182.24	179.16	193.93	170.89	173.6	177.54	4895.43	4676	5012	4433.98	4518	4451	103.913	110.137	174.01	185.11	4467.66	4861.14	0.142833	0.00248452	0.000189237	0.0495907	0.652493	0.342952	0.171257	0.00020533	6.42036e-06	0.0933284	0.394575	0.0401593	RANGAP1	Fug1+++RANGAP+++SD	mRNA	23	URS0001BCADF6+++URS0001BCC481+++URS0001BD17DB+++URS0001BD6DF8+++URS0001BE153D+++XR_002958711+++NM_001278651+++NM_001317930+++NM_002883+++XM_005261695+++XM_005261696+++XM_006724289+++XM_011530293+++XM_011530294+++XM_011530295+++XM_011530297+++XM_017028893+++XM_017028894+++XM_017028895+++XM_017028896+++XM_017028897+++XM_017028898+++XM_017028899	coding	known	NC_000022.11	41243615	41302595	+
728379	728379	USP17L26	0	0	0.01	0	0	0	0	0	0.01	0	0	0	0	0	0.19	0	0	0	0	0.00333333	0	0.00333333	0	0.0633333	NA	NA	NA	NA	NA	NA	4.24793	0.994596	0.987082	NA	NA	NA	USP17L26	NA	mRNA	1	NM_001242328	coding	known	NC_000004.12	9334658	9336250	+
54811	54811	ZNF562	11.64	13.13	14.01	13.36	13.76	11.66	19.2	22.29	23.75	22.4	23.04	19.5	1125.99	1181.98	1138.03	1165.04	1207.11	992.53	12.9267	12.9267	21.6467	21.7467	1121.56	1148.67	-0.0491855	0.434203	0.174845	-0.0303515	0.680262	0.374292	0.197356	0.076728	0.0102368	0.00605786	0.998166	0.934597	ZNF562	NA	mRNA	18	URS00008B66D7+++URS00008BE7DB+++URS0001BE6CEB+++URS0001BEF43E+++URS0001BEFF3D+++URS0001BF9DB8+++NM_001130031+++NM_001130032+++NM_001300885+++NM_017656+++XM_005259941+++XM_005259944+++XM_005259951+++XM_005259952+++XM_011528100+++XM_011528102+++XM_017026898+++XM_017026899	coding	known	NC_000019.10	9641807	9675293	+
10107	10107	TRIM10	0.97	0.85	0.9	0.86	1.07	0.77	1.59	1.45	1.52	1.44	1.79	1.29	58	51	53	52	62	45	0.9	0.906667	1.50667	1.52	53	54	0.157541	0.811818	0.649626	-0.281771	0.571845	0.267744	0.236067	0.771138	0.499672	-0.00117609	0.998871	0.996409	TRIM10	HERF1+++RFB30+++RNF9	mRNA	21	URS0001BF3554+++NM_006778+++NM_052828+++XM_011514221+++XM_011514222+++XM_011514223+++XM_011514225+++rna-NM_006778.4-2+++rna-NM_006778.4-3+++rna-NM_006778.4-4+++rna-NM_006778.4-5+++rna-NM_006778.4-6+++rna-NM_006778.4-7+++rna-NM_006778.4-8+++rna-NM_052828.3-2+++rna-NM_052828.3-3+++rna-NM_052828.3-4+++rna-NM_052828.3-5+++rna-NM_052828.3-6+++rna-NM_052828.3-7+++rna-NM_052828.3-8	coding	known	NT_167249.2	1407072	30163216	-
3273	3273	HRG	0	0	0	0.04	0.04	0	0	0	0	0.06	0.06	0	0	0	0	1	1	0	0.0266667	0	0.04	0	0.666667	0	-6.64386	0.730123	0.489174	-6.64386	0.750988	0.492734	NA	NA	NA	-1.87931	0.973549	0.562229	HRG	HPRG+++HRGP+++THPH11	mRNA	6	URS000081194B+++URS00008120A3+++URS0001BE3D98+++URS0001BF794C+++NM_000412+++XM_005247415	coding	known	NC_000003.12	186665975	186695975	+
8567	8567	MADD	11.01	11.06	11.03	10.98	11.19	11.95	18.16	18.76	18.71	18.42	18.73	19.99	1050	1037	1043	1030	1044	1103	11.3733	11.0333	19.0467	18.5433	1059	1043.33	0.027745	1.00356	0.953548	-0.00970582	0.813694	0.626792	-0.0806936	0.255707	0.058287	-0.0504966	0.973549	0.455589	MADD	DEEAH+++DENN+++IG20+++NEDDISH+++RAB3GEP+++RabGEF	mRNA	112	NR_164835+++NR_164836+++NR_164837+++NR_164838+++NR_164839+++NR_164840+++NR_164841+++NR_164842+++URS00008B3CB1+++URS00008B4CB6+++URS0000EA2DD3+++URS0001BDA271+++URS0001BDB2DE+++URS0001BEDC42+++URS0001BEF59F+++NM_001135943+++NM_001135944+++NM_001376571+++NM_001376572+++NM_001376573+++NM_001376574+++NM_001376575+++NM_001376576+++NM_001376577+++NM_001376578+++NM_001376579+++NM_001376580+++NM_00137658…	coding	known	NC_000011.10	47269188	47330031	+
284417	284417	TMEM150B	1.08	0.73	0.41	0.35	0.59	0.68	1.78	1.24	0.7	0.59	0.98	1.13	19	16	9	9	11	15	0.54	0.74	0.9	1.24	11.6667	14.6667	1.078	0.244332	0.070005	0.540568	0.675978	0.365128	-0.736966	0.525402	0.205322	0.297171	0.973549	0.578738	TMEM150B	DRAM3+++TMEM224+++TTN2	mRNA	17	NR_104066+++NR_104071+++URS0001BE023A+++URS0001BEC648+++NM_001085488+++NM_001282011+++XM_005258812+++XM_011526850+++XM_011526851+++XM_011526852+++XM_011526853+++XM_011526854+++XM_011526855+++XM_011526856+++XM_011526857+++XM_017026667+++XM_017026668	coding	known	NC_000019.10	55308869	55334043	+
7150	7150	TOP1	123.78	125.38	129.47	127.82	130.12	132.8	204.18	212.78	219.55	214.36	217.81	222.12	7445	7461	7716	7543	7651	7694	130.247	126.21	218.097	212.17	7629.33	7540.67	-0.0188666	0.146702	0.0329016	-0.0362793	0.0926884	0.0145981	0.00411931	0.443856	0.153744	-0.0454215	0.875245	0.27049	TOP1	TOPI	mRNA	6	URS00008B83B0+++URS00009B2A71+++URS00009B534B+++URS0001BCB04C+++URS0001BE13F9+++NM_003286	coding	known	NC_000020.11	41028822	41124487	+
955	955	ENTPD6	55.68	54.3	59.9	54.67	51.47	55.05	91.84	92.15	101.59	91.69	86.15	92.07	2402	2326	2604	2335	2199	2320	53.73	56.6267	89.97	95.1933	2284.67	2444	0.0408136	0.919958	0.822746	0.0810035	0.444487	0.16236	0.166605	0.0194663	0.00168026	0.0688765	0.851327	0.244851	ENTPD6	CD39L2+++IL-6SAG+++IL6ST2+++NTPDase-6+++dJ738P15.3	mRNA	40	URS00009C189F+++URS0001BCAF0D+++URS0001BF242A+++XR_001754437+++XR_001754438+++NM_001114089+++NM_001247+++NM_001317941+++NM_001322378+++NM_001322379+++NM_001322380+++NM_001322381+++NM_001322382+++NM_001322383+++NM_001322384+++NM_001322385+++NM_001322386+++NM_001322387+++NM_001322388+++NM_001322389+++NM_001322390+++NM_001322391+++NM_001322392+++NM_001322393+++NM_001322394+++NM_001322395+++NM_001322…	coding	known	NC_000020.11	25195703	25228618	+
51122	51122	COMMD2	12.94	14.32	13.02	13.32	14.21	13.22	21.34	24.3	22.08	22.34	23.79	22.11	769	842	767	777	826	757	13.5833	13.4267	22.7467	22.5733	786.667	792.667	-0.014931	0.731722	0.527626	0.0276785	0.990891	0.925414	0.0189333	0.924293	0.80377	-0.0175283	0.973549	0.819953	COMMD2	HSPC042	mRNA	4	NR_135149+++URS0000D6E80D+++URS0001BD108B+++NM_016094	coding	known	NC_000003.12	149738472	149752489	-
950	950	SCARB2	79.75	79.84	75.58	73.6	77.22	72.43	131.55	135.49	128.18	123.44	129.25	121.15	6144	6086	5769	5561	5813	5376	74.4167	78.39	124.613	131.74	5583.33	5999.67	0.143834	0.000449119	2.5315e-05	0.0662114	0.310203	0.08781	0.101788	0.115823	0.0183134	0.0750212	0.560275	0.079318	SCARB2	AMRF+++CD36L2+++EPM4+++HLGP85+++LGP85+++LIMP-2+++LIMPII+++SR-BII	mRNA	7	URS00009BD20F+++URS0000D6D7EB+++URS0000D6D834+++URS0000E65ED7+++URS0001BF6B01+++NM_001204255+++NM_005506	coding	known	NC_000004.12	76148561	76213824	+
255061	255061	TAC4	0	0	0	0.18	0	0	0	0	0	0.31	0	0	0	0	0	1	0	0	0.06	0	0.103333	0	0.333333	0	-6.64386	0.753275	0.489174	NA	NA	NA	NA	NA	NA	-0.990508	0.973549	0.808204	TAC4	EK+++HK-1+++HK1+++PPT-C	mRNA	5	NM_001077503+++NM_001077504+++NM_001077505+++NM_001077506+++NM_170685	coding	known	NC_000017.11	49838300	49848069	-
219402	219402	MTIF3	33.9	33.26	30.7	34.74	34.04	32.62	55.92	56.45	52.07	58.27	56.98	54.56	529	542	516.17	553.05	552.38	506	33.8	32.62	56.6033	54.8133	537.143	529.057	-0.0641422	0.552713	0.276776	-0.0273682	0.794184	0.586726	0.0287089	0.990156	0.919844	-0.0501315	0.973549	0.56744	MTIF3	IF3mt	mRNA	24	URS00008BAEC0+++URS00008BEDD2+++URS00009B800D+++URS0000D573FE+++URS0000D5D231+++URS0000D6DA78+++URS0001BE3C14+++URS0001BF2FA4+++URS0001BF310C+++NM_001166261+++NM_001166262+++NM_001166263+++NM_152912+++XM_006719771+++XM_006719772+++XM_011534957+++XM_011534958+++XM_011534959+++XM_011534960+++XM_011534961+++XM_011534962+++XM_011534963+++XM_017020417+++XM_024449331	coding	known	NC_000013.11	27435639	27452497	+
340061	340061	STING1	0.52	0.44	0.4	0.16	0.16	0.46	0.86	0.75	0.68	0.26	0.26	0.76	17	11	13	5	5	13	0.26	0.453333	0.426667	0.763333	7.66667	13.6667	1.76553	0.0716516	0.0123006	1.1375	0.428301	0.151909	0	1.00291	0.945988	0.800647	0.787042	0.189659	STING1	ERIS+++MITA+++MPYS+++NET23+++SAVI+++STING+++STING-beta+++TMEM173+++hMITA+++hSTING	mRNA	13	URS00008B50E0+++URS00008B72EC+++URS00008BA86F+++URS0000D6D687+++URS0001BE90B4+++URS0001BF2798+++NM_001301738+++NM_001367258+++NM_198282+++XM_011537639+++rna-NM_001301738.2-2+++rna-NM_001367258.1-2+++rna-NM_198282.4-2	coding	known	NW_021159996.1	65328	139482758	-
921	921	CD5	0	0	0.02	0.04	0.02	0	0	0	0.03	0.07	0.03	0	0	0	1	2	1	0	0.02	0.00666667	0.0333333	0.01	1	0.333333	-7.64386	0.522508	0.241924	-6.64386	0.762383	0.492734	6.64386	0.770462	0.513	-1.50344	0.973549	0.532559	CD5	LEU1+++T1	mRNA	5	URS0001BCCA2D+++URS0001BDCA42+++URS0001BE704D+++NM_001346456+++NM_014207	coding	known	NC_000011.10	61093963	61127852	+
64121	64121	RRAGC	24.45	25.07	25.67	29.16	25.41	29.3	40.33	42.55	43.54	48.91	42.53	49	1017	1032	1059	1191	1034	1173	27.9567	25.0633	46.8133	42.14	1132.67	1036	-0.227854	0.000443933	2.49348e-05	-0.00279321	0.860088	0.707192	-0.1475	0.0267305	0.00250044	-0.157514	0.346301	0.0315033	RRAGC	GTR2+++RAGC+++TIB929	mRNA	4	URS0000D6EB12+++URS0000E9544B+++NM_001271851+++NM_022157	coding	known	NC_000001.11	38838198	38859772	-
54780	54780	NSMCE4A	37.31	35.79	31.36	36.8	30.62	30.83	61.54	60.73	53.18	61.72	51.26	51.57	709	675	592	691	573	566	32.75	34.82	54.85	58.4833	610	658.667	0.0370999	0.996311	0.941534	0.236352	0.0619431	0.00854092	0.0647951	0.89447	0.746048	0.0816061	0.951968	0.389199	NSMCE4A	C10orf86+++NS4EA+++NSE4A	mRNA	22	URS0000772267+++URS0000772944+++URS0000D6D7E6+++URS0000D6D928+++URS0000D6DA30+++URS0000D6DA9F+++URS0000D6DB38+++URS0000D6E5F0+++URS0000EBA085+++URS0001BE3E1B+++URS0001BEBB9F+++URS0001BF971C+++XR_001747115+++XR_001747116+++XR_001747117+++XR_428706+++NM_001167865+++NM_017615+++XM_005269929+++XM_005269930+++XM_011539910+++XM_017016359	coding	known	NC_000010.11	121955916	121975228	+
101060684	101060684	NBPF26	3.78	3.81	4.14	4.88	5.22	5.45	6.23	6.47	7.03	8.19	8.74	9.12	356.07	355.48	386.72	450.75	480.35	494.81	5.18333	3.91	8.68333	6.57667	475.303	366.09	-0.340167	0.00360338	0.000293008	-0.434318	0.000147101	5.58622e-06	-0.355585	0.00127979	5.67468e-05	-0.405	0.00467604	5.42895e-05	NBPF26	NA	mRNA	5	URS00008BB825+++URS00019A3CD7+++URS00019E2A62+++URS0001BE00F2+++NM_001351372	coding	known	NC_000001.11	120805556	120842883	+
10606	10606	PAICS	152.72	151.24	149.85	151.07	149.07	142.73	251.92	256.67	254.13	253.36	249.53	238.74	8970	8750	8711	8707	8535.01	8069	147.623	151.27	247.21	254.24	8437	8810.33	0.0429323	0.787199	0.595634	0.0358902	0.753156	0.498816	0.110448	0.0132886	0.00102569	0.0339533	0.951461	0.386415	PAICS	ADE2+++ADE2H1+++AIRC+++PAIS	mRNA	16	URS00002BA13C+++URS00008C04B3+++URS0000D579F6+++URS0000E92CF1+++URS0001BD401D+++URS0001BDECFD+++URS0001BE43C9+++URS0001BF84C9+++URS00022550C3+++NM_001079524+++NM_001079525+++NM_001392010+++NM_001392011+++NM_001392012+++NM_006452+++XM_011534366	coding	known	NC_000004.12	56410507	56467595	+
130367	130367	SGPP2	0.08	0.05	0.1	0.12	0.14	0.09	0.13	0.09	0.17	0.2	0.24	0.15	6	4	8	9	11	7	0.116667	0.0766667	0.196667	0.13	9	6	-0.584963	0.706934	0.428332	-1.45943	0.272412	0.0720742	0.192645	0.944464	0.844452	-0.611047	0.951182	0.378248	SGPP2	SPP2+++SPPase2	mRNA	9	URS00008B4851+++URS00008B9717+++URS00009BCA70+++URS0001BCCB4E+++URS0001BF0C87+++NM_001320833+++NM_001320834+++NM_152386+++XM_017003355	coding	known	NC_000002.12	222423988	222562621	+
26469	26469	PTPN18	4.03	3.62	2.62	3.87	3.46	2.78	6.65	6.15	4.45	6.49	5.79	4.66	217	200	135	198	177	138	3.37	3.42333	5.64667	5.75	171	184	0.132195	0.752004	0.478074	0.176251	0.60492	0.297762	-0.0317089	0.864474	0.692692	0.0761322	0.973549	0.667449	PTPN18	BDP1+++PTP-HSCF	mRNA	14	URS00008B78C5+++URS0000E93223+++URS0000EA2C47+++URS0000EAE2F3+++URS0001BCDEC8+++URS0001BE0C65+++URS0001BEE69F+++URS0001BF8DE0+++NM_001142370+++NM_014369+++XM_006712416+++XM_006712417+++XM_017003798+++XM_024452789	coding	known	NC_000002.12	130356012	130376705	+
140690	140690	CTCFL	0.04	0	0	0	0.02	0	0.06	0	0	0	0.03	0	2	0	0	0	1	0	0.00666667	0.0133333	0.01	0.02	0.333333	0.666667	7.64386	0.530191	0.258254	-6.64386	0.756222	0.492734	NA	NA	NA	0.854235	0.973549	0.765691	CTCFL	BORIS+++CT27+++CTCF-T+++HMGB1L1+++dJ579F20.2	mRNA	29	NR_072975+++NR_170377+++URS00008B3C94+++URS00008BB247+++URS0001BCCD80+++URS0001BCCEBA+++URS0001BEB4E9+++URS0001BED326+++NM_001269040+++NM_001269041+++NM_001269042+++NM_001269043+++NM_001269044+++NM_001269045+++NM_001269046+++NM_001269047+++NM_001269048+++NM_001269049+++NM_001269050+++NM_001269051+++NM_001269052+++NM_001269054+++NM_001269055+++NM_001386993+++NM_001386994+++NM_001386995+++NM_001386…	coding	known	NC_000020.11	57495965	57531583	+
10623	10623	POLR3C	28.21	26.49	31.05	29.27	31.22	31.73	46.53	44.95	52.66	49.08	52.26	53.07	1168.47	1110.97	1234.37	1167.71	1226.69	1254.39	30.74	28.5833	51.47	48.0467	1216.26	1171.27	0.000938668	0.792094	0.613192	-0.142951	0.0470198	0.00591384	-0.0232111	0.617342	0.295836	-0.0830309	0.831878	0.227506	POLR3C	C82+++RPC3+++RPC62	mRNA	17	URS0000EA0F00+++URS0001BE0635+++URS0001BE3BB2+++URS0001BEC56D+++XR_001736925+++XR_001736926+++XR_002958232+++XR_002958234+++XR_921720+++XR_921721+++XR_921722+++XR_921723+++NM_001303456+++NM_006468+++XM_005272927+++XM_005272928+++XM_011509078	coding	known	NC_000001.11	145823183	145845396	+
114791	114791	TUBGCP5	11.36	12.29	14.39	11.06	11.22	11.14	18.74	20.86	24.4	18.54	18.79	18.64	644	616	635	597	574	613	11.14	12.68	18.6567	21.3333	594.667	631.667	0.10933	0.628711	0.342096	0.10188	0.643692	0.334386	0.0508695	0.957715	0.868254	0.0581326	0.973549	0.483822	TUBGCP5	GCP5	mRNA	60	NR_148875+++URS00009C37F3+++URS0000D6EBA8+++URS0000EBA845+++URS0001BCEB42+++URS0001BD036B+++URS0001BEA04B+++URS0001BEE878+++URS0001BF12A9+++URS000226962D+++rna-NR_148875.2-2+++rna-NR_148875.2-3+++rna-NR_148875.2-4+++NM_001102610+++NM_001354372+++NM_001354373+++NM_001354374+++NM_001354375+++NM_001354376+++NM_001354377+++NM_001354378+++NM_052903+++XM_011543868+++XM_011543870+++XM_017021893+++XM_017…	coding	known	NT_187659.1	1543	23039580	+
10675	10675	CSPG5	0.03	0.03	0.07	0.07	0.03	0.26	0.05	0.06	0.11	0.11	0.05	0.43	1	1	2	2	1	8	0.12	0.0433333	0.196667	0.0733333	3.66667	1.33333	-1	0.792995	0.60876	0	0.998922	0.98906	-2	0.257426	0.059423	-1.4936	0.856182	0.249979	CSPG5	NGC	mRNA	8	URS00008B9F2C+++URS00008BDD50+++URS0001BD2AF4+++NM_001206942+++NM_001206943+++NM_001206944+++NM_001206945+++NM_006574	coding	known	NC_000003.12	47559674	47580240	-
79901	79901	CYBRD1	0	0.02	0	0.02	0.02	0.02	0	0.03	0	0.03	0.03	0.03	0	1	0	1	1	1	0.02	0.00666667	0.03	0.01	1	0.333333	-6.64386	0.730554	0.489174	0	1.00986	0.98906	-6.64386	0.798377	0.487166	-1.50963	0.973549	0.510264	CYBRD1	CYB561A2+++DCYTB+++FRRS3	mRNA	5	URS00008BCE4B+++URS0001BF1C13+++NM_001127383+++NM_001256909+++NM_024843	coding	known	NC_000002.12	171522233	171558129	+
26136	26136	TES	56.58	58.72	59.55	62.88	61.34	59.16	93.34	99.66	100.98	105.45	102.68	98.96	2405	2470	2509	2623	2552	2422	61.1267	58.2833	102.363	97.9933	2532.33	2461.33	-0.125181	0.0017016	0.000119834	-0.0471173	0.325752	0.094141	0.0509136	0.890926	0.740166	-0.0692262	0.778777	0.183155	TES	TESS+++TESS-2	mRNA	18	URS00004CF132+++URS0000788818+++URS00008B9F3D+++URS00008BA68D+++URS00008BEE0F+++URS00009B1E07+++URS0001BD1729+++URS0001BD271D+++URS0001BD2CE8+++URS0001BD7D84+++URS0001BDAC9B+++URS0001BDEB28+++URS0001BE5716+++URS0001BF6016+++URS0001BF9F37+++NM_015641+++NM_152829+++XM_005250258	coding	known	NC_000007.14	116194588	116258786	+
100287171	100287171	WASHC1	75.43	77.25	80.73	75.23	83.35	91.38	124.43	131.1	136.91	126.17	139.52	152.85	5256	5639	5776	4959	5622	6077	83.32	77.8033	139.513	130.813	5552.67	5557	0.0839161	0.235089	0.0660068	0.00435589	0.75545	0.539316	-0.0732885	0.000745273	3.03044e-05	-0.0277856	0.973549	0.672769	WASHC1	FAM39E+++WASH+++WASH1	mRNA	27	URS00008C2875+++URS00009BAA51+++URS00009C245E+++URS0001BCC2FF+++URS0001BE24F3+++XR_002956737+++XR_002956738+++XR_002956739+++XR_002956740+++XR_002956741+++XR_929142+++NM_001378090+++NM_182905+++XM_011517659+++XM_011517660+++XM_011517662+++XM_011517663+++XM_011517664+++XM_011517665+++XM_011517666+++XM_017014169+++XM_017014170+++XM_017014171+++XM_017014172+++XM_017014173+++XM_024447369+++XM_0244473…	coding	known	NC_000009.12	14474	30487	-
286128	286128	ZFP41	3.87	4.02	3.66	4.09	3.83	3.58	6.38	6.83	6.21	6.87	6.42	5.99	268	266	244	275	248	236	3.83333	3.85	6.42667	6.47333	253	259.333	-0.0371986	0.773577	0.579506	0.101086	0.749175	0.5303	0.0480943	0.997406	0.935228	0.00693597	0.998166	0.955194	ZFP41	ZNF753+++zfp-41	mRNA	13	URS00008B5376+++URS00008B5C2C+++URS00008C3544+++URS0000E96D48+++URS0000EA62BF+++URS0000EC242E+++URS0001BCD30A+++URS0001BCE5B4+++URS0001BDBCCB+++URS0001BE45A2+++URS0001BF7F52+++NM_001271156+++NM_173832	coding	known	NC_000008.11	143246931	143265215	+
55811	55811	ADCY10	0.05	0.06	0.07	0.06	0.07	0.04	0.08	0.1	0.12	0.11	0.12	0.06	5	6	7	8	9	3	0.0566667	0.06	0.0966667	0.1	6.66667	6	-0.678072	0.679792	0.4004	-0.584963	0.74	0.43687	1.22239	0.566523	0.243646	-0.176316	0.973549	0.8162	ADCY10	HCA2+++HEL-S-7a+++SAC+++SACI+++Sacy+++hsAC	mRNA	18	URS0000541D4A+++URS00008C2233+++URS0000D6D7B6+++URS0000EA3056+++URS0001BDB3CA+++URS0001BDC1A0+++URS0001BF45EA+++XR_921889+++NM_001167749+++NM_001297772+++NM_018417+++XM_005245330+++XM_006711449+++XM_011509760+++XM_011509762+++XM_011509763+++XM_011509766+++XM_017001778	coding	known	NC_000001.11	167809080	167916389	+
4645	4645	MYO5B	3.52	3.56	3.8	4.02	3.91	4.32	5.81	6.04	6.45	6.74	6.54	7.22	575	574	614	642	622	679	4.08333	3.62667	6.83333	6.1	647.667	587.667	-0.159011	0.107979	0.0214448	-0.115864	0.342067	0.10104	-0.145173	0.136674	0.0230918	-0.16899	0.433001	0.0480547	MYO5B	DIAR2+++MVID1	mRNA	14	URS000059BAAA+++URS00008C013C+++URS00008C05D0+++URS00008C1507+++URS0000EA4EB9+++URS0000EB01BF+++URS0000EBBDB7+++URS0001BD248A+++URS0001BDB17C+++URS0001BDEAC3+++URS0001BE7232+++URS0001BEA142+++URS0001BEECAD+++NM_001080467	coding	known	NC_000018.10	49822789	50195147	+
151651	151651	EFHB	0.08	0.23	0.17	0.22	0.29	0.06	0.13	0.39	0.28	0.37	0.48	0.09	3.01	7	6.04	9.03	9.02	2.02	0.19	0.16	0.313333	0.266667	6.69	5.35	-1.58496	0.277498	0.0849288	-0.365773	0.807797	0.607576	1.58019	0.507611	0.192734	-0.344455	0.973549	0.66998	EFHB	CFAP21	mRNA	17	URS00008B3C1A+++URS0000D6EB50+++URS0001BD1EEA+++URS0001BE8362+++URS0001BF6FAA+++XR_001740031+++XR_940383+++NM_001330688+++NM_144715+++XM_005264889+++XM_011533382+++XM_011533383+++XM_011533385+++XM_017005742+++XM_017005743+++XM_017005744+++XM_017005745	coding	known	NC_000003.12	19879472	19947514	+
5723	5723	PSPH	16.89	14.71	13.71	11.6	12.16	13.27	27.87	24.96	23.26	19.46	20.35	22.2	537	461.35	435.45	372.16	385.96	407	12.3433	15.1033	20.67	25.3633	388.373	477.933	0.528999	7.304e-06	2.51164e-07	0.25741	0.101148	0.0163632	0.0974783	0.781326	0.5557	0.270036	0.168066	0.00906137	PSPH	PSP+++PSPHD	mRNA	35	URS00008B5040+++URS0000E9B471+++URS0000EBB917+++URS0001BD6625+++URS0001BE9562+++URS0001BED2A9+++URS0001BEF8E5+++URS0001BF045F+++URS0001BF56E3+++XR_002956470+++NM_001370503+++NM_001370504+++NM_001370505+++NM_001370506+++NM_001370507+++NM_001370508+++NM_001370509+++NM_001370510+++NM_001370511+++NM_001370512+++NM_001370513+++NM_001370514+++NM_001370515+++NM_001370516+++NM_001370517+++NM_001370518+++…	coding	known	NC_000007.14	56010487	56051604	-
4807	4807	NHLH1	0.1	0.13	0.05	0.18	0.13	0.18	0.17	0.22	0.09	0.3	0.22	0.31	4	5	2	7	5	7	0.163333	0.0933333	0.276667	0.16	6.33333	3.66667	-0.807355	0.648654	0.36699	0	1.01437	0.980258	-1.80735	0.355917	0.100582	-0.819857	0.932542	0.335172	NHLH1	HEN1+++NSCL+++NSCL1+++bHLHa35	mRNA	1	NM_005598	coding	known	NC_000001.11	160367071	160372846	+
23585	23585	TMEM50A	46.07	43.88	42.81	42.76	41.89	40.45	76	74.47	72.6	71.71	70.12	67.65	1579	1487.96	1455.32	1440.79	1407.48	1334.36	41.7	44.2533	69.8267	74.3567	1394.21	1507.43	0.132151	0.206336	0.0534122	0.0802213	0.579468	0.273754	0.125188	0.370187	0.107654	0.0839947	0.743776	0.162533	TMEM50A	IFNRC+++SMP1	mRNA	10	URS00009B05A8+++URS00009B25EE+++URS00009BD44A+++URS00009C0478+++URS00009C48D5+++URS0000E92AF3+++URS0001BCBB8A+++NM_014313+++XM_005245817+++XM_011541159	coding	known	NC_000001.11	25338324	25362361	+
1385	1385	CREB1	18.74	18.51	16.17	15.27	19.32	14.17	30.92	31.4	27.42	25.62	32.34	23.71	1094	1198.3	1042	990	1071	930	16.2533	17.8067	27.2233	29.9133	997	1111.43	0.144112	0.255874	0.0749162	0.162031	0.11854	0.0204094	0.164053	0.235829	0.0513702	0.128142	0.571722	0.0839449	CREB1	CREB+++CREB-1	mRNA	25	NR_135473+++NR_163946+++NR_163947+++URS00008B4AE8+++URS00008B69A9+++URS00008BF14C+++URS0000EA42C3+++URS00019A73D3+++URS0001BCDC7F+++URS0001BD4870+++XR_001738636+++XR_001738637+++XR_241290+++XR_241292+++NM_001320793+++NM_001371426+++NM_001371427+++NM_001371428+++NM_004379+++NM_134442+++XM_011510646+++XM_011510648+++XM_011510650+++XM_017003399+++XM_017003401	coding	known	NC_000002.12	207529943	207605988	+
369	369	ARAF	27.49	26.1	25.23	25.61	26.48	28.13	45.35	44.29	42.79	42.94	44.33	47.05	955	896	870	882	917	938	26.74	26.2733	44.7733	44.1433	912.333	907	0.114722	0.494788	0.216386	-0.033423	0.724148	0.421554	-0.108573	0.170381	0.0316856	-0.0377281	0.973549	0.599316	ARAF	A-RAF+++ARAF1+++PKS2+++RAFA1	mRNA	6	URS00008B758D+++URS0000E96C34+++URS0001BF2498+++NM_001256196+++NM_001256197+++NM_001654	coding	known	NC_000023.11	47555870	47571927	+
54841	54841	BIVM	9.86	9.57	9	9.49	9.63	8.42	16.27	16.24	15.26	15.91	16.13	14.09	597	577.51	537.2	562	566.74	486.18	9.18	9.47667	15.3767	15.9233	538.307	570.57	0.0871608	0.716682	0.511294	0.0271589	0.996632	0.937466	0.143969	0.569733	0.237766	0.0556353	0.973549	0.537767	BIVM	NA	mRNA	9	URS00008B3DB5+++URS00008B4086+++URS00008BDF17+++URS00009AFD74+++URS0001BCB754+++URS0001BE3AC5+++URS0001BF5BD6+++NM_001159596+++NM_017693	coding	known	NC_000013.11	102799119	102841533	+
55093	55093	NTAQ1	14.02	14.62	11.91	11.33	12.62	11.09	23.13	24.82	20.19	19	21.13	18.54	260	271	244	242	242	215	11.68	13.5167	19.5567	22.7133	233	258.333	0.103505	0.772479	0.576644	0.163286	0.56789	0.265332	0.182544	0.600135	0.282268	0.120362	0.933192	0.335915	NTAQ1	C8orf32+++WDYHV1	mRNA	26	NR_133926+++URS00008B4C09+++URS00008B51E3+++URS00008B782D+++URS00008BEAF8+++URS0000D5CE12+++URS0000EACFFF+++URS0001BCADCB+++URS0001BDAA20+++URS0001BDAD30+++URS0001BF10BC+++URS0001BF26D6+++URS0001BFA24D+++URS0001BFA7AA+++XR_002956634+++XR_002956635+++XR_002956636+++XR_928337+++NM_001283024+++NM_001283027+++NM_018024+++XM_006716597+++XM_011517151+++XM_017013601+++XM_017013602+++XM_017013603	coding	known	NC_000008.11	123416701	123476177	+
5106	5106	PCK2	10.78	10.45	8.96	7.32	7.11	7.87	17.78	17.74	15.2	12.27	11.91	13.17	346	333	282	230	227	245	7.43333	10.0633	12.45	16.9067	234	320.333	0.589138	0.000100035	4.55574e-06	0.55283	0.000366017	1.58991e-05	0.202913	0.501891	0.188914	0.423224	0.026758	0.000570824	PCK2	PEPCK+++PEPCK-M+++PEPCK2	mRNA	12	URS00008C2A0A+++URS0000EA0791+++URS0001BF3770+++NM_001018073+++NM_001291556+++NM_001308054+++NM_004563+++XM_006720158+++rna-NM_001018073.3-2+++rna-NM_001291556.2-2+++rna-NM_001308054.2-2+++rna-NM_004563.4-2	coding	known	NW_018654722.1	395289	24104125	+
54512	54512	EXOSC4	40.99	38.12	36.07	44	40.78	40.77	67.62	64.69	61.17	73.79	68.27	68.2	377	348	332	403	373	360	41.85	38.3933	70.0867	64.4933	378.667	352.333	-0.0962153	0.495432	0.216962	-0.100088	0.561351	0.259986	-0.116814	0.455494	0.160379	-0.132932	0.803401	0.206507	EXOSC4	RRP41+++RRP41A+++Rrp41p+++SKI6+++Ski6p+++hRrp41p+++p12A	mRNA	14	URS00003E0015+++URS00008B7C5C+++URS0000D5A748+++URS0000D5BF71+++URS0000D5C0DD+++URS0000D5D4BE+++URS0001A0249D+++URS0001BCFA80+++URS0001BD1BBB+++URS0001BE7DCA+++URS0001BF5014+++URS0001BF5E49+++NM_019037+++XM_011517134	coding	known	NC_000008.11	144063838	144082540	+
55646	55646	LYAR	54.96	52.14	58.36	58.8	61.32	60.88	90.66	88.48	98.98	98.61	102.65	101.83	1194	1122	1261	1260	1311	1273	60.3333	55.1533	101.03	92.7067	1281.33	1192.33	-0.0776209	0.225062	0.0612752	-0.224595	0.000593151	2.76002e-05	-0.0136641	0.698965	0.374116	-0.132218	0.432719	0.0479708	LYAR	ZC2HC2+++ZLYAR	mRNA	8	URS00009B3F80+++URS0000D6E985+++URS0001BCFD2F+++URS0001BDE2CC+++NM_001145725+++NM_017816+++XM_011513505+++XM_011513506	coding	known	NC_000004.12	4267701	4290195	-
55536	55536	CDCA7L	15.89	15.3	13.05	16.14	14.62	14.88	26.21	25.97	22.14	27.06	24.47	24.9	710.83	676.78	580.68	711.8	640.74	643.6	15.2133	14.7467	25.4767	24.7733	665.38	656.097	-0.00196736	0.821701	0.662036	0.0789479	0.76413	0.467058	-0.148421	0.141398	0.0242614	-0.0498367	0.973549	0.5733	CDCA7L	JPO2+++R1+++RAM2	mRNA	4	URS0000EBEC1D+++NM_001127370+++NM_001127371+++NM_018719	coding	known	NC_000007.14	21900899	21945899	-
57554	57554	LRRC7	0.02	0.01	0.01	0.02	0.01	0.03	0.03	0.02	0.02	0.03	0.01	0.04	9.7	5.45	5.27	8.42	3.8	12.37	0.02	0.0133333	0.0266667	0.0233333	8.19667	6.80667	0.204165	0.936955	0.851058	0.520257	0.742465	0.522276	-1.23097	0.321012	0.085762	-0.310217	0.973549	0.676963	LRRC7	DENSIN	mRNA	23	URS00008B46F7+++URS00008BC457+++URS00008BDA85+++URS0000EBD78C+++URS0000EBF021+++URS0000EF41AC+++URS0001BD4D2C+++URS0001BD8978+++URS0001BD9722+++URS0001BECA4C+++URS0001BF5C74+++URS0001BF978D+++URS0001BFA74E+++NM_001330635+++NM_001350216+++NM_001366836+++NM_001366837+++NM_001366838+++NM_001366839+++NM_001366840+++NM_001366841+++NM_001366842+++NM_001370785	coding	known	NC_000001.11	69567922	70144364	+
7411	7411	VBP1	58.59	60.3	63.73	69.36	63.15	67.29	96.64	102.34	108.07	116.32	105.7	112.56	1343	1368	1453	1567	1420	1486	66.6	60.8733	111.527	102.35	1491	1388	-0.222546	5.02385e-05	2.12878e-06	-0.0538227	0.459296	0.170732	-0.0323994	0.503921	0.190506	-0.131612	0.408885	0.0429794	VBP1	HIBBJ46+++PFD3+++PFDN3+++VBP-1	mRNA	7	URS00008B3B7C+++URS00009C4F23+++URS0001BD59CF+++NM_001303543+++NM_001303544+++NM_001303545+++NM_003372	coding	known	NC_000023.11	155197007	155239841	+
55657	55657	ZNF692	8.92	8.77	8.22	7.67	8.54	8.36	14.72	14.89	13.95	12.86	14.3	13.99	263	252	235	212	237	225	8.19	8.63667	13.7167	14.52	224.667	250	0.310999	0.154867	0.0355506	0.0885367	0.8073	0.60582	0.0627358	0.948206	0.850726	0.125012	0.924178	0.324586	ZNF692	AREBP+++Zfp692	mRNA	36	URS0000553CC7+++URS00008B8384+++URS00009B407E+++URS0000D57CEB+++URS0000D59A07+++URS0000D6DAC8+++URS0000D6E2F5+++URS0000D6E378+++URS0000D6E496+++URS0000D6E5BB+++URS0000D6E5C2+++URS0000D6E856+++URS0001BE00D9+++URS0001BF9FA5+++XR_001737293+++XR_001737294+++XR_002957066+++XR_949146+++XR_949147+++NM_001136036+++NM_001193328+++NM_001350072+++NM_001350073+++NM_017865+++XM_011544220+++XM_011544221+++XM_0…	coding	known	NC_000001.11	248849642	248870043	+
8738	8738	CRADD	2.96	2.57	3.39	3.59	4.61	4.07	4.88	4.36	5.74	6.01	7.72	6.8	40	39	50	54	68	60	4.09	2.97333	6.84333	4.99333	60.6667	43	-0.432959	0.351963	0.12261	-0.802061	0.0349524	0.0039636	-0.263034	0.59609	0.277742	-0.524283	0.445349	0.0508004	CRADD	MRT34+++RAIDD	mRNA	28	NR_135147+++URS000004C4E9+++URS00008B30FA+++URS00008B4A17+++URS00008B6064+++URS00008B782A+++URS00008BE106+++URS00009C168C+++URS0000EB411E+++URS00019DBE48+++URS0001BD3886+++URS0001BDF2FC+++URS0001BE6F0B+++URS0001BEE7C0+++URS0001BF2D76+++URS0001BF4E28+++XR_001748908+++XR_001748909+++XR_001748910+++NM_001320099+++NM_001320100+++NM_001320101+++NM_001330126+++NM_003805+++XM_017020143+++XM_017020144+++…	coding	known	NC_000012.12	93677298	93894840	+
6276	6276	S100A5	0.1	0.05	0.1	0.21	0	0	0.17	0.09	0.18	0.35	0	0	1	1	1	2	0	0	0.07	0.0833333	0.116667	0.146667	0.666667	1	-1	0.791362	0.60876	6.64386	0.759356	0.50732	6.64386	0.759521	0.513	0.560528	0.973549	0.79109	S100A5	S100D	mRNA	9	URS0001BEBBFC+++URS0001BF23AD+++NM_001394232+++NM_001394233+++NM_001394234+++NM_002962+++XM_017002029+++XM_017002031+++XM_017002032	coding	known	NC_000001.11	153536497	153543514	+
9070	9070	ASH2L	22.12	20.38	21.81	21.05	21.38	21.45	36.48	34.58	36.98	35.31	35.79	35.88	955	862	925	906	877	906	21.2933	21.4367	35.66	36.0133	896.333	914	0.0759897	0.740122	0.505546	-0.024889	0.759212	0.506774	0.0299423	0.986077	0.91314	-0.000739453	0.998166	0.991848	ASH2L	ASH2+++ASH2L1+++ASH2L2+++Bre2	mRNA	15	URS0000087358+++URS0000D585D2+++URS0000D5CD1B+++URS0000E9621D+++URS0001BD6B49+++URS0001BE6B60+++URS0001BE72E4+++NM_001105214+++NM_001261832+++NM_001282272+++NM_004674+++XM_005273682+++XM_005273683+++XM_006716412+++XM_006716413	coding	known	NC_000008.11	38100877	38140080	+
6222	6222	RPS18	3257.22	3041.74	2998.14	3272.77	3299.04	2986.51	5373.01	5162.06	5084.38	5488.88	5522.15	4995.42	13271	12369	12401	13549	13715	11617	3186.11	3099.03	5335.48	5206.48	12960.3	12680.3	-0.0299093	0.00554966	0.000500718	-0.149026	3.11158e-19	1.84311e-21	0.0942189	0.0243328	0.002233	-0.0596897	0.858032	0.252297	RPS18	D6S218E+++HKE3+++KE-3+++KE3+++S18	mRNA	13	URS00009B7CF2+++URS00009B83D8+++URS00009BB559+++URS00009BC595+++URS00009BD589+++URS0001BD0519+++URS0001BEADB2+++NM_022551+++rna-NM_022551.3-2+++rna-NM_022551.3-3+++rna-NM_022551.3-4+++rna-NM_022551.3-5+++rna-NM_022551.3-6	coding	known	NT_167249.2	4466492	33276511	+
5519	5519	PPP2R1B	37.16	37.82	38.85	36.94	35.43	35.94	61.3	64.19	65.88	61.95	59.3	60.11	2467	2466	2514	2391	2305	2296	36.1033	37.9433	60.4533	63.79	2330.67	2482.33	0.0451436	0.869029	0.740318	0.097406	0.261731	0.067698	0.130862	0.142453	0.0246016	0.062435	0.815704	0.215263	PPP2R1B	PP2A-Abeta+++PR65B	mRNA	22	URS00008B2B62+++URS0000D6ECBB+++URS0000E98D83+++URS0000E9D817+++URS0000E9FF05+++URS0000EB5F48+++URS0000EBA4B3+++URS0001BD112B+++URS0001BD4AD9+++URS0001BD6D96+++URS0001BD8BB1+++URS0001BF1DAF+++NM_001177562+++NM_001177563+++NM_002716+++NM_181699+++NM_181700+++XM_017017960+++XM_017017961+++XM_024448598+++XM_024448599+++XM_024448600	coding	known	NC_000011.10	111690273	111766389	-
29925	29925	GMPPB	13.43	13.66	16.46	14.39	13.98	14.57	22.15	23.18	27.92	24.14	23.41	24.37	655.2	662.7	741.98	645.24	631.12	657.29	14.3133	14.5167	23.9733	24.4167	644.55	686.627	0.0220995	0.975316	0.908046	0.0704416	0.763363	0.548934	0.17485	0.302734	0.0778562	0.0621346	0.973549	0.4642	GMPPB	LGMDR19+++MDDGA14+++MDDGB14+++MDDGC14	mRNA	5	URS00008BF0B4+++URS00008BF207+++URS0000E916B1+++NM_013334+++NM_021971	coding	known	NC_000003.12	49719916	49724617	+
221092	221092	HNRNPUL2	56.13	56.07	56.13	53.69	54.59	51.55	92.59	95.15	95.19	90.04	91.38	86.22	4840	4782	4793	4538	4597	4282	53.2767	56.11	89.2133	94.31	4472.33	4805	0.0929504	0.164679	0.0389768	0.0569215	0.541743	0.228656	0.162644	0.00085671	3.5511e-05	0.0750857	0.562158	0.0802339	HNRNPUL2	HNRPUL2+++SAF-A2	mRNA	3	URS0001BF608E+++URS0001BF8DD9+++NM_001079559	coding	known	NC_000011.10	62712630	62727457	-
54798	54798	DCHS2	0	0	0	0	0	0.01	0	0	0	0	0	0.02	0	0	0	0	0	1	0.00333333	0	0.00666667	0	0.333333	0	NA	NA	NA	NA	NA	NA	-6.64386	0.800532	0.487166	-0.990508	0.973549	0.808204	DCHS2	CDH27+++CDHJ+++CDHR7+++PCDH23+++PCDHJ	mRNA	10	URS00007BEC38+++URS00007D202E+++URS00008BBEB4+++URS0000EA36A1+++NM_001142552+++NM_001358235+++XM_011532046+++XM_011532049+++rna-NM_001142552.2-2+++rna-NM_001358235.2-2	coding	known	NW_017363814.1	159371	154502506	+
27301	27301	APEX2	12.77	12.74	12.61	12.87	11.4	13.42	21.07	21.62	21.39	21.59	19.09	22.44	654	645	640	648	572	661	12.5633	12.7067	21.04	21.36	627	646.333	0.0132968	0.919411	0.820558	0.173284	0.258092	0.0661112	-0.0465784	0.616374	0.294562	0.0146314	0.979856	0.864693	APEX2	APE2+++APEXL2+++XTH2+++ZGRF2	mRNA	5	URS0000D5CB50+++URS0000EBF69A+++URS0001BEEAF9+++NM_001271748+++NM_014481	coding	known	NC_000023.11	55000363	55009057	+
340075	340075	ARSI	0.02	0.02	0	0.02	0.02	0	0.03	0.03	0	0.03	0.03	0	1	1	0	1	1	0	0.0133333	0.0133333	0.02	0.02	0.666667	0.666667	0	0.996098	0.983672	0	1.00689	0.98906	NA	NA	NA	-0.0290706	0.998166	0.989976	ARSI	ASI+++SPG66	mRNA	1	NM_001012301	coding	known	NC_000005.10	150296343	150302905	-
26003	26003	GORASP2	63.62	63.85	61.87	63.65	63.18	60.93	104.94	108.35	104.93	106.74	105.76	101.91	2384	2368	2300	2344	2319	2198	62.5867	63.1133	104.803	106.073	2287	2350.67	0.0244117	0.948444	0.867378	0.0301663	0.933009	0.828802	0.0654425	0.78357	0.512926	0.0110005	0.974265	0.827208	GORASP2	GOLPH6+++GRASP55+++GRS2+++p59	mRNA	12	URS00008B7169+++URS00008B9AC1+++URS00009B0807+++URS00009B096C+++URS0000EBAEA5+++URS0000EC038C+++URS0001BCE7DC+++URS0001BD742E+++URS0001BE570D+++URS0001BE890B+++NM_001201428+++NM_015530	coding	known	NC_000002.12	170927698	170967130	+
79649	79649	MAP7D3	6.7	7.25	6.68	7.18	7.07	7.29	11.05	12.3	11.32	12.04	11.84	12.19	387	402	369	396	370	390	7.18	6.87667	12.0233	11.5567	385.333	386	-0.0331669	0.733736	0.531112	0.11967	0.65249	0.343036	-0.0798533	0.580708	0.263594	-0.0265127	0.973549	0.793649	MAP7D3	MDP3	mRNA	8	URS00008B2DAF+++URS00008C0574+++NM_001173516+++NM_001173517+++NM_024597+++XM_005262472+++XM_017029843+++XM_024452448	coding	known	NC_000023.11	136213220	136256482	-
2812	2812	GP1BB	0.27	0	0.18	0.09	0.09	0.18	0.44	0	0.3	0.15	0.15	0.31	3	0	2	1	1	2	0.12	0.15	0.203333	0.246667	1.33333	1.66667	1.58496	0.669323	0.388756	-6.64386	0.777505	0.492734	0	1.00981	0.975782	0.288668	0.977933	0.853593	GP1BB	BDPLT1+++BS+++CD42C+++GPIBB+++GPIbbeta	mRNA	1	NM_000407	coding	known	NC_000022.11	19723539	19724771	+
728392	728392	LOC728392	1.44	1.55	1.89	1.85	1.22	1.45	2.38	2.64	3.2	3.11	2.05	2.43	30	32	39	38	25	29	1.50667	1.62667	2.53	2.74	30.6667	33.6667	-0.341037	0.570205	0.292046	0.356144	0.690208	0.388032	0.427421	0.590636	0.27264	0.107183	0.973549	0.752674	LOC728392	NA	mRNA	3	URS00008C07AF+++URS0001BDCAD2+++NM_001162371	coding	known	NC_000017.11	5499427	5502963	-
100532726	100532726	NDUFC2-KCTD14	0.77	0.94	0.69	1.57	0.78	1.06	1.26	1.59	1.17	2.63	1.3	1.78	23.49	28.23	20.73	46.75	23.19	31.68	1.13667	0.8	1.90333	1.34	33.8733	24.15	-0.99292	0.0311962	0.0042107	0.283726	0.742979	0.522198	-0.611852	0.365214	0.104816	-0.523183	0.745962	0.164611	NDUFC2-KCTD14	NA	mRNA	6	URS0000297100+++URS00008B6780+++URS0001BD0A52+++NM_001203260+++NM_001203261+++NM_001203262	coding	known	NC_000011.10	78015715	78079862	+
10878	10878	CFHR3	0.09	0.05	0.02	0.09	0.07	0.02	0.14	0.08	0.04	0.15	0.11	0.04	4	2	1	4	3	1	0.06	0.0533333	0.1	0.0866667	2.66667	2.33333	0	1.00684	0.973214	-0.584963	0.84118	0.673874	0	0.999938	0.980626	-0.222598	0.977933	0.853327	CFHR3	CFHL3+++DOWN16+++FHR-3+++FHR3+++HLF4	mRNA	8	URS0001BF7DD1+++XR_001736937+++XR_001736938+++XR_002958987+++XR_241062+++XR_426757+++NM_001166624+++NM_021023	coding	known	NC_000001.11	196774816	196795407	+
9966	9966	TNFSF15	4.27	3.8	4.62	4.19	3.96	4.35	7.04	6.45	7.84	7.02	6.64	7.28	471	414.99	504.87	452.56	427	463	4.16667	4.23	6.98	7.11	447.52	463.62	0.057618	0.885775	0.768732	-0.0411595	0.732264	0.509462	0.1249	0.68446	0.359698	0.0210819	0.975745	0.836032	TNFSF15	TL1+++TL1A+++TNLG1B+++VEGI+++VEGI192A	mRNA	6	URS0000E9FC6B+++URS0001BCF4F6+++URS0001BF0BF9+++URS0001BF786E+++NM_001204344+++NM_005118	coding	known	NC_000009.12	114784573	114806039	+
984	984	CDK11B	34.62	35.03	34.85	35.22	37.05	34.63	57.11	59.45	59.1	59.07	62.01	57.92	1669.96	1666.66	1658.94	1658.18	1747.46	1618	35.6333	34.8333	59.6667	58.5533	1674.55	1665.19	0.0102129	0.821515	0.661832	-0.0682996	0.266951	0.069909	0.0360501	1.01007	0.967476	-0.0371352	0.973549	0.510649	CDK11B	CDC2L1+++CDK11+++CDK11-p110+++CDK11-p46+++CDK11-p58+++CLK-1+++PITSLREA+++PK58+++p58+++p58CDC2L1+++p58CLK-1	mRNA	27	URS00006083B1+++URS00008B927E+++URS0001BEEA58+++XR_002958171+++XR_002958172+++XR_002958173+++XR_002958174+++NM_001291345+++NM_001787+++NM_033486+++NM_033487+++NM_033489+++NM_033490+++XM_006711065+++XM_011542490+++XM_011542491+++XM_011542492+++XM_011542493+++XM_011542494+++XM_011542495+++XM_017002925+++XM_017002926+++XM_017002927+++XM_017002928+++XM_024451174+++XM_024451184+++XM_024451190	coding	known	NC_000001.11	1635225	1662602	+
3239	3239	HOXD13	0.03	0.02	0.08	0	0	0.03	0.04	0.03	0.14	0	0	0.05	1	1	4	0	0	1	0.01	0.0433333	0.0166667	0.07	0.333333	2	6.64386	0.718521	0.510946	6.64386	0.742317	0.50732	2	0.561349	0.231096	2.45934	0.802172	0.205249	HOXD13	BDE+++BDSD+++HOX4I+++SPD+++SPD1	mRNA	4	URS0001BFA279+++NM_000523+++XM_011511068+++XM_011511069	coding	known	NC_000002.12	176087487	176095944	+
2649	2649	NR6A1	4.22	4.48	3.96	3.98	4.34	3.86	6.97	7.6	6.72	6.67	7.27	6.46	424	388	403	372	396	315	4.06	4.22	6.8	7.09667	361	405	0.188762	0.356247	0.124761	-0.0294438	0.812538	0.62419	0.355428	0.033026	0.00328676	0.137812	0.798229	0.200939	NR6A1	CT150+++GCNF+++GCNF1+++NR61+++RTR+++hGCNF+++hRTR	mRNA	27	URS00008B2144+++URS00008B3CF0+++URS00008B7142+++URS00008BAF77+++URS00008BC23B+++URS00008BE210+++URS00008BEC6D+++URS00008C2305+++URS0000D5CCE8+++URS0000D5D9CB+++URS0001BCC8B7+++URS0001BD4C3C+++URS0001BD55F3+++URS0001BE7FEC+++URS0001BE8D73+++URS0001BE99D9+++URS0001BEB33D+++URS0001BED93C+++URS0001BEE15B+++URS0001BF0CD7+++URS0001BF2BA3+++URS0001BF571C+++NM_001278546+++NM_001489+++NM_033334+++XM_00525…	coding	known	NC_000009.12	124517275	124771311	+
6601	6601	SMARCC2	17.77	17.65	16.45	17.73	17.49	15.08	29.31	29.96	27.9	29.73	29.27	25.23	1366	1339	1235	1303	1311	1154	16.7667	17.29	28.0767	29.0567	1256	1313.33	0.0681204	0.716711	0.511362	0.0304883	0.952808	0.866394	0.0978678	0.63029	0.305146	0.0357689	0.973549	0.592751	SMARCC2	BAF170+++CRACC2+++CSS8+++Rsc8	mRNA	19	URS000045A0B6+++URS0000D56F0F+++URS0000D6EA48+++URS0001A149F7+++URS0001BD9F48+++XR_002957373+++XR_002957374+++NM_001130420+++NM_001330288+++NM_003075+++NM_139067+++XM_005269102+++XM_005269103+++XM_005269104+++XM_011538693+++XM_017019884+++XM_017019885+++XM_017019886+++XM_017019887	coding	known	NC_000012.12	56162359	56190295	+
27198	27198	HCAR1	0.01	0.01	0	0	0	0	0.02	0.02	0	0	0	0	1	1	0	0	0	0	0	0.00666667	0	0.0133333	0	0.666667	6.64386	0.720058	0.510946	6.64386	0.754008	0.50732	NA	NA	NA	1.82138	0.973549	0.57714	HCAR1	FKSG80+++GPR104+++GPR81+++HCA1+++LACR1+++TA-GPCR+++TAGPCR	mRNA	3	URS00002B0A2D+++URS0001BD3A02+++NM_032554	coding	known	NC_000012.12	122726076	122730844	-
363	363	AQP6	0.13	0.05	0.05	0	0.16	0.13	0.21	0.09	0.09	0	0.26	0.22	5	2	2	0	6	5	0.0966667	0.0766667	0.16	0.13	3.66667	3	8.96578	0.148036	0.0333474	-1.58496	0.461169	0.172612	-1.32193	0.591372	0.272436	-0.323673	0.973549	0.771416	AQP6	AQP2L+++KID	mRNA	1	NM_001652	coding	known	NC_000012.12	49972947	49977139	+
441150	441150	C6orf226	3.09	3.33	1.4	2.34	3.03	2.49	5.09	5.66	2.38	3.92	5.07	4.16	13	14	6	10	13	10	2.62	2.60667	4.38333	4.37667	11	11	0.378512	0.77282	0.57746	0.106915	0.963071	0.881178	-0.736966	0.630685	0.306166	-0.0306739	0.998166	0.95772	C6orf226	NA	mRNA	1	NM_001008739	coding	known	NC_000006.12	42890265	42890821	-
7809	7809	BSND	0	0.01	0	0	0	0	0	0.01	0	0	0	0	0	1	0	0	0	0	0	0.00333333	0	0.00333333	0	0.333333	NA	NA	NA	6.64386	0.746125	0.50732	NA	NA	NA	0.933045	0.973549	0.819132	BSND	BART+++DFNB73	mRNA	1	NM_057176	coding	known	NC_000001.11	54998933	55017172	+
7419	7419	VDAC3	162.41	154.3	151.66	154.84	153.96	156.41	267.91	261.87	257.2	259.69	257.71	261.62	3156	2971	2936	2971	2948	2924	155.07	156.123	259.673	262.327	2947.67	3021	0.0871486	0.362534	0.130719	0.0112121	0.911392	0.793104	0.00590866	0.728303	0.405272	0.00645951	0.988058	0.891605	VDAC3	HD-VDAC3+++VDAC-3	mRNA	6	URS00009C4D00+++URS00009C4FF7+++URS0001BE8CCF+++NM_001135694+++NM_005662+++XM_006716394	coding	known	NC_000008.11	42391624	42405937	+
2264	2264	FGFR4	14.52	14.07	11.43	12.51	12.93	11.58	23.96	23.88	19.39	20.98	21.64	19.36	693	668	540	588	605	535	12.34	13.34	20.66	22.41	576	633.667	0.237039	0.065973	0.0109469	0.142913	0.391866	0.132333	0.0134205	0.915003	0.786074	0.108284	0.862914	0.257723	FGFR4	CD334+++JTK2+++TKF	mRNA	7	URS0000EB3E60+++URS0001BCF937+++NM_001291980+++NM_001354984+++NM_002011+++NM_022963+++NM_213647	coding	known	NC_000005.10	177086915	177098144	+
100129520	100129520	TEX13C	0.03	0	0.05	0.01	0.05	0.01	0.04	0	0.09	0.02	0.09	0.02	2	0	4	1	4	1	0.0233333	0.0266667	0.0433333	0.0433333	2	2	1	0.809102	0.641418	-8.64386	0.245969	0.0602538	2	0.561887	0.231096	-0.0208855	0.998166	0.988117	TEX13C	NA	mRNA	2	URS0000E96DAA+++NM_001195272	coding	known	NC_000023.11	125319871	125325214	+
1041	1041	CDSN	1.35	1.44	1.56	0.9	1.79	1.42	2.22	2.44	2.65	1.52	3	2.38	53	56	61	35	69	54	1.37	1.45	2.3	2.43667	52.6667	56.6667	0.598637	0.244704	0.0702732	-0.30117	0.523299	0.214844	0.17585	0.813798	0.609854	0.0775592	0.973549	0.780985	CDSN	HTSS+++HTSS1+++HYPT2+++PSS+++PSS1	mRNA	6	NM_001264+++rna-NM_001264.5-2+++rna-NM_001264.5-3+++rna-NM_001264.5-4+++rna-NM_001264.5-5+++rna-NM_001264.5-6	coding	known	NT_167248.2	2373086	31120446	-
638	638	BIK	13.04	12.79	14.68	12.05	11.7	15.17	21.52	21.7	24.9	20.21	19.59	25.37	145	141	163	133	129	162	12.9733	13.5033	21.7233	22.7067	141.333	149.667	0.124627	0.78373	0.591716	0.128324	0.75849	0.542734	0.00887815	0.951854	0.858688	0.0535988	0.973549	0.747991	BIK	BIP1+++BP4+++NBK	mRNA	3	URS0001BEB753+++URS0001BF6996+++NM_001197	coding	known	NC_000022.11	43110750	43129712	+
3958	3958	LGALS3	662.62	680.38	709.89	706.7	719.92	760	1093.04	1154.66	1203.86	1185.23	1205.06	1271.22	7451	7590	7971	7890	8025	8211	728.873	684.297	1220.5	1150.52	8042	7670.67	-0.0825912	2.47686e-05	9.9395e-07	-0.0804015	0.000268813	1.11991e-05	-0.0427972	0.00645632	0.000415634	-0.0966793	0.354465	0.0328493	LGALS3	CBP35+++GAL3+++GALBP+++GALIG+++L31+++LGALS2+++MAC2	mRNA	18	NR_003225+++URS00009B0532+++URS00009B1A7C+++URS00009B48E6+++URS00009B528C+++URS00009B8821+++URS00009BD114+++URS00009BE186+++URS0000EA4808+++URS0000EA4D93+++URS0000EBF225+++URS0001BCD4A0+++URS0001BD80F5+++URS0001BDE24E+++URS0001BE00E8+++URS0001BEE6CE+++NM_001357678+++NM_002306	coding	known	NC_000014.9	55129252	55145454	+
3902	3902	LAG3	0.12	0.04	0.07	0	0.08	0	0.19	0.07	0.12	0	0.13	0	3	1	2	0	2	0	0.0266667	0.0766667	0.0433333	0.126667	0.666667	2	8.22882	0.365428	0.130532	-1	0.806799	0.6141	7.64386	0.587864	0.259814	1.55918	0.951461	0.383046	LAG3	CD223	mRNA	3	URS0001BE5B86+++NM_002286+++XM_011520956	coding	known	NC_000012.12	6772483	6778455	+
143458	143458	LDLRAD3	2.68	2.4	2.08	2.19	2.78	2.19	4.42	4.07	3.53	3.67	4.65	3.66	164	144	127	130	167	129	2.38667	2.38667	3.99333	4.00667	142	145	0.335184	0.250398	0.0727676	-0.213779	0.429096	0.152361	-0.0225426	0.890657	0.739884	0.00104091	0.998586	0.995135	LDLRAD3	LRAD3	mRNA	10	URS00000AD431+++URS00008B30AB+++URS00008B3E2B+++URS00008C04C3+++URS0001BD7BEA+++URS0001BE20B1+++URS0001BF28BE+++NM_001304263+++NM_001304264+++NM_174902	coding	known	NC_000011.10	35944062	36232136	+
374879	374879	ZNF699	0.38	0.39	0.37	0.4	0.35	0.52	0.63	0.67	0.62	0.68	0.59	0.87	43	44	41	45	39	57	0.423333	0.38	0.713333	0.64	47	42.6667	-0.0655883	0.875611	0.752918	0.174029	0.817826	0.632558	-0.475338	0.312958	0.0820684	-0.16971	0.973549	0.555171	ZNF699	DEGCAGS+++hang	mRNA	6	URS0000372DE9+++URS00008B55BE+++URS0001BDDAA8+++URS0001BE892F+++URS0001BF44B3+++NM_198535	coding	known	NC_000019.10	9291140	9309838	+
55734	55734	ZFP64	10.55	11.08	11.15	11.09	10.7	11.63	17.4	18.81	18.92	18.6	17.9	19.45	488	511	508	510	486	516	11.14	10.9267	18.65	18.3767	504	502.333	-0.0636161	0.578009	0.298256	0.072367	0.782892	0.57488	-0.0225426	0.778093	0.50699	-0.033491	0.973549	0.711196	ZFP64	ZNF338	mRNA	28	URS00008B531A+++URS00008B73E4+++URS00008B8796+++URS00008BC33B+++URS00008BC9EE+++URS00008BD623+++URS0001BCE57F+++URS0001BCF21C+++URS0001BD63CB+++URS0001BD8B70+++URS0001BD9DF8+++URS0001BDD8C6+++URS0001BE4D14+++URS0001BE6F32+++URS0001BEE0DF+++NM_001319146+++NM_018197+++NM_022088+++NM_199426+++NM_199427+++XM_005260449+++XM_006723822+++XM_011528900+++XM_017027945+++XM_017027946+++XM_017027947+++XM_017…	coding	known	NC_000020.11	52081828	52191789	+
29947	29947	DNMT3L	0	0.11	0	0	0.05	0	0	0.18	0	0	0.09	0	0	2	0	0	1	0	0.0166667	0.0366667	0.03	0.06	0.333333	0.666667	NA	NA	NA	1	0.817519	0.63598	NA	NA	NA	0.866157	0.973549	0.761937	DNMT3L	NA	mRNA	2	NM_013369+++NM_175867	coding	known	NC_000021.9	44246339	44261897	-
123811	123811	CEP20	17.9	19.77	19.04	22.04	23.1	25.15	29.53	33.55	32.29	36.96	38.66	42.07	607	667	645	739	771	825	23.43	18.9033	39.23	31.79	778.333	639.667	-0.283878	0.000980182	6.37238e-05	-0.209044	0.0246967	0.00253404	-0.355095	9.33714e-06	2.06088e-07	-0.311929	0.010965	0.000172006	CEP20	C16orf63+++FOPNL+++FOR20+++PHSECRG2	mRNA	21	NR_130755+++NR_130756+++NR_130757+++URS0000238A3A+++URS0001BCD7B0+++URS0001BD4CDF+++rna-NR_130755.2-2+++rna-NR_130756.2-2+++rna-NR_130757.2-2+++NM_001304497+++NM_001304498+++NM_001304499+++NM_001304500+++NM_001304502+++NM_144600+++rna-NM_001304497.2-2+++rna-NM_001304498.2-2+++rna-NM_001304499.2-2+++rna-NM_001304500.2-2+++rna-NM_001304502.2-2+++rna-NM_144600.4-2	coding	known	NT_187607.1	1523718	15888603	+
8676	8676	STX11	0.09	0.13	0.2	0.16	0.18	0.12	0.15	0.21	0.35	0.27	0.29	0.21	7	9	15	10	12	10	0.153333	0.14	0.256667	0.236667	10.6667	10.3333	-0.514573	0.728369	0.452088	-0.415037	0.754471	0.501226	0.584963	0.684764	0.360712	-0.0711326	0.990545	0.903799	STX11	FHL4+++HLH4+++HPLH4	mRNA	12	URS0000E9A396+++URS0001BCCAC7+++URS0001BD2570+++URS0001BEEF77+++XR_001743702+++XR_942613+++NM_003764+++XM_011536213+++XM_011536214+++XM_011536217+++XM_011536218+++XM_017011400	coding	known	NC_000006.12	144139992	144191939	+
10492	10492	SYNCRIP	200.99	209.13	210.59	208.31	204.57	208.53	331.54	354.91	357.13	349.37	342.41	348.8	10535	10904	10610	10422	10281	10233	207.137	206.903	346.86	347.86	10312	10683	0.0155582	0.705672	0.426356	0.0848769	0.0144592	0.00128662	0.0521955	0.774116	0.455428	0.0223766	0.973549	0.549971	SYNCRIP	GRY-RBP+++GRYRBP+++HNRNPQ+++HNRPQ1+++NSAP1+++PP68+++hnRNP-Q	mRNA	24	URS00001AA1B5+++URS00008B57AE+++URS0000D5A464+++URS0001BCEE2F+++URS0001BDCE7E+++URS0001BE3A90+++URS0001BE5517+++URS0001BF470C+++URS0001BF66D6+++NM_001159673+++NM_001159674+++NM_001159675+++NM_001159676+++NM_001159677+++NM_001253771+++NM_006372+++XM_005248635+++XM_005248636+++XM_005248637+++XM_017010176+++XM_017010177+++XM_017010178+++XM_017010179+++XM_017010180	coding	known	NC_000006.12	85607784	85645284	+
726	726	CAPN5	0.79	0.69	0.82	0.63	0.73	0.8	1.3	1.18	1.39	1.06	1.23	1.34	56	49	58	44	51	55	0.72	0.766667	1.21	1.29	50	54.3333	0.347923	0.553978	0.277958	-0.0577155	0.906274	0.78537	0.0766213	0.970531	0.88663	0.090885	0.973549	0.730321	CAPN5	ADNIV+++HTRA3+++VRNI+++nCL-3	mRNA	8	URS00008B3838+++URS00008B5959+++URS00008BFA6C+++URS00009BB2B8+++URS0000EBB756+++NM_004055+++XM_011545225+++XM_017018223	coding	known	NC_000011.10	77066971	77126156	+
112398	112398	EGLN2	83	80.24	82.36	80.85	82.5	80.52	136.92	136.18	139.67	135.6	138.1	134.68	2603	2491	2564	2494	2537	2431	81.29	81.8667	136.127	137.59	2487.33	2552.67	0.0617138	0.730168	0.453638	-0.0263985	0.564849	0.24365	0.0768464	0.657728	0.332688	0.00880701	0.978296	0.858025	EGLN2	EIT-6+++EIT6+++HIF-PH1+++HIFPH1+++HPH-1+++HPH-3+++PHD1	mRNA	2	NM_053046+++NM_080732	coding	known	NC_000019.10	40799191	40808434	+
10513	10513	APPBP2	4.25	4.41	4.14	4.41	4.48	4.22	7.01	7.49	7.03	7.4	7.51	7.06	461	474	445	470	476	441	4.37	4.26667	7.32333	7.17667	462.333	460	-0.027894	0.733185	0.53052	-0.00607451	0.897186	0.771944	0.0130267	0.923993	0.802174	-0.0358876	0.973549	0.699289	APPBP2	APP-BP2+++HS.84084+++PAT1	mRNA	8	URS00008BDC79+++URS00008C0A3A+++URS0001BCAE55+++URS0001BEAA57+++XR_002957949+++NM_001282476+++NM_006380+++XM_011524198	coding	known	NC_000017.11	60443149	60526242	+
643836	643836	ZFP62	11.23	10.7	9.72	9.4	9.9	9.89	18.53	18.17	16.49	15.76	16.57	16.54	739	698	646	622	642	629	9.73	10.55	16.29	17.73	631	694.333	0.24866	0.0391347	0.00559732	0.120654	0.512046	0.206854	0.0384741	0.994085	0.988534	0.108741	0.77556	0.181532	ZFP62	ZET+++ZNF755	mRNA	21	URS00008B3706+++URS00008BBC8E+++URS00008C3B6D+++URS00009B7FE2+++URS00009B869A+++URS00009BD99C+++URS0000D6E2B4+++URS0001BCFE66+++URS0001BDCABB+++NM_001172638+++NM_001377939+++NM_001377940+++NM_001377941+++NM_001377942+++NM_001377943+++NM_001377944+++NM_001377945+++NM_152283+++XM_017009716+++XM_017009718+++XM_017009719	coding	known	NC_000005.10	180843274	180861285	+
3846	3846	KRTAP5-9	0	0	0	0	0	0.07	0	0	0	0	0	0.11	0	0	0	0	0	1	0.0233333	0	0.0366667	0	0.333333	0	NA	NA	NA	NA	NA	NA	-6.64386	0.780152	0.487166	-0.990508	0.973549	0.808204	KRTAP5-9	KRN1+++KRTAP5-1+++KRTAP5.9	mRNA	2	URS0001BF91C2+++NM_005553	coding	known	NC_000011.10	71545830	71564647	+
6118	6118	RPA2	48.29	45.05	49.58	51.42	47.96	50.83	79.65	76.45	84.09	86.24	80.28	85.02	1077	996	1102	1133	1055	1094	50.07	47.64	83.8467	80.0633	1094	1058.33	-0.0731296	0.284603	0.0885874	-0.0830254	0.345123	0.102487	0.0105115	0.844217	0.66365	-0.0764123	0.8809	0.274031	RPA2	REPA2+++RP-A p32+++RP-A p34+++RPA32	mRNA	9	URS0000E96361+++URS0001BD739B+++NM_001286076+++NM_001297558+++NM_001355128+++NM_001355129+++NM_002946+++XM_024448862+++XM_024448864	coding	known	NC_000001.11	27865672	27914797	-
9022	9022	CLIC3	17.87	11.22	12.75	15.13	14.21	11.01	29.49	19.04	21.62	25.38	23.79	18.41	154	96	110	130	122	91	13.45	13.9467	22.5267	23.3833	114.333	120	0.244419	0.493422	0.215626	-0.345775	0.248973	0.0620056	0.273565	0.573026	0.248664	0.0408486	0.976488	0.841247	CLIC3	NA	mRNA	6	URS00009AD959+++URS00009B768D+++URS0001BDCA4A+++NM_004669+++XM_017015281+++XM_017015282	coding	known	NC_000009.12	136987641	136997929	-
2054	2054	STX2	15.83	18.67	17.4	13.94	15.96	15.04	26.11	31.68	29.52	23.38	26.71	25.16	853	955	905	742	808	746	14.98	17.3	25.0833	29.1033	765.333	904.333	0.201127	0.099423	0.0190433	0.241145	0.0153149	0.00139501	0.278742	0.00972154	0.000698638	0.212483	0.132167	0.00593005	STX2	EPIM+++EPM+++STX2A+++STX2B+++STX2C	mRNA	25	URS00001A5DC2+++URS00002303CB+++URS00009B4EAB+++URS0001BD67F2+++URS0001BDD5EB+++URS0001BDF791+++URS0001BE3D1D+++URS0001BE4634+++URS0001BE53B9+++URS0001BE9313+++NM_001351049+++NM_001351050+++NM_001351051+++NM_001351052+++NM_001980+++NM_194356+++XM_017018978+++XM_017018979+++XM_017018980+++XM_017018981+++XM_017018982+++XM_017018983+++XM_017018984+++XM_017018988+++XM_017018989	coding	known	NC_000012.12	130789600	130839927	+
6999	6999	TDO2	0	0	0	0	0.04	0	0	0	0	0	0.07	0	0	0	0	0	1	0	0.0133333	0	0.0233333	0	0.333333	0	NA	NA	NA	-6.64386	0.770306	0.492734	NA	NA	NA	-0.990508	0.973549	0.808204	TDO2	HYPTRP+++TDO+++TO+++TPH2+++TRPO	mRNA	5	URS00008C3911+++URS0001BEA29D+++URS0001BF89EA+++NM_005651+++rna-NM_005651.4-2	coding	known	NW_003315914.1	19361	155920406	+
9694	9694	EMC2	28.31	29.34	26.28	30.22	27.72	25.08	46.7	49.79	44.56	50.68	46.4	41.95	697	689	626	689	672	638	27.6733	27.9767	46.3433	47.0167	666.333	670.667	0.0166547	0.935375	0.848758	0.0360427	0.943536	0.848214	-0.0273938	0.74711	0.425504	-0.0195608	0.973549	0.808798	EMC2	KIAA0103+++TTC35	mRNA	10	NR_138033+++URS0000EA0CE8+++URS0000EB5A4F+++URS0001BDA736+++URS0001BEB4BB+++URS0001BF5CC8+++NM_001329493+++NM_001329494+++NM_001329495+++NM_014673	coding	known	NC_000008.11	108443601	108490067	+
8019	8019	BRD3	17.1	18	15.55	15.15	15.59	15.23	28.2	30.54	26.36	25.41	26.09	25.48	1383.92	1378.2	1248.59	1266.63	1228.16	1174.78	15.3233	16.8833	25.66	28.3667	1223.19	1336.9	0.127765	0.281164	0.086756	0.166287	0.0712412	0.0102825	0.0879092	0.711082	0.385646	0.0993164	0.670558	0.121899	BRD3	ORFX+++RING3L	mRNA	10	URS00008B580C+++URS0000D6E611+++URS0000E96B38+++URS0000EA8D03+++URS0000EBEBCD+++NM_007371+++XM_006717291+++XM_011519052+++XM_017015165+++XM_017015166	coding	known	NC_000009.12	134030305	134068533	+
80833	80833	APOL3	0.14	0.13	0.07	0	0.04	0.06	0.23	0.23	0.12	0	0.06	0.09	4	4	2	0	1	2	0.0333333	0.113333	0.05	0.193333	1	3.33333	8.64386	0.236092	0.0659768	2	0.537499	0.225662	0	1.0094	0.975782	1.70194	0.823203	0.221104	APOL3	APOLIII+++CG121+++CG12_1+++apoL-III	mRNA	44	URS00008B24FC+++URS00008B2EF0+++URS00008B3C91+++URS00008BC48C+++URS00008BEC07+++URS0001BCB5A0+++URS0001BD8DA4+++URS0001BDF6D1+++URS0001BEF10E+++URS0001BF2860+++URS0001BF4D95+++URS0001BF6361+++URS0001E46F8E+++NM_001393587+++NM_001393588+++NM_001393589+++NM_001393590+++NM_001393591+++NM_001393592+++NM_001393593+++NM_001393595+++NM_001393596+++NM_001393597+++NM_001393598+++NM_001393599+++NM_00139360…	coding	known	NC_000022.11	36137430	36166177	+
55147	55147	RBM23	34.36	35.37	36.03	32.65	32.1	36.94	56.67	60.03	61.11	54.76	53.74	61.79	1412	1422	1449	1319.75	1299	1431.96	33.8967	35.2533	56.7633	59.27	1350.24	1427.67	0.0974754	0.508536	0.226124	0.13052	0.211937	0.0479976	0.0170664	0.878817	0.720292	0.052063	0.964438	0.420274	RBM23	CAPERbeta+++PP239+++RNPC4	mRNA	55	URS00008B3B9E+++URS00009B755A+++URS0000D6D8E3+++URS0000D6DBDD+++URS0000D6E07E+++URS0000D6E32C+++URS0001BECA95+++NM_001077351+++NM_001077352+++NM_001308044+++NM_001352762+++NM_001352763+++NM_001352764+++NM_001352765+++NM_001352766+++NM_018107+++XM_011536892+++XM_011536893+++XM_011536894+++XM_011536895+++XM_011536896+++XM_011536897+++XM_011536900+++XM_011536902+++XM_011536903+++XM_011536904+++XM_01…	coding	known	NC_000014.9	22893204	22919182	+
162681	162681	C18orf54	2.1	2.26	1.75	1.89	2.19	2.03	3.46	3.84	2.97	3.16	3.67	3.4	213	229	180	187	218	190	2.03667	2.03667	3.41	3.42333	198.333	207.333	0.187815	0.556336	0.279912	0.0710195	0.864302	0.71498	-0.0780025	0.762184	0.44245	0.0349127	0.973549	0.806709	C18orf54	LAS2	mRNA	12	NR_110234+++URS00008B2FC7+++URS0001BD3047+++XR_001753148+++XR_001753149+++NM_001288980+++NM_001288981+++NM_001288982+++NM_001370309+++NM_173529+++XM_017025567+++XM_024451093	coding	known	NC_000018.10	54355043	54389074	+
101059915	101059915	LOC101059915	0	0.03	0.03	0.07	0	0.07	0	0.06	0.06	0.12	0	0.12	0	1	1	2	0	2	0.0466667	0.02	0.08	0.04	1.33333	0.666667	-7.64386	0.521319	0.241924	6.64386	0.735307	0.50732	-1	0.81324	0.60575	-1.02768	0.973549	0.60157	LOC101059915	NA	mRNA	8	URS00008C1B4C+++URS00009BAE8B+++URS0000EA1F5D+++XR_001755635+++XR_938436+++XR_938437+++XR_938438+++NM_001323075	coding	known	NC_000023.11	71667546	71671529	+
84153	84153	RNASEH2C	9.06	9.69	9.34	8.83	11.35	10.84	14.94	16.44	15.83	14.81	19	18.13	370.95	392.62	379.23	355.38	455.22	427.5	10.34	9.36333	17.3133	15.7367	412.7	380.933	0.0618622	0.901481	0.792358	-0.21343	0.105861	0.0174739	-0.172851	0.198212	0.0396866	-0.145314	0.783287	0.186485	RNASEH2C	AGS3+++AYP1	mRNA	1	NM_032193	coding	known	NC_000011.10	65717673	65720798	-
5523	5523	PPP2R3A	2.09	2.41	2.17	2.45	2.54	2.51	3.45	4.1	3.68	4.1	4.25	4.19	241.28	276.38	240.41	278.38	269.32	277.69	2.5	2.22333	4.18	3.74333	275.13	252.69	-0.206347	0.225078	0.0613094	0.0373319	0.973936	0.897336	-0.207978	0.246616	0.0548378	-0.151182	0.815704	0.215386	PPP2R3A	PPP2R3+++PR130+++PR72	mRNA	11	URS0000553EBC+++URS00008B5949+++URS00008C0344+++URS0001BE59A4+++XR_001740196+++NM_001190447+++NM_002718+++NM_181897+++XM_006713686+++XM_011512956+++XM_017006787	coding	known	NC_000003.12	135965673	136149615	+
3489	3489	IGFBP6	66.72	62.14	79.31	62.08	72.31	89.24	110.06	105.46	134.49	104.12	121.04	149.27	737	681	875	681	792	947	74.5433	69.39	124.81	116.67	806.667	764.333	0.11401	0.55839	0.281646	-0.217846	0.0163418	0.00151221	-0.114081	0.144981	0.025219	-0.106762	0.973549	0.564918	IGFBP6	IBP6	mRNA	2	URS00019EC753+++NM_002178	coding	known	NC_000012.12	53097667	53102340	+
102724877	102724877	LOC102724877	0.03	0.07	0	0	0.04	0	0.05	0.11	0	0	0.07	0	1	2	0	0	1	0	0.0133333	0.0333333	0.0233333	0.0533333	0.333333	1	6.64386	0.743216	0.510946	1	0.815243	0.63598	NA	NA	NA	1.44718	0.973549	0.54966	LOC102724877	NA	mRNA	47	URS00005AECDC+++URS00007647D2+++URS000076AECC+++URS00008B4844+++URS00008B672F+++URS00008B8088+++URS00008B87E4+++URS00008B927D+++URS00008BA338+++URS00008BD008+++URS00009ADB8F+++URS0000EA5881+++URS0000EBDD28+++URS0000EF47E2+++URS0001BCC9C1+++URS0001BCED2C+++URS0001BCFB1B+++URS0001BD134B+++URS0001BD1484+++URS0001BD7104+++URS0001BD75BF+++URS0001BD791C+++URS0001BD7978+++URS0001BDABE2+++URS0001BDCA4F++…	coding	known	NC_000003.12	194069316	194126112	+
22981	22981	NINL	0.15	0.12	0.05	0.05	0.12	0.1	0.25	0.2	0.08	0.08	0.2	0.17	11	8	3	3	8	8	0.09	0.106667	0.15	0.176667	6.33333	7.33333	1.87447	0.164593	0.0389456	0	1.01431	0.975654	-1.41504	0.407772	0.133906	0.177089	0.973549	0.815184	NINL	NLP	mRNA	25	URS00008BF835+++URS0000D6E847+++URS0001BCD117+++URS0001BCECDD+++URS0001BCEE08+++URS0001BD8477+++URS0001BF0993+++NM_001318226+++NM_025176+++XM_011529186+++XM_011529187+++XM_011529188+++XM_011529189+++XM_011529190+++XM_011529191+++XM_011529192+++XM_011529193+++XM_011529194+++XM_011529195+++XM_011529197+++XM_011529198+++XM_017027732+++XM_017027733+++XM_017027734+++XM_017027735	coding	known	NC_000020.11	25452697	25585531	+
147923	147923	ZNF420	4.58	5.33	4.4	5.96	5.54	5.6	7.56	9.05	7.46	10	9.27	9.38	246	248	210	271	264	254	5.7	4.77	9.55	8.02333	263	234.667	-0.139635	0.440223	0.178199	-0.0901978	0.689008	0.383412	-0.274439	0.124913	0.0203334	-0.193589	0.670976	0.122037	ZNF420	APAK	mRNA	34	NR_138039+++URS00000E2804+++URS0000152334+++URS00008B3EDB+++URS00008C26C6+++URS00008C2AFD+++URS00008C3634+++URS00009B033E+++URS0001BCE80D+++URS0001BD75AD+++URS0001BD8128+++URS0001BE099F+++URS0001BE20D7+++URS0001BEDA97+++URS0001BF9127+++NM_001329515+++NM_001329516+++NM_001329517+++NM_001329518+++NM_001329519+++NM_001329520+++NM_001329521+++NM_001329522+++NM_001329524+++NM_144689+++XM_006723038+++X…	coding	known	NC_000019.10	37007815	37141640	+
55660	55660	PRPF40A	71.22	71.72	69.21	75.49	73.64	74.24	117.48	121.72	117.36	126.6	123.27	124.18	5027	5059	4816	5221	5085	4988	74.4567	70.7167	124.683	118.853	5098	4967.33	-0.0546285	0.0209104	0.00254082	-0.00739553	0.629774	0.320814	-0.0506261	0.0271923	0.00255972	-0.0662385	0.64846	0.111796	PRPF40A	FBP-11+++FBP11+++FLAF1+++FNBP3+++HIP-10+++HIP10+++HYPA+++NY-REN-6+++Prp40	mRNA	32	URS00008B6067+++URS00008C230B+++URS00008C3B0B+++URS00008C3D9D+++URS00009AF0CF+++URS0000D3CF66+++URS0000D6DC12+++URS0000D6E80C+++URS0000D6E9EF+++URS0001BD5B64+++URS0001BFA7B5+++NM_001354431+++NM_001354432+++NM_001365596+++NM_001365597+++NM_001365598+++NM_001365599+++NM_001365600+++NM_001365601+++NM_001365602+++NM_001365603+++NM_001365604+++NM_001365605+++NM_017892+++XM_011511447+++XM_011511449+++X…	coding	known	NC_000002.12	152651593	152718019	-
85360	85360	SYDE1	1.05	1.26	0.88	1	1	1.01	1.73	2.14	1.49	1.68	1.67	1.7	53	63	45	50	50	49	1.00333	1.06333	1.68333	1.78667	49.6667	53.6667	0.0840643	0.939641	0.855048	0.333424	0.564665	0.254274	-0.122857	0.808916	0.591742	0.0824595	0.973549	0.756457	SYDE1	7h3+++SYD1	mRNA	3	NM_001300910+++NM_033025+++XM_024451750	coding	known	NC_000019.10	15107401	15114985	+
10529	10529	NEBL	0.01	0.02	0.01	0	0.01	0	0.01	0.03	0.01	0	0.02	0	1	2	1	0	1	0	0.00333333	0.0133333	0.00666667	0.0166667	0.333333	1.33333	6.64386	0.721534	0.510946	1	0.815106	0.63598	6.64386	0.782897	0.513	1.86698	0.951461	0.38137	NEBL	C10orf113+++LASP2+++LNEBL+++bA165O3.1	mRNA	52	URS00008B7C0A+++URS00008BA062+++URS00008BB61D+++URS00008C12AA+++URS00008C1566+++URS00008C3080+++URS0000D6E1FD+++URS0000D6E35A+++URS0000D6E774+++URS0000D6EBF7+++URS0000DB73C6+++URS0000DB97A3+++URS0000E1BF28+++URS0000E957F9+++URS0000E9AB9D+++URS0000EA301F+++URS0000EA6B5F+++URS0000EB119F+++URS0001BCE168+++URS0001BD25A2+++URS0001BD5B47+++URS0001BD83B5+++URS0001BD9692+++URS0001BDC338+++URS0001BDD28C++…	coding	known	NC_000010.11	20707750	21322136	+
1182	1182	CLCN3	33.16	33.49	34.08	36.53	34.09	33.88	54.71	56.83	57.8	61.26	57.07	56.67	2775	2802	2801	2948	2739	2702	34.8333	33.5767	58.3333	56.4467	2796.33	2792.67	-0.0872488	0.0163159	0.0018684	0.0328077	0.892218	0.76168	0.0519143	0.871777	0.706848	-0.030336	0.973549	0.548909	CLCN3	CLC3+++ClC-3+++NEDHYBA+++NEDSBA	mRNA	14	URS00008BA226+++URS00008BA28F+++URS0000D5A897+++URS0001BD434B+++URS0001BDE22F+++URS0001BE2E87+++URS0001BE89E9+++URS0001BED774+++NM_001243372+++NM_001243374+++NM_001829+++NM_173872+++XM_005262726+++XM_011531586	coding	known	NC_000004.12	169620578	169728407	+
7277	7277	TUBA4A	1.27	0.99	1.28	0.91	0.88	1.06	2.09	1.67	2.17	1.53	1.47	1.78	30.28	23.21	26.19	24.46	26.75	28.37	0.95	1.18	1.59333	1.97667	26.5267	26.56	0.307941	0.744515	0.466876	-0.204792	0.819634	0.634442	-0.11535	0.874053	0.714722	-0.0112369	0.998166	0.975586	TUBA4A	ALS22+++H2-ALPHA+++TUBA1	mRNA	4	URS0000D6E3AC+++NM_001278552+++NM_006000+++XM_017004824	coding	known	NC_000002.12	219249710	219254740	-
126075	126075	CCDC159	0.55	0.93	1.1	0.7	0.52	0.77	0.9	1.58	1.86	1.17	0.87	1.29	7	12	15	9	7	10	0.663333	0.86	1.11	1.44667	8.66667	11.3333	-0.36257	0.788467	0.597114	0.777608	0.583556	0.277452	0.584963	0.684678	0.360712	0.360227	0.973549	0.55224	CCDC159	NA	mRNA	16	URS0001BCFD71+++URS0001BDA3AD+++NM_001080503+++XM_006722643+++XM_011527678+++XM_017026255+++XM_017026256+++XM_017026257+++XM_017026258+++XM_017026259+++XM_017026260+++XM_017026261+++XM_017026262+++XM_017026263+++XM_017026264+++XM_024451347	coding	known	NC_000019.10	11346483	11354951	+
132321	132321	C4orf33	7.48	6.94	6.79	7.46	7.17	6.88	12.33	11.78	11.51	12.52	12.01	11.51	213	192	183	204	208	180	7.17	7.07	12.0133	11.8733	197.333	196	0.0622843	0.922953	0.827862	-0.115477	0.654605	0.344622	0.0238467	0.994963	0.928754	-0.0385692	0.973549	0.782631	C4orf33	NA	mRNA	15	URS00009C0560+++URS0000EA2F74+++URS0001BD8E44+++URS0001BE2307+++URS0001BE25E7+++URS0001BE462B+++URS0001BE9293+++URS0001BFA24E+++XR_001741132+++NM_001099783+++NM_173487+++XM_005262734+++XM_017007722+++XM_017007723+++XM_017007724	coding	known	NC_000004.12	129093691	129116637	+
29081	29081	METTL5	90.13	84.49	81.85	102.31	92.86	83.08	148.68	143.39	138.81	171.59	155.43	138.97	789	743	725	907	823	716	92.75	85.49	155.33	143.627	815.333	752.333	-0.201077	0.00923372	0.000920264	-0.14753	0.120447	0.0208884	0.0180214	0.922501	0.799788	-0.14431	0.590149	0.0906442	METTL5	HSPC133+++MRT72	mRNA	7	URS00008B44F1+++URS00008B4E17+++URS0001BCE590+++NM_001293186+++NM_001293187+++NM_014168+++XM_011511023	coding	known	NC_000002.12	169811757	169824905	-
256949	256949	KANK3	0.25	0.05	0.21	0.1	0.21	0.12	0.42	0.08	0.35	0.17	0.35	0.2	11	2	9	5	9	5	0.143333	0.17	0.24	0.283333	6.33333	7.33333	1.1375	0.404558	0.156205	-2.16993	0.175233	0.036283	0.847997	0.650596	0.326046	0.183436	0.973549	0.810448	KANK3	ANKRD47	mRNA	8	URS0001BCC8D0+++URS0001BD69A5+++URS0001BD800C+++XR_936169+++NM_198471+++XM_006722718+++XM_011527884+++XM_017026563	coding	known	NC_000019.10	8322584	8343262	+
3184	3184	HNRNPD	186.4	190.6	174.39	171.71	184.07	157.64	307.47	323.46	295.74	287.97	308.11	263.67	8748	8856	8122	7929	8447	7128	171.14	183.797	286.583	308.89	7834.67	8575.33	0.141814	2.01864e-05	7.91416e-07	0.0682162	0.159945	0.0315596	0.188338	8.59663e-09	1.06731e-10	0.10197	0.451568	0.0519002	HNRNPD	AUF1+++AUF1A+++HNRPD+++P37+++hnRNPD0	mRNA	12	URS00009BA413+++URS00009C0EEB+++URS00009C468F+++URS0000D6D4F9+++URS0000D6D5CE+++URS0001BD7A11+++URS0001BE8DC2+++URS0001BF5B6A+++NM_001003810+++NM_002138+++NM_031369+++NM_031370	coding	known	NC_000004.12	82344463	82373991	+
83844	83844	USP26	0.01	0.03	0.04	0.02	0	0.02	0.02	0.06	0.07	0.04	0	0.04	1	3	4	2	0	2	0.0133333	0.0266667	0.0266667	0.05	1.33333	2.66667	-1	0.796625	0.60876	8.22882	0.38934	0.128687	1	0.793311	0.47459	0.973254	0.973549	0.484913	USP26	NA	mRNA	3	URS00008B8510+++URS0001BE7F7D+++NM_031907	coding	known	NC_000023.11	133023168	133097109	-
26043	26043	UBXN7	12.05	12.91	11.42	11.41	11.46	10.93	19.87	21.91	19.36	19.13	19.18	18.27	2164	2294	2031	2007	2008	1891	11.2667	12.1267	18.86	20.38	1968.67	2163	0.10866	0.275834	0.0840192	0.192106	0.00181302	0.000103097	0.103041	0.443813	0.153759	0.107055	0.486832	0.059952	UBXN7	UBXD7	mRNA	15	URS00008B49AC+++URS00008B6038+++URS00008B61AA+++URS00008B8929+++URS00008BF568+++URS0000D6E5D2+++URS0001BD61AB+++URS0001BDB7C2+++URS0001BDDFE9+++URS0001BEEAC8+++URS0001BF93E9+++URS0001BFA97C+++NM_015562+++XM_011512670+++XM_011512671	coding	known	NC_000003.12	196347659	196454323	+
84936	84936	ZFYVE19	7.68	7.56	7.27	8.6	6.95	8.17	12.67	12.82	12.33	14.42	11.63	13.66	294	275	261	313	253	266	7.90667	7.50333	13.2367	12.6067	277.333	276.667	-0.0903465	0.578596	0.298788	0.120294	0.733016	0.430286	-0.0273764	0.81225	0.60688	-0.0324926	0.973549	0.792396	ZFYVE19	ANCHR+++MPFYVE	mRNA	11	URS00009B3B4C+++URS0000EA6AAF+++URS0001BF7BA0+++URS0001BFA610+++XR_931925+++NM_001077268+++NM_001258420+++NM_001258421+++NM_032850+++XM_017022684+++XM_024450092	coding	known	NC_000015.10	40807086	40815084	+
8498	8498	RANBP3	23.8	23.01	24.7	23.68	25.18	24.4	39.26	39.05	41.89	39.72	42.15	40.81	1139	1095	1179	1113	1190	1127	24.42	23.8367	40.8933	40.0667	1143.33	1137.67	0.0333142	1.00788	0.975286	-0.120031	0.114292	0.0194976	0.0650762	0.839743	0.64397	-0.0355801	0.973549	0.59358	RANBP3	NA	mRNA	21	URS00008C2AB8+++URS0000D6D86D+++URS0000D6DFB2+++URS0000D6E139+++URS0000D6E259+++URS0000D6E79F+++URS0000D6ED1F+++URS0001BE0925+++URS0001BE8F4D+++URS0001BF1217+++URS0001BF8F05+++NM_001300865+++NM_003624+++NM_007320+++NM_007322+++XM_006722928+++XM_006722929+++XM_011528392+++XM_011528393+++XM_011528394+++XM_024451749	coding	known	NC_000019.10	5916139	5978140	+
6631	6631	SNRPC	220.61	199.82	206.49	213.13	220.45	228.28	363.91	339.11	350.18	357.46	369	381.84	1889	1699	1771	1820	1881	1876	220.62	208.973	369.433	351.067	1859	1786.33	0.0536843	0.810943	0.638542	-0.146814	0.00678322	0.000504478	-0.0830956	0.0846038	0.0117766	-0.086564	0.692561	0.132785	SNRPC	U1C+++Yhc1	mRNA	5	NR_029472+++URS00009B005F+++URS00009C2A20+++URS0001BEAD23+++NM_003093	coding	known	NC_000006.12	34757505	34773857	+
4782	4782	NFIC	19.35	21.34	18.82	19.96	21.07	17.71	31.91	36.22	31.92	33.47	35.28	29.63	1189	1152	1039	1135	1095	1006	19.58	19.8367	32.7933	33.35	1078.67	1126.67	0.0670564	0.752648	0.551856	0.0732098	0.693792	0.391782	0.0465653	0.968959	0.884558	0.0339182	0.973549	0.631534	NFIC	CTF+++CTF5+++NF-I+++NFI	mRNA	23	URS00008B62C7+++URS00008B977B+++URS00009BE779+++URS0000D56EED+++URS00019AE785+++URS00019EC42A+++URS0001BD667B+++URS0001BDEDCE+++URS0001BEBD54+++URS0001BEE397+++URS0001BF03C9+++URS0001BF3199+++URS0001BF8ED4+++NM_001245002+++NM_001245004+++NM_001245005+++NM_005597+++NM_205843+++XM_005259564+++XM_006722759+++XM_017026834+++XM_017026835+++XM_017026836	coding	known	NC_000019.10	3359630	3469217	+
6697	6697	SPR	31.6	32.2	33.1	32.54	29.77	32.31	52.12	54.65	56.14	54.57	49.84	54.05	619	625	645	629	574	609	31.54	32.3	52.82	54.3033	604	629.667	-0.0231206	0.738861	0.504294	0.122805	0.534347	0.22258	0.0828569	0.798301	0.576478	0.0314303	0.973549	0.707993	SPR	SDR38C1	mRNA	1	NM_003124	coding	known	NC_000002.12	72887408	72892158	+
9612	9612	NCOR2	21.02	20.08	20.53	21.74	21.97	21.21	34.68	34.08	34.81	36.46	36.78	35.47	3209	3032	3101	3250	3272	3119	21.64	20.5433	36.2367	34.5233	3213.67	3114	-0.0183159	0.420762	0.166016	-0.109903	0.0046231	0.000315834	-0.00835003	0.533267	0.212354	-0.0740933	0.650993	0.112533	NCOR2	CTG26+++N-CoR2+++SMAP270+++SMRT+++SMRTE+++SMRTE-tau+++TNRC14+++TRAC+++TRAC-1+++TRAC1	mRNA	36	URS00008B3798+++URS00008B3EE5+++URS00008B8897+++URS00008B93C3+++URS00008BAAC8+++URS00008BB8F6+++URS00009B0967+++URS00009C3725+++URS0000D6D921+++URS0000D6DA5F+++URS0000D6DD8E+++URS0000D6DEBB+++URS0000D6ED46+++URS0000EAB4AB+++URS0000EB25E3+++URS0000EBC74F+++URS00019B8D5F+++URS00019D2ED4+++URS00019E3AFB+++URS0001BCDF27+++URS0001BCE3EE+++URS0001BCF206+++URS0001BCF6D3+++URS0001BD39AF+++URS0001BD770B++…	coding	known	NC_000012.12	124324415	124617289	+
10179	10179	RBM7	13.55	13.79	13.24	14.5	12.93	13.11	22.35	23.4	22.44	24.32	21.64	21.94	785	790	760	824	732	732	13.5133	13.5267	22.6333	22.73	762.667	778.333	-0.0699517	0.408983	0.158886	0.110009	0.542802	0.229496	0.0541558	0.929533	0.821638	0.000694556	0.998166	0.992877	RBM7	NA	mRNA	8	URS00009BF978+++URS0000EA063A+++URS0001FC45BF+++NM_001286045+++NM_001286046+++NM_001286047+++NM_001286048+++NM_016090	coding	known	NC_000011.10	114400666	114410607	+
10520	10520	ZNF211	5.54	5.97	6.07	6.25	7	6.76	9.13	10.13	10.3	10.48	11.72	11.31	338	359	364	370	411	396	6.67	5.86	11.17	9.85333	392.333	353.667	-0.130502	0.369073	0.135756	-0.195155	0.180199	0.037916	-0.121562	0.405401	0.129399	-0.178139	0.584602	0.0882685	ZNF211	C2H2-25+++CH2H2-25+++ZNF-25	mRNA	15	NR_049752+++NR_049753+++NR_049754+++URS00008B905A+++URS0000EA3BBF+++URS0001BDD150+++URS0001BE308D+++URS0001BE8912+++NM_001265597+++NM_001265598+++NM_001265599+++NM_001265600+++NM_001322306+++NM_006385+++NM_198855	coding	known	NC_000019.10	57633168	57644041	+
54776	54776	PPP1R12C	29.75	29.03	27.52	28.14	27.36	29.84	49.07	49.27	46.67	47.2	45.79	49.91	1398	1345	1281	1298	1255	1348	28.4467	28.7667	47.6333	48.3367	1300.33	1341.33	0.107074	0.432138	0.1737	0.0999188	0.446925	0.163663	-0.07355	0.227752	0.0489526	0.0154286	0.973549	0.808271	PPP1R12C	AAVS1+++LENG3+++MBS85+++p84+++p85	mRNA	19	URS00008BF85E+++URS00008C11FB+++URS00008C193B+++URS00008C3E54+++URS0000D6E26A+++URS0000D6E995+++URS0000EA7D3D+++URS0000EF39A4+++URS0001BD079B+++URS0001BD99BA+++URS0001BDB120+++URS0001BDF402+++URS0001BEE9E4+++URS0001BF0822+++URS0001BF8688+++NM_001271618+++NM_017607+++XM_005259013+++XM_011527045	coding	known	NC_000019.10	55090874	55123169	+
6121	6121	RPE65	0.2	0.16	0.32	0.16	0.19	0.21	0.34	0.27	0.54	0.27	0.31	0.35	9	7	14	7	8	9	0.186667	0.226667	0.31	0.383333	8	10	0.36257	0.821833	0.661708	-0.192645	0.903388	0.780788	0.63743	0.665165	0.338634	0.294701	0.973549	0.641499	RPE65	BCO3+++LCA2+++RP20+++mRPE65+++p63+++rd12+++sRPE65	mRNA	2	NM_000329+++XM_017002027	coding	known	NC_000001.11	68428822	68450322	-
161247	161247	FITM1	0.11	0.12	0.04	0.15	0.12	0.12	0.19	0.2	0.07	0.26	0.2	0.2	3	3	1	4	3	3	0.13	0.09	0.22	0.153333	3.33333	2.33333	-0.415037	0.84815	0.702882	0	1.01401	0.984046	-1.58496	0.684619	0.359062	-0.545828	0.973549	0.623548	FITM1	FIT1	mRNA	3	URS0001BEC602+++NM_203402+++rna-NM_203402.3-2	coding	known	NW_018654722.1	429660	24132847	+
6167	6167	RPL37	47.16	48.36	48.46	51.54	52.28	43.26	77.79	82.07	82.18	86.45	87.5	72.36	6026	6112	6130	6453	6519	5327	49.0267	47.9933	82.1033	80.68	6099.67	6089.33	-0.0987694	1.27037e-05	4.68706e-07	-0.0930061	0.000222046	8.94382e-06	0.202564	6.33959e-08	9.2035e-10	-0.0299766	0.973549	0.61251	RPL37	L37	mRNA	11	NR_159993+++URS000075ABE7+++URS00008B2114+++URS00008BD6BF+++URS00009BA5C6+++URS00009C5D57+++URS0000D6DA76+++URS0000D6E0A3+++URS0001BCB513+++URS0001BF45B3+++NM_000997	coding	known	NC_000005.10	40825262	40835222	-
100527963	100527963	PMF1-BGLAP	1.62	1.2	1.47	3.41	1.77	1.75	2.68	2.04	2.49	5.71	2.97	2.93	18.5	14.31	17.55	38.17	21.07	20.17	2.31	1.43	3.87	2.40333	26.47	16.7867	-1.04491	0.04057	0.00586686	-0.558167	0.53752	0.225706	-0.20074	0.79465	0.57144	-0.716681	0.604948	0.0961911	PMF1-BGLAP	PMF-1+++PMF1	mRNA	9	URS00008C38BD+++URS00009C0A40+++URS0000D5CAA3+++URS0000E99D6C+++URS0001BE1FF9+++NM_001199661+++NM_001199662+++NM_001199663+++NM_001199664	coding	known	NC_000001.11	156212775	156243332	+
63940	63940	GPSM3	0.51	0.71	0.76	0.96	0.45	0.46	0.84	1.2	1.3	1.62	0.75	0.77	8	11	13	15	7	7	0.623333	0.66	1.04667	1.11333	9.66667	10.6667	-0.906891	0.371097	0.136893	0.652077	0.682618	0.376352	0.893085	0.530195	0.210086	0.11642	0.976975	0.84799	GPSM3	AGS4+++C6orf9+++G18+++G18.1a+++G18.1b+++G18.2+++NG1	mRNA	19	URS0000E9963D+++URS0000EA4E5E+++URS0000EAE946+++URS0001BE945C+++URS0001BF0E82+++NM_001276501+++NM_022107+++rna-NM_001276501.2-2+++rna-NM_001276501.2-3+++rna-NM_001276501.2-4+++rna-NM_001276501.2-5+++rna-NM_001276501.2-6+++rna-NM_001276501.2-7+++rna-NM_022107.3-2+++rna-NM_022107.3-3+++rna-NM_022107.3-4+++rna-NM_022107.3-5+++rna-NM_022107.3-6+++rna-NM_022107.3-7	coding	known	NT_167249.2	3413965	32195523	+
83938	83938	LRMDA	0.24	0.21	0.48	0.35	0.16	0.21	0.39	0.35	0.81	0.58	0.26	0.35	14	12	28	20	9	12	0.24	0.31	0.396667	0.516667	13.6667	18	-0.514573	0.557125	0.28064	0.415037	0.761163	0.5462	1.22239	0.0980606	0.0144936	0.372584	0.973549	0.471463	LRMDA	C10orf11+++CDA017	mRNA	72	NR_131178+++URS00000013AC+++URS0000108232+++URS00002CCCC3+++URS000076F3AE+++URS00008B34A8+++URS00008B407B+++URS00008B4CA5+++URS00008B6862+++URS00008B78CE+++URS00008B85F6+++URS00008B86C4+++URS00008B9513+++URS00008BA7EB+++URS00008BBFA0+++URS00008BE0AE+++URS00008C030E+++URS00008C2880+++URS00008C2D3B+++URS00009C2153+++URS0000E94B82+++URS0000E94BE5+++URS0000E9E8A1+++URS0000EA2584+++URS0000EA284E+++URS…	coding	known	NC_000010.11	75431495	76711421	+
116143	116143	DNAAF10	6.41	7.29	6.62	6.36	7.24	7.15	10.57	12.37	11.22	10.67	12.11	11.96	230	249	233	224	241	243	6.91667	6.77333	11.58	11.3867	236	237.333	0.0381351	1.00685	0.960996	0.0471126	0.93997	0.842038	-0.0606264	0.778446	0.459254	-0.0207017	0.981057	0.870301	DNAAF10	WDR92	mRNA	5	NR_046234+++URS0001BD4BBD+++URS0001BF7C2B+++NM_001256476+++NM_138458	coding	known	NC_000002.12	68129287	68157527	-
22849	22849	CPEB3	0.71	0.81	0.97	0.8	0.81	0.98	1.18	1.37	1.65	1.35	1.36	1.64	75	74	91.23	84	88	93	0.863333	0.83	1.45	1.4	88.3333	80.0767	-0.163499	0.675171	0.395762	-0.249978	0.549566	0.234092	-0.0277224	0.894899	0.746758	-0.171172	0.963415	0.415376	CPEB3	NA	mRNA	26	URS00008BE6ED+++URS0000EA03EA+++URS0000EBB132+++URS00019FA89C+++URS0001BE1917+++URS0001BE9855+++URS0001BFA4F5+++XR_001747063+++XR_001747064+++NM_001178137+++NM_014912+++XM_005269630+++XM_006717714+++XM_006717715+++XM_011539514+++XM_011539515+++XM_011539517+++XM_011539518+++XM_011539519+++XM_011539520+++XM_011539522+++XM_011539523+++XM_017015927+++XM_024447893+++XM_024447894+++XM_024447895	coding	known	NC_000010.11	92046692	92291499	+
92345	92345	NAF1	17.96	16.75	19.56	17.98	19.49	17.64	29.63	28.42	33.18	30.15	32.63	29.5	768	717	771	717	782	678	18.37	18.09	30.76	30.41	725.667	752	0.0991332	0.648374	0.366318	-0.125195	0.217238	0.0498844	0.185446	0.234624	0.0510306	0.0232095	0.973549	0.772818	NAF1	NA	mRNA	18	URS00008C0D0A+++URS00008C19EE+++URS0000D6DAC4+++URS0000D6DF04+++URS0001BDC5A8+++URS0001BE25A5+++URS0001BE8F34+++URS0001BF399E+++XR_001741349+++XR_001741350+++XR_938796+++XR_938797+++XR_938798+++XR_938799+++NM_001128931+++NM_138386+++XM_011532410+++XM_011532411	coding	known	NC_000004.12	163107062	163166910	+
81621	81621	KAZALD1	3.82	3.01	2.49	3.24	3.1	3.39	6.3	5.1	4.22	5.44	5.19	5.67	178	136	107	147	134	140	3.24333	3.10667	5.43333	5.20667	140.333	140.333	0.276061	0.362105	0.128198	0.0213737	0.999311	0.998982	-0.387816	0.129236	0.0213766	-0.0308858	0.980208	0.86537	KAZALD1	BONO1+++FKSG28+++FKSG40+++IGFBP-rP10	mRNA	18	NR_135067+++NR_135068+++URS0000D570AC+++URS0000D5A12C+++URS0000D5C32E+++URS0000E94BC3+++URS0000EB79A1+++URS0001BD4530+++URS0001BE52A3+++URS0001BED157+++URS0001BF07CE+++XR_001747217+++XR_246107+++NM_001319303+++NM_030929+++XM_005270194+++XM_017016715+++XM_024448213	coding	known	NC_000010.11	101061085	101068392	+
23658	23658	LSM5	23.29	22.59	23.94	25.53	25.84	25.36	38.41	38.33	40.6	42.83	43.25	42.42	777	746	793	838	845	815	25.5767	23.2733	42.8333	39.1133	832.667	772	-0.109036	0.198304	0.050561	-0.179776	0.0448602	0.0055566	-0.0394792	0.605862	0.286116	-0.137611	0.495032	0.0625339	LSM5	YER146W	mRNA	9	NR_024466+++URS0000D6D695+++URS0000D6E830+++URS0000EB1401+++URS0001BD0C96+++URS0001BEDB76+++NM_001130710+++NM_001139499+++NM_012322	coding	known	NC_000007.14	32485338	32495283	-
151473	151473	SLC16A14	0.03	0	0	0.03	0.02	0.02	0.05	0	0	0.05	0.03	0.03	2	0	0	2	1	1	0.0233333	0.01	0.0366667	0.0166667	1.33333	0.666667	0	1.00323	0.97959	-6.64386	0.771814	0.492734	-6.64386	0.783366	0.487166	-1.03676	0.973549	0.599427	SLC16A14	MCT14	mRNA	9	URS0000EA69F7+++URS0000EB132B+++URS0001BE62CA+++URS0001BF6355+++NM_152527+++XM_005246353+++XM_011510751+++XM_011510752+++XM_017003480	coding	known	NC_000002.12	230034976	230068995	+
115811	115811	IQCD	0.49	0.92	0.79	1.02	1.1	0.58	0.81	1.57	1.34	1.72	1.84	0.97	14	25	20	23	29	15	0.9	0.733333	1.51	1.24	22.3333	19.6667	-0.716207	0.358163	0.12581	-0.214125	0.766322	0.55313	0.415037	0.770207	0.450396	-0.209077	0.973549	0.628075	IQCD	4933433C09Rik+++CFAP84+++DRC10	mRNA	8	URS0001BE41A8+++NM_001330452+++NM_138451+++XM_005253833+++XM_005253834+++XM_011537862+++XM_011537863+++XM_011537864	coding	known	NC_000012.12	113195441	113221341	-
5146	5146	PDE6C	0.04	0	0.04	0.02	0.06	0.06	0.06	0	0.06	0.03	0.1	0.1	2	0	2	1	3	3	0.0466667	0.0266667	0.0766667	0.04	2.33333	1.33333	1	0.807421	0.641418	-8.22882	0.37827	0.121393	-0.584963	0.846922	0.66344	-0.837136	0.973549	0.558889	PDE6C	ACHM5+++COD4+++PDEA2	mRNA	5	URS0001BE3D0E+++URS0001BE4867+++URS0001BE4E36+++URS0001BF472C+++NM_006204	coding	known	NC_000010.11	93612537	93667678	+
51726	51726	DNAJB11	131.88	124.4	130.4	121.57	126.78	127.06	217.54	211.11	221.14	203.89	212.21	212.53	3067	2863	3012	2785	2896	2841	125.137	128.893	209.543	216.597	2840.67	2980.67	0.139151	0.0318136	0.00431712	-0.0165339	0.63269	0.322966	0.0843229	0.533392	0.212474	0.0406512	0.961048	0.411153	DNAJB11	ABBP-2+++ABBP2+++DJ9+++Dj-9+++EDJ+++ERdj3+++ERj3+++ERj3p+++PKD6+++PRO1080+++UNQ537	mRNA	10	NR_165638+++NR_165639+++NR_165640+++NR_165641+++NR_165642+++NR_165643+++URS0001BD336A+++URS0001BE1B47+++NM_001378451+++NM_016306	coding	known	NC_000003.12	186570720	186585793	+
11199	11199	ANXA10	0.2	0.31	0.25	0.26	0.36	0.16	0.33	0.52	0.43	0.43	0.6	0.26	4	6	5	5	7	3	0.26	0.253333	0.43	0.426667	5	5	-0.321928	0.860844	0.727266	-0.222392	0.896281	0.769218	0.736966	0.76613	0.533568	-0.025764	0.998166	0.975493	ANXA10	ANX14	mRNA	4	URS0001BE0D48+++URS0001BF2EC9+++NM_007193+++XM_011531571	coding	known	NC_000004.12	168092525	168187736	+
4988	4988	OPRM1	0	0	0.01	0	0.01	0	0.01	0	0.01	0	0.01	0	1.03	0	2.02	0	2.05	0	0.00333333	0.00333333	0.00333333	0.00666667	0.683333	1.01667	6.6865	0.738819	0.510946	-7.67948	0.55612	0.24457	7.65821	0.584908	0.259814	0.567359	0.973549	0.798101	OPRM1	LMOR+++M-OR-1+++MOP+++MOR+++MOR1+++OPRM	mRNA	40	NR_104348+++NR_104349+++NR_104350+++NR_104351+++URS00008C0485+++URS00009C504A+++URS0001BD0670+++URS0001BDA665+++URS0001BDFB1A+++URS0001BE5816+++URS0001BF13D1+++URS0001BF63B5+++NM_000914+++NM_001008503+++NM_001008504+++NM_001008505+++NM_001145279+++NM_001145280+++NM_001145281+++NM_001145282+++NM_001145283+++NM_001145284+++NM_001145285+++NM_001145286+++NM_001145287+++NM_001285522+++NM_001285523+++N…	coding	known	NC_000006.12	154010496	154246867	+
4585	4585	MUC4	0.01	0.02	0.03	0.02	0.06	0.1	0.02	0.03	0.06	0.03	0.1	0.17	3	2	3	5	5	6	0.06	0.02	0.1	0.0366667	5.33333	2.66667	-0.736966	0.758198	0.486616	-1.32193	0.583537	0.279594	-1	0.647766	0.322968	-1.02939	0.883816	0.277066	MUC4	ASGP+++HSA276359+++MUC-4	mRNA	35	URS00008B6DCF+++URS00008BCCCA+++URS00008BEF16+++URS00008C0A1E+++URS00009AE1D9+++URS00009C5CB1+++URS0000E9D858+++URS0000EA1BB5+++URS0001BDD15C+++URS0001BEB77F+++URS0001BF9F84+++NM_001322468+++NM_004532+++NM_018406+++NM_138297+++rna-NM_004532.6-2+++rna-NM_004532.6-3+++rna-NM_004532.6-4+++rna-NM_004532.6-5+++rna-NM_004532.6-6+++rna-NM_004532.6-7+++rna-NM_004532.6-8+++rna-NM_018406.7-2+++rna-NM_01840…	coding	known	NT_187691.1	3208	195811929	+
54207	54207	KCNK10	0.12	0.14	0.03	0.08	0.14	0.11	0.2	0.24	0.06	0.14	0.23	0.19	15	16	4	10	16	13	0.11	0.0966667	0.186667	0.166667	13	11.6667	0.584963	0.644774	0.355262	0	1.01069	0.966326	-1.70044	0.15189	0.0268998	-0.188608	0.973549	0.743677	KCNK10	K2p10.1+++PPP1R97+++TREK-2+++TREK2	mRNA	9	URS0000E999D2+++URS0000EAA874+++URS0001BD3E67+++URS0001BDED29+++NM_021161+++NM_138317+++NM_138318+++XM_011536840+++XM_024449628	coding	known	NC_000014.9	88180108	88326912	+
105180391	105180391	SPDYE15	0	0	0	0	0	0	0	0	0.01	0	0	0	0	0	0.21	0	0	0	0	0	0	0.00333333	0	0.07	NA	NA	NA	NA	NA	NA	4.39232	0.993675	0.987082	NA	NA	NA	SPDYE15	SPDYE15P	mRNA	2	URS0001BF2A43+++NM_001382547	coding	known	NC_000007.14	75335343	75345396	+
146853	146853	C17orf50	0.08	0	0	0	0	0	0.13	0	0	0	0	0	1	0	0	0	0	0	0	0.0266667	0	0.0433333	0	0.333333	6.64386	0.727707	0.510946	NA	NA	NA	NA	NA	NA	0.933045	0.973549	0.819132	C17orf50	NA	mRNA	1	NM_145272	coding	known	NC_000017.11	35760887	35765079	+
147945	147945	NLRP4	0.08	0.24	0.22	0.16	0.16	0.15	0.13	0.41	0.38	0.27	0.27	0.24	4	13	11	8	9	7	0.156667	0.18	0.26	0.306667	8	9.33333	-1	0.526243	0.250114	0.530515	0.727122	0.425056	0.652077	0.71605	0.389846	0.197213	0.973549	0.765309	NLRP4	CLR19.5+++CT58+++NALP4+++PAN2+++PYPAF4+++RNH2	mRNA	3	NM_134444+++XM_017026344+++XM_017026345	coding	known	NC_000019.10	55836540	55881855	+
10130	10130	PDIA6	458.22	458.48	460.17	430.29	425.53	428.84	755.87	778.07	780.37	721.65	712.28	717.31	15817.4	15664.1	15759.6	14601.1	14394	14252.9	428.22	458.957	717.08	771.437	14416	15747	0.115436	1.07556e-05	3.88312e-07	0.121997	7.59876e-08	1.34531e-09	0.144976	8.28758e-09	1.02349e-10	0.0987831	0.108398	0.00427113	PDIA6	ERP5+++P5+++TXNDC7	mRNA	12	URS0000D5AD89+++URS0000D6D70A+++URS0000E966E5+++URS0000E96B16+++URS0001BD9E9C+++URS0001BE59FB+++NM_001282704+++NM_001282705+++NM_001282706+++NM_001282707+++NM_005742+++XM_011510308	coding	known	NC_000002.12	10783391	10837712	+
55336	55336	FBXL8	1.52	1.27	1.18	0.75	0.4	0.81	2.5	2.15	2	1.25	0.66	1.36	35	29	27	17	9	18	0.653333	1.32333	1.09	2.21667	14.6667	30.3333	1.04182	0.0867183	0.0157628	1.68806	0.0141346	0.00124657	0.584963	0.536465	0.214614	1.01735	0.232527	0.01525	FBXL8	FBL8	mRNA	5	URS0000E9E3FD+++URS0000EB8B86+++URS0001BDCA17+++URS0001BEA189+++NM_018378	coding	known	NC_000016.10	67159932	67164174	+
55192	55192	DNAJC17	4.65	3.8	4.28	4	5.66	3.88	7.67	6.44	7.25	6.7	9.48	6.49	136.89	118.78	114.75	137.77	136.03	126.26	4.51333	4.24333	7.55667	7.12	133.353	123.473	-0.00924471	0.91276	0.809742	-0.195633	0.521421	0.213558	-0.137904	0.655307	0.330258	-0.145757	0.952434	0.390797	DNAJC17	NA	mRNA	15	URS00008C1843+++URS00008C2A1B+++URS0000D6D92F+++URS0000D6E6C8+++URS0000EA276F+++URS0000EA931B+++URS0001BD5C18+++URS0001BDCB6F+++URS0001BE2FE0+++XR_002957656+++XR_002957657+++NM_018163+++XM_017022401+++XM_017022402+++XM_024449981	coding	known	NC_000015.10	40761765	40807477	+
60487	60487	TRMT11	18.87	18.21	16.33	16.67	17.15	17.39	31.13	30.91	27.69	27.96	28.71	29.08	523	497	440	454	466	472	17.07	17.8033	28.5833	29.91	464	486.667	0.204119	0.22662	0.0619386	0.0929159	0.742401	0.440144	-0.101283	0.432619	0.147209	0.0392815	0.973549	0.680219	TRMT11	C6orf75+++MDS024+++TRM11+++TRMT11-1	mRNA	54	NR_146795+++NR_146796+++NR_146797+++NR_146798+++NR_146799+++NR_146800+++NR_146801+++NR_146802+++NR_146803+++NR_146804+++URS00008B2251+++URS00008B6519+++URS00008B68A1+++URS00008B7EBF+++URS00008BA83E+++URS00008BAFEE+++URS00008BE0AD+++URS0000E9626E+++URS0000E97729+++URS0000EA8654+++URS0000EBB757+++URS0001BD9955+++URS0001BDB490+++URS0001BDDE1C+++URS0001BDE326+++URS0001BDE97C+++URS0001BE0AFB+++URS0001…	coding	known	NC_000006.12	125986453	126098616	+
389332	389332	SMIM32	0	0	0.08	0	0	0	0	0	0.14	0	0	0	0	0	2	0	0	0	0	0.0266667	0	0.0466667	0	0.666667	NA	NA	NA	NA	NA	NA	7.64386	0.5807	0.259814	1.84481	0.973549	0.599784	SMIM32	NA	mRNA	8	URS0000D6DB62+++URS0000D6E3A8+++URS0000D6E8CF+++URS0000D6EA33+++URS0001BCEB8E+++URS0001BD6BB5+++URS0001BDD16D+++NM_001350994	coding	known	NC_000005.10	136183807	136193462	-
406	406	ARNTL	3.84	3.68	3.58	3.54	3.14	3.99	6.34	6.24	6.07	5.94	5.26	6.67	164	156	152	150	133	163	3.55667	3.7	5.95667	6.21667	148.667	157.333	0.128733	0.752396	0.551572	0.23012	0.530866	0.219942	-0.100801	0.717693	0.396162	0.0521575	0.973549	0.741524	ARNTL	BMAL1+++BMAL1c+++JAP3+++MOP3+++PASD3+++TIC+++bHLHe5	mRNA	65	NR_147785+++NR_147786+++NR_147787+++NR_147788+++NR_147789+++NR_147790+++NR_147791+++URS00008B6B19+++URS00008B83CC+++URS00008BDDC7+++URS00008C2A1E+++URS00009AFC21+++URS00009B0112+++URS0000EAD372+++URS0000EB8983+++URS0000EBBEA3+++URS0001BD446F+++URS0001BD69AC+++URS0001BF0ADE+++URS0001BF0C18+++URS0001BF67E7+++URS0001BF7C9B+++URS0001BF995E+++URS0001BFA7F7+++XR_001747876+++XR_002957147+++XR_002957148+…	coding	known	NC_000011.10	13271746	13387861	+
10090	10090	UST	5	4.79	4.22	4.35	5.01	3.89	8.25	8.13	7.16	7.3	8.39	6.51	343	337	281	295	331	253	4.41667	4.67	7.4	7.84667	293	320.333	0.217494	0.319246	0.104301	0.0259174	1.01027	0.96552	0.151433	0.685784	0.36188	0.0999891	0.964912	0.421076	UST	2OST	mRNA	7	URS00008BB505+++URS0001BE3329+++URS0001BE663E+++XR_001743088+++NM_005715+++XM_011535378+++XM_017010152	coding	known	NC_000006.12	148745891	149076990	+
25864	25864	ABHD14A	7.94	9.11	9.09	9.07	8.86	8.97	13.09	15.45	15.41	15.21	14.82	15	104.29	118.67	119.12	118.11	115.08	113.31	8.96667	8.71333	15.01	14.65	115.5	114.027	-0.17953	0.546738	0.271258	0.0443181	0.993934	0.93277	0.0721405	0.944179	0.844942	-0.0491229	0.973549	0.783251	ABHD14A	DORZ1	mRNA	1	NM_015407	coding	known	NC_000003.12	51975064	51981196	+
4285	4285	MIPEP	24.79	25.82	22.44	23.31	23.34	22.88	40.9	43.81	38.06	39.09	39.07	38.27	904	933	811	833	835	806	23.1767	24.35	38.81	40.9233	824.667	882.667	0.118006	0.488002	0.211518	0.160101	0.196927	0.042991	0.00892208	0.864372	0.692554	0.0690037	0.945311	0.35659	MIPEP	COXPD31+++HMIP+++MIP	mRNA	8	URS00008C18E4+++URS0001BCF84E+++URS0001BD72A9+++URS0001BE35CE+++URS0001BED229+++NM_005932+++XM_011535097+++XM_011535098	coding	known	NC_000013.11	23730189	23889448	+
23764	23764	MAFF	4.28	3.35	5.15	7.39	8.4	8.41	7.07	5.69	8.73	12.4	14.06	14.06	155	120	185	263	298	293	8.06667	4.26	13.5067	7.16333	284.667	153.333	-0.762795	1.1628e-06	3.26176e-08	-1.31228	3.91161e-17	2.67742e-19	-0.663375	7.60645e-06	1.63392e-07	-0.92061	4.94449e-07	1.46576e-09	MAFF	U-MAF+++hMafF	mRNA	6	URS0001BF3514+++URS0001BF60AC+++NM_001161572+++NM_001161573+++NM_001161574+++NM_012323	coding	known	NC_000022.11	38201994	38216511	+
6129	6129	RPL7	1130.31	1081.18	1142.86	1229.06	1167.44	1098.58	1864.52	1834.85	1938.11	2061.29	1954.13	1837.55	18204	17258	18330	19564	18541	17018	1165.03	1118.12	1950.99	1879.16	18374.3	17930.7	-0.103946	9.30725e-18	7.92446e-20	-0.103454	3.95896e-14	3.30912e-16	0.107145	0.000176207	5.34768e-06	-0.0632734	0.772736	0.180203	RPL7	L7+++humL7-1	mRNA	4	URS00009B8552+++URS0000D6E50D+++NM_000971+++NM_001363737	coding	known	NC_000008.11	73290242	73294466	-
57521	57521	RPTOR	10.12	10.2	10.09	10.7	11.12	10.73	16.69	17.32	17.11	17.95	18.61	17.94	1162	1159	1147	1204	1245	1187	10.85	10.1367	18.1667	17.04	1212	1156	-0.0512253	0.416533	0.163633	-0.103265	0.170896	0.0347326	-0.0494545	0.431084	0.146489	-0.0968707	0.670558	0.121468	RPTOR	KOG1+++Mip1	mRNA	19	URS000050681A+++URS00008B2D54+++URS0000E9C015+++URS0000E9C7D3+++URS0000EABB68+++URS0000EB23DF+++URS0000EB3599+++URS0000EBCB62+++URS0000EF1EEC+++URS0001BCAC9A+++URS0001BCB795+++URS0001BD411C+++URS0001BD94F7+++URS0001BE5981+++URS0001BE7C26+++URS0001BF4F5C+++URS0001BF5763+++NM_001163034+++NM_020761	coding	known	NC_000017.11	80544838	80966368	+
9374	9374	PPT2	14.98	15.48	15.01	14.38	15.74	17.79	24.7	26.26	25.46	24.13	26.35	29.76	387	401	389	369	397	441	15.97	15.1567	26.7467	25.4733	402.333	392.333	0.0687128	0.857557	0.722904	0.0144632	1.00235	0.948386	-0.181009	0.161978	0.0295056	-0.0655777	0.973549	0.532084	PPT2	C6orf8+++G14+++PPT-2	mRNA	24	NM_001204103+++NM_005155+++NM_138717+++rna-NM_001204103.2-2+++rna-NM_001204103.2-3+++rna-NM_001204103.2-4+++rna-NM_001204103.2-5+++rna-NM_001204103.2-6+++rna-NM_001204103.2-7+++rna-NM_001204103.2-8+++rna-NM_005155.7-2+++rna-NM_005155.7-3+++rna-NM_005155.7-4+++rna-NM_005155.7-5+++rna-NM_005155.7-6+++rna-NM_005155.7-7+++rna-NM_005155.7-8+++rna-NM_138717.3-2+++rna-NM_138717.3-3+++rna-NM_138717.3-4++…	coding	known	NT_167249.2	3376722	32163675	+
102724197	102724197	LOC102724197	0.11	0.07	0.04	0.05	0.03	0.14	0.18	0.13	0.06	0.08	0.04	0.23	3.59	2	1	2	1	4.06	0.0733333	0.0733333	0.116667	0.123333	2.35333	2.19667	0.843984	0.849613	0.70802	1	0.8149	0.63598	-2.02148	0.524699	0.206874	-0.258849	0.976488	0.839563	LOC102724197	GGT2	mRNA	14	XM_006724921+++XM_006724924+++XM_006724928+++XM_006724929+++XM_011546256+++XM_017030136+++XM_017030137+++XM_017030140+++XM_017030141+++XM_017030142+++XM_017030143+++XM_017030144+++XM_017030145+++XM_017030146	coding	known	NT_187386.1	65298	86956	+
92105	92105	INTS4	7.49	7.9	7.96	8.54	8.39	9.24	12.36	13.41	13.49	14.32	14.05	15.46	374	391	389	409	408	423	8.72333	7.78333	14.61	13.0867	413.333	384.667	-0.129063	0.346386	0.119958	-0.0614005	0.722188	0.419462	-0.120888	0.39156	0.118551	-0.132401	0.777895	0.182646	INTS4	INT4+++MST093	mRNA	18	URS00008BDDDE+++URS00008C31D1+++URS0000CF496F+++URS0001BCFF1D+++URS0001BE940C+++URS0001BEEFF1+++URS0001BEF0F5+++XR_001748036+++XR_001748037+++XR_001748039+++XR_001748040+++XR_001748041+++XR_002957208+++XR_002957209+++NM_033547+++XM_011545352+++XM_011545353+++XM_017018560	coding	known	NC_000011.10	77872421	77994670	-
66005	66005	CHID1	81.65	79.53	79.83	83.09	80.5	80.04	134.69	134.97	135.38	139.35	134.75	133.88	1334	1288	1301	1351	1298	1254	81.21	80.3367	135.993	135.013	1301	1307.67	-0.018269	0.654903	0.372254	-0.0111578	0.779096	0.570298	0.0530836	0.914692	0.782142	-0.0212168	0.973549	0.729246	CHID1	GL008+++SI-CLP+++SICLP	mRNA	23	URS00008B75FF+++URS00008C2CC1+++URS0000D6D4C8+++URS0000D6D976+++URS0001BD78FC+++URS0001BF6F22+++URS0001BF7A2D+++NM_001142674+++NM_001142675+++NM_001142676+++NM_001142677+++NM_023947+++XM_005253072+++XM_005253073+++XM_006718282+++XM_011520299+++XM_011520300+++XM_011520301+++XM_011520302+++XM_017018166+++XM_017018167+++XM_017018168+++XM_024448663	coding	known	NC_000011.10	867859	914845	-
390667	390667	PTX4	0	0	0	0	0	0.1	0	0	0	0	0	0.16	0	0	0	0	0	2	0.0333333	0	0.0533333	0	0.666667	0	NA	NA	NA	NA	NA	NA	-7.64386	0.563274	0.240436	-1.90123	0.973549	0.58599	PTX4	C16orf38	mRNA	2	NM_001013658+++NM_001328608	coding	known	NC_000016.10	1485886	1488944	-
27244	27244	SESN1	13.37	13.36	15.46	13.17	13.45	15.55	22.05	22.68	26.22	22.08	22.52	26.01	1088	1071	1242	1054	1068	1205	14.0567	14.0633	23.5367	23.65	1109	1133.67	0.0458037	0.917883	0.81774	0.00404683	0.906174	0.785164	0.043632	0.986322	0.913496	0.00312148	0.998166	0.969083	SESN1	PA26+++SEST1	mRNA	14	URS0000548641+++URS00008B80B6+++URS00008BB6A1+++URS0000D589E8+++URS0000D5C1A0+++URS0000D6E042+++URS0001BCE553+++URS0001BD499C+++URS0001BE3DA1+++URS0001BE3F4F+++URS0001BEF693+++NM_001199933+++NM_001199934+++NM_014454	coding	known	NC_000006.12	108984309	109094846	+
27143	27143	PALD1	0.53	0.46	0.33	0.36	0.32	0.41	0.87	0.78	0.57	0.6	0.53	0.69	40	34	25	26	22	28	0.363333	0.44	0.606667	0.74	25.3333	33	0.621488	0.318882	0.104077	0.628031	0.381613	0.124073	-0.163499	0.817199	0.614926	0.350287	0.925156	0.326922	PALD1	KIAA1274+++PALD	mRNA	11	URS00008B930F+++URS00008BD23C+++URS0001BD64C2+++URS0001BEFC0C+++URS0001BF3FB4+++XR_001747093+++XR_945675+++NM_014431+++XM_011539637+++XM_011539638+++XM_017016072	coding	known	NC_000010.11	70458491	70568450	+
2957	2957	GTF2A1	14.86	17.07	16.55	17.06	17	15.88	24.51	28.97	28.07	28.61	28.45	26.57	1571	1793	1738	1768	1754	1616	16.6467	16.16	27.8767	27.1833	1712.67	1700.67	-0.170435	0.000843067	5.37524e-05	0.0317267	0.931063	0.825664	0.105001	0.47769	0.174376	-0.0379865	0.973549	0.558628	GTF2A1	TF2A1+++TFIIA+++TFIIA-42+++TFIIAL	mRNA	8	URS00008B7C36+++URS0000D5D6D5+++URS0000D6DBA8+++URS0000E958D0+++URS0001BCAF7F+++NM_001278940+++NM_015859+++NM_201595	coding	known	NC_000014.9	81175452	81221390	+
51001	51001	MTERF3	19.81	17.27	18.33	16.26	18.98	13.68	32.68	29.3	31.09	27.28	31.78	22.88	399	343	367	323	376	265	16.3067	18.47	27.3133	31.0233	321.333	369.667	0.304855	0.0671287	0.0112051	-0.132524	0.430824	0.153967	0.469788	0.00342153	0.000185427	0.174288	0.734492	0.156497	MTERF3	CGI-12+++MTERFD1	mRNA	5	URS0001BDE3F1+++NM_001286643+++NM_001362964+++NM_015942+++XM_011517054	coding	known	NC_000008.11	96239398	96261613	-
9238	9238	TBRG4	57.16	57.65	53.87	54.15	50.6	52.53	94.28	97.84	91.35	90.82	84.69	87.86	1860	1853	1743	1716	1593	1636	52.4267	56.2267	87.79	94.49	1648.33	1818.67	0.116253	0.264324	0.0789256	0.218117	0.00118041	6.26954e-05	0.0913998	0.593798	0.275894	0.112882	0.438019	0.0489128	TBRG4	CPR2+++FASTKD4	mRNA	12	URS0000D6E23B+++URS0000EA2006+++URS0000EAD64C+++URS0000EB6874+++URS0001BD0A6E+++URS0001BDA68B+++URS0001BE4834+++URS0001BF8EC9+++NM_001261834+++NM_004749+++NM_030900+++NM_199122	coding	known	NC_000007.14	45097467	45111697	+
3775	3775	KCNK1	21.77	21.63	22.56	22.66	24.55	28.6	35.9	36.7	38.26	38	41.09	47.84	668	657	687	684	739	846	25.27	21.9867	42.31	36.9533	756.333	670.667	-0.0341482	0.68238	0.403456	-0.169681	0.0878725	0.0136256	-0.300348	0.000164222	4.90842e-06	-0.202783	0.297047	0.0235186	KCNK1	DPK+++HOHO+++K2P1+++K2p1.1+++KCNO1+++TWIK-1+++TWIK1	mRNA	5	URS0000EBAE9C+++URS0001BF2B69+++URS0001BF56EB+++NM_002245+++XM_011544184	coding	known	NC_000001.11	233614106	233672514	+
6482	6482	ST3GAL1	0	0.01	0.01	0	0	0	0	0.01	0.02	0	0	0	0	1	1	0	0	0	0	0.00666667	0	0.01	0	0.666667	NA	NA	NA	6.64386	0.743893	0.50732	6.64386	0.776205	0.513	1.83605	0.973549	0.572295	ST3GAL1	Gal-NAc6S+++SIAT4A+++SIATFL+++ST3GalA+++ST3GalA.1+++ST3GalIA+++ST3GalIA,1+++ST3O	mRNA	30	URS00008B3C57+++URS00008B540C+++URS00008B6471+++URS00008B6C24+++URS00008B7393+++URS00008B7CF7+++URS00008B87EF+++URS00008B8F19+++URS00008B8FE9+++URS00008BB20F+++URS00008BCEBF+++URS00009AF296+++URS0000D5A905+++URS0000E9E849+++URS0000EB28D4+++URS0000EB67EB+++URS0001BCB7FD+++URS0001BCC416+++URS0001BCF228+++URS0001BE20CC+++URS0001BE27A8+++URS0001BE5137+++URS0001BE554C+++NM_003033+++NM_173344+++XM_0052…	coding	known	NC_000008.11	133454848	133573861	+
23598	23598	PATZ1	13.15	13.18	12.78	12.41	12.34	12.96	21.7	22.37	21.67	20.81	20.65	21.68	748	746	717	703	693	714	12.57	13.0367	21.0467	21.9133	703.333	737	0.0895136	0.720833	0.443604	0.10632	0.564628	0.26273	0.00604904	0.857471	0.682068	0.0384738	0.973549	0.614962	PATZ1	MAZR+++PATZ+++RIAZ+++ZBTB19+++ZNF278+++ZSG+++dJ400N23	mRNA	8	URS00008B9971+++URS00008C18C6+++URS0000D6DB4C+++URS0001BEACB7+++NM_014323+++NM_032050+++NM_032051+++NM_032052	coding	known	NC_000022.11	31325804	31346346	+
105376722	105376722	LOC105376722	0.12	0.12	0.12	0.08	0.16	0.17	0.2	0.21	0.2	0.14	0.27	0.28	3	3	3	2.02	4	4	0.136667	0.12	0.23	0.203333	3.34	3	0.570607	0.847264	0.70802	-0.415037	0.861623	0.710666	-0.415037	0.867023	0.698494	-0.181627	0.979216	0.861289	LOC105376722	NA	mRNA	5	URS00008C13AB+++URS00008C2B95+++URS00008C3206+++URS0001BD6FB2+++XM_037916309	coding	known	NC_000015.10	84361567	84395903	+
10155	10155	TRIM28	351.46	338.41	339.64	333.81	328.24	336.3	579.76	574.31	575.97	559.84	549.44	562.52	18685	17789	17877	17401	17049	17261	332.783	343.17	557.267	576.68	17237	18117	0.10271	6.22757e-05	2.7046e-06	0.0612983	0.065871	0.00922992	0.0505886	0.713138	0.387136	0.0428743	0.834141	0.229396	TRIM28	KAP1+++PPP1R157+++RNF96+++TF1B+++TIF1B	mRNA	3	URS0001BDC7F7+++NM_005762+++XM_024451309	coding	known	NC_000019.10	58543244	58550722	+
56475	56475	RPRM	0	0	0	0	0	0.05	0	0	0	0	0	0.09	0	0	0	0	0	1	0.0166667	0	0.03	0	0.333333	0	NA	NA	NA	NA	NA	NA	-6.64386	0.765022	0.487166	-0.990508	0.973549	0.808204	RPRM	REPRIMO	mRNA	5	URS0000574245+++URS0001BD852F+++URS0001BEC084+++URS0001BFA041+++NM_019845	coding	known	NC_000002.12	153408886	153598630	+
3930	3930	LBR	114.11	116.02	110.61	116.88	113.6	109.32	188.24	196.9	187.57	196.02	190.14	182.86	6860	6903	6594	6901	6683	6335	113.267	113.58	189.673	190.903	6639.67	6785.67	-0.00859686	0.318421	0.103821	0.0467276	0.604644	0.299616	0.0578093	0.740864	0.41854	0.00280691	0.998166	0.946536	LBR	C14SR+++DHCR14B+++LMN2R+++PHA+++PHASK+++TDRD18	mRNA	13	URS0000CEA2F1+++URS0000D59EF1+++URS0000D5BF2A+++URS0000D6D534+++URS0000EB5267+++URS0001A05386+++URS0001BD458E+++URS0001BE1AAE+++XR_001737168+++NM_002296+++NM_194442+++XM_005273125+++XM_011544185	coding	known	NC_000001.11	225401502	225436261	+
93082	93082	NEURL3	0.72	0.77	0.62	0.79	0.71	0.62	1.18	1.31	1.04	1.32	1.19	1.04	15	17	14	16	15	13	0.706667	0.703333	1.18333	1.17667	14.6667	15.3333	-0.0931094	0.914301	0.811592	0.180572	0.891584	0.760258	0.106915	0.981653	0.904916	0.0357177	0.998166	0.940818	NEURL3	LINCR+++RNF132	mRNA	11	NR_104346+++URS00008BCCD5+++URS00009C3317+++URS0000EB4751+++URS0001BCD562+++URS0001BD1E20+++URS0001BE534B+++NM_001285485+++NM_001285486+++XM_011512178+++XM_011512179	coding	known	NC_000002.12	96497643	96508157	+
6324	6324	SCN1B	0.59	0.77	0.39	0.6	0.36	0.41	0.98	1.31	0.66	1	0.6	0.69	19	22	13	18	11	14	0.456667	0.583333	0.763333	0.983333	14.3333	18	0.0780025	0.986034	0.924858	1	0.252352	0.0634284	-0.106915	0.921183	0.79689	0.298472	0.973549	0.532643	SCN1B	ATFB13+++BRGDA5+++DEE52+++EIEE52+++GEFSP1	mRNA	6	URS00002B4187+++URS00009C534B+++URS0001BF7680+++NM_001037+++NM_001321605+++NM_199037	coding	known	NC_000019.10	35030470	35040449	+
5373	5373	PMM2	44.04	44	46.68	42.74	44.71	44.94	72.65	74.66	79.15	71.69	74.84	75.17	1523	1505	1601	1453	1515	1495	44.13	44.9067	73.9	75.4867	1487.67	1543	0.0678812	0.726443	0.490832	-0.00955431	0.772589	0.559992	0.0988278	0.566528	0.23561	0.024212	0.973549	0.688112	PMM2	CDG1+++CDG1a+++CDGS+++PMI+++PMI1+++PMM 2	mRNA	5	URS000053590C+++URS00008B8F30+++URS0001BE61A3+++NM_000303+++XM_005255374	coding	known	NC_000016.10	8797813	8849326	+
80742	80742	PRR3	9.39	8.91	7.61	7.34	8.19	8.13	15.48	15.12	12.9	12.3	13.71	13.6	283	265	233	226.8	254	241	7.88667	8.63667	13.2033	14.5	240.6	260.333	0.319381	0.112366	0.0225756	0.0611639	0.886275	0.752056	-0.0487032	0.752681	0.516538	0.085847	0.973549	0.498494	PRR3	CAT56	mRNA	15	URS0001BDB838+++NM_001077497+++NM_025263+++rna-NM_001077497.3-2+++rna-NM_001077497.3-3+++rna-NM_001077497.3-4+++rna-NM_001077497.3-5+++rna-NM_001077497.3-6+++rna-NM_001077497.3-7+++rna-NM_025263.4-2+++rna-NM_025263.4-3+++rna-NM_025263.4-4+++rna-NM_025263.4-5+++rna-NM_025263.4-6+++rna-NM_025263.4-7	coding	known	NT_167249.2	1811794	30563723	+
8675	8675	STX16	33.12	34.64	32.71	32.89	35.05	34.31	54.63	58.79	55.48	55.16	58.67	57.38	2670	2757	2597	2582	2753	2649	34.0833	33.49	57.07	56.3	2661.33	2674.67	0.0483507	0.824574	0.670718	0.00209466	0.813148	0.625836	-0.0286018	0.351504	0.0982032	-0.0215859	0.973549	0.668413	STX16	SYN16	mRNA	10	NR_037941+++NR_037942+++NR_037943+++URS00008BB57A+++URS0001BD7DAD+++NM_001001433+++NM_001134772+++NM_001134773+++NM_001204868+++NM_003763	coding	known	NC_000020.11	58651283	58679526	+
4835	4835	NQO2	61.62	59.77	58.21	60.38	61.02	59.95	101.65	101.44	98.71	101.26	102.14	100.28	837	800	789	822	827	786	60.45	59.8667	101.227	100.6	811.667	808.667	0.0260892	0.995713	0.939852	-0.0478873	0.644809	0.335306	0.00549599	0.846051	0.661868	-0.0340966	0.973549	0.639575	NQO2	DHQV+++DIA6+++NMOR2+++QR2	mRNA	13	URS00008B6A66+++URS00008B8B1E+++URS00008BC78C+++URS00008BDF86+++URS00008C361E+++URS0001BDA04A+++URS0001BE2B3E+++URS0001BE4F8F+++URS0001BEA731+++NM_000904+++NM_001290221+++NM_001290222+++NM_001318940	coding	known	NC_000006.12	2993065	3022800	+
80146	80146	UXS1	30.08	31.51	31.25	31.78	31.82	33.71	49.61	53.47	53	53.3	53.27	56.38	908	941	939	947	946	984	32.4367	30.9467	54.3167	52.0267	959	929.333	-0.0606721	0.424867	0.169347	-0.00764546	0.837957	0.665722	-0.0675332	0.378539	0.111252	-0.0740712	0.892952	0.290298	UXS1	SDR6E1+++UGD	mRNA	25	NR_045607+++NR_165308+++URS000051A9B8+++URS00008B72D0+++URS00008BEA6B+++URS00008C3034+++URS00008C31A8+++URS0000D6E9BB+++URS0001BEC43D+++URS0001BEE256+++URS0001BF21E0+++NM_001253875+++NM_001253876+++NM_001377504+++NM_001377505+++NM_001377506+++NM_001377507+++NM_001377508+++NM_001377509+++NM_025076+++XM_011511902+++XM_011511903+++XM_017005011+++XM_017005014+++XM_024453157	coding	known	NC_000002.12	106093303	106194336	+
55249	55249	YY1AP1	42.31	40.04	37.86	41.41	42.87	44.55	69.8	67.95	64.21	69.44	71.76	74.51	1744.98	1653.5	1565.46	1701.06	1744.74	1783.55	42.9433	40.07	71.9033	67.32	1743.12	1654.65	0.0367765	0.986381	0.925574	-0.077489	0.208976	0.0469968	-0.188165	0.000202708	6.31174e-06	-0.104695	0.539766	0.0742378	YY1AP1	GRNG+++HCCA1+++HCCA2+++YY1AP	mRNA	12	NM_001198899+++NM_001198900+++NM_001198901+++NM_001198902+++NM_001198903+++NM_001198904+++NM_001198905+++NM_001198906+++NM_018253+++NM_139118+++NM_139119+++NM_139121	coding	known	NC_000001.11	155659442	155688996	-
9228	9228	DLGAP2	0	0	0	0	0	0.01	0	0	0	0	0	0.01	0	0	0	0	0	1	0.00333333	0	0.00333333	0	0.333333	0	NA	NA	NA	NA	NA	NA	-6.64386	0.780809	0.487166	-0.990508	0.973549	0.808204	DLGAP2	C8orf68+++DAP2+++ERICH1-AS1+++SAPAP2	mRNA	74	NR_073397+++URS000039508F+++URS00008B2ED5+++URS00008B3AEE+++URS00008B4264+++URS00008B81DF+++URS00008B9B02+++URS00008BC02A+++URS00008BC6E2+++URS00008BCFAF+++URS00008BCFD8+++URS00008BF541+++URS00008C4147+++URS00008C4177+++URS00009B872E+++URS00009BF0D3+++URS00009BF964+++URS0000D5752A+++URS0000D5A051+++URS0000D5A8FB+++URS0000D5B146+++URS0000E95044+++URS0000E95095+++URS0000E9F039+++URS0000EA04E8+++URS…	coding	known	NT_187680.1	19219	1708476	+
5129	5129	CDK18	3.74	3.65	2.63	4.01	4.06	2.65	6.16	6.2	4.46	6.73	6.8	4.43	180	174	126	189	190	122	3.57333	3.34	5.98667	5.60667	167	160	-0.0703893	0.733179	0.49819	-0.126912	0.638063	0.328648	0.0465426	1.00859	0.960622	-0.0902477	0.973549	0.621194	CDK18	PCTAIRE+++PCTAIRE3+++PCTK3	mRNA	24	URS00008B6C1E+++URS00008BA6C7+++URS0000EAF14C+++URS0001BD5A8D+++URS0001BD5CB2+++URS0001BD6182+++URS0001BE1E0B+++URS0001BEB7A5+++URS0001BEEA54+++URS0001BF35BD+++XR_001737212+++XR_001737213+++XR_002956776+++XR_426779+++XR_426780+++XR_426781+++XR_426782+++XR_426784+++XR_921822+++NM_002596+++NM_212502+++NM_212503+++XM_011509602+++XM_017001423	coding	known	NC_000001.11	205504593	205542401	+
126295	126295	ZNF57	5.3	5.66	4.63	5.15	5.71	5.47	8.75	9.61	7.85	8.64	9.55	9.15	155	163	134	148	163	153	5.44333	5.19667	9.11333	8.73667	154.667	150.667	0.066671	0.925049	0.83255	0	0.972084	0.89499	-0.191299	0.488581	0.180566	-0.0669969	0.973549	0.67034	ZNF57	ZNF424	mRNA	3	NM_001319083+++NM_173480+++XM_011527682	coding	known	NC_000019.10	2900928	2918646	+
6433	6433	SFSWAP	21.94	21.67	22.46	20.14	21.33	22.69	36.18	36.77	38.09	33.78	35.7	37.95	1203	1171	1238	1079	1151	1211	21.3867	22.0233	35.81	37.0133	1147	1204	0.156942	0.161491	0.037924	0.0248532	1.00307	0.949466	0.0318124	0.992823	0.925126	0.0410652	0.973549	0.552287	SFSWAP	SFRS8+++SWAP	mRNA	15	URS00001B3106+++URS00008B59CA+++URS00009B233D+++URS00019FACDE+++URS0001BCDBB0+++URS0001BCEB75+++NM_001261411+++NM_004592+++XM_011538653+++XM_011538654+++XM_011538655+++XM_017019798+++XM_017019799+++XM_024449125+++XM_024449126	coding	known	NC_000012.12	131711088	131799738	+
85407	85407	NKD1	0.84	0.88	0.76	0.77	0.88	0.76	1.38	1.49	1.29	1.29	1.47	1.27	247	256	222	222	252	216	0.803333	0.826667	1.34333	1.38667	230	241.667	0.153951	0.646625	0.359056	0.0227201	0.996212	0.989918	0.0395284	0.99376	0.987624	0.0426261	0.973549	0.742212	NKD1	Naked1	mRNA	22	URS00000EF5B5+++URS0000173DCC+++URS00002B4784+++URS00008B409A+++URS00008B9FCC+++URS00008BA3F2+++URS00008BE263+++URS00008BEFAD+++URS00009B3BBD+++URS0000D594D1+++URS0001A11898+++URS0001BCDA17+++URS0001BCE250+++URS0001BDA84A+++URS0001BE0919+++URS0001BE372B+++URS0001BF67EF+++URS0001BF8254+++NM_033119+++XM_011523399+++XM_011523400+++XM_017023804	coding	known	NC_000016.10	50548396	50656570	+
201625	201625	DNAH12	0	0.03	0.03	0.04	0.03	0.05	0	0.05	0.05	0.07	0.05	0.09	0	4	4	4	4	8	0.04	0.02	0.07	0.0333333	5.33333	2.66667	-8.64386	0.221141	0.0591714	0	1.01388	0.982052	-1	0.570485	0.247074	-1.02706	0.910966	0.310089	DNAH12	DHC3+++DLP12+++DLP3+++DNAH12L+++DNAH7L+++DNAHC12+++DNAHC3+++DNHD2+++HDHC3+++HL-19+++HL19	mRNA	20	URS00008B7F08+++URS00008BCED9+++URS0000E92603+++URS0000EECF37+++URS0001BCD67F+++URS0001BD4DA1+++URS0001BD560F+++URS0001BECED2+++URS0001BFA654+++NM_001366028+++NM_198564+++XM_011533467+++XM_011533468+++XM_011533469+++XM_011533471+++XM_011533474+++XM_017005860+++XM_017005861+++XM_017005862+++XM_017005863	coding	known	NC_000003.12	57292154	57545203	+
3563	3563	IL3RA	0	0	0	0	0.06	0	0	0	0	0	0.1	0	0	0	0	0	1	0	0.02	0	0.0333333	0	0.333333	0	NA	NA	NA	-6.64386	0.780586	0.492734	NA	NA	NA	-0.990508	0.973549	0.808204	IL3RA	CD123+++IL3R+++IL3RAY+++IL3RX+++IL3RY+++hIL-3Ra	mRNA	14	URS0000D5A2B8+++URS0001BD2583+++URS0001BF2AB9+++URS0001BF63E9+++NM_001267713+++NM_002183+++XM_005274431+++XM_005274432+++XM_005274780+++XM_005274781+++XM_017029491+++XM_017030043+++rna-NM_001267713.2-2+++rna-NM_002183.4-2	coding	known	NC_000024.10	1336574	1384563	+
1808	1808	DPYSL2	9.43	8.69	8.94	8.35	8.23	7.3	15.55	14.75	15.16	14.01	13.78	12.22	694	633	652	603	592	518	7.96	9.02	13.3367	15.1533	571	659.667	0.202778	0.146348	0.0327932	0.0966083	0.670119	0.35989	0.33192	0.00750983	0.000504668	0.179849	0.382763	0.0376195	DPYSL2	CRMP-2+++CRMP2+++DHPRP2+++DRP-2+++DRP2+++N2A3+++ULIP-2+++ULIP2	mRNA	8	URS00008C323B+++URS00009B9FD6+++URS0001BD2BA7+++URS0001BE20E7+++URS0001BE4797+++NM_001197293+++NM_001244604+++NM_001386	coding	known	NC_000008.11	26514031	26658175	+
115196	115196	ZNF554	0.83	1.12	1.07	1.11	0.84	1.43	1.37	1.9	1.82	1.86	1.41	2.39	30.96	45.35	29	45.1	35.74	49.09	1.12667	1.00667	1.88667	1.69667	43.31	35.1033	-0.542722	0.241878	0.0688708	0.343563	0.602512	0.295744	-0.759376	0.112601	0.0175674	-0.340658	0.889038	0.283228	ZNF554	NA	mRNA	11	URS0001BDF8E8+++URS0001BEBA1F+++NM_001102651+++XM_006722635+++XM_011527660+++XM_011527662+++XM_011527664+++XM_011527667+++XM_017026234+++XM_017026235+++XM_017026236	coding	known	NC_000019.10	2819868	2838734	+
3704	3704	ITPA	103.97	97.25	106.85	99.44	93.23	94.15	171.5	165.04	181.21	166.78	156.05	157.48	1345	1245	1390	1274	1188	1170	95.6067	102.69	160.103	172.583	1210.67	1326.67	0.0782409	0.68523	0.406588	0.0676109	0.728372	0.426314	0.248576	0.00388741	0.000218592	0.103697	0.674959	0.123933	ITPA	C20orf37+++DEE35+++HLC14-06-P+++ITPase+++My049+++NTPase+++dJ794I6.3	mRNA	17	NR_052000+++NR_052002+++URS00009C0806+++URS0001BDA7EE+++URS0001BF8455+++NM_001267623+++NM_001324236+++NM_001324237+++NM_001324238+++NM_001324240+++NM_001351739+++NM_033453+++NM_181493+++XM_006723564+++XM_006723565+++XM_011529234+++XM_024451880	coding	known	NC_000020.11	3208676	3227449	+
51028	51028	VPS36	13.04	13.62	13.04	12.62	12.02	12.28	21.52	23.12	22.11	21.17	20.11	20.54	946	978	935	899	851	857	12.3067	13.2333	20.6067	22.25	869	953	0.0735191	0.733598	0.531206	0.200675	0.0584161	0.00786238	0.125671	0.511128	0.195211	0.104418	0.699286	0.137058	VPS36	C13orf9+++CGI-145+++EAP45	mRNA	10	URS00008C29B2+++URS00008C3159+++URS0000D6D8AE+++URS0000D6ECE5+++URS0001BCB1D3+++URS0001BD5232+++URS0001BF4A31+++NM_001282168+++NM_001282169+++NM_016075	coding	known	NC_000013.11	52412606	52452766	+
4882	4882	NPR2	1.46	1.16	1.05	0.88	1.03	1.14	2.41	1.97	1.78	1.48	1.72	1.9	68	56	51	46	46	48	1.01667	1.22333	1.7	2.05333	46.6667	58.3333	0.563901	0.203519	0.0524144	0.283793	0.672633	0.362214	0.0874628	0.955485	0.864788	0.291947	0.8721	0.267468	NPR2	AMDM+++ANPRB+++ANPb+++ECDM+++GC-B+++GCB+++GUC2B+++GUCY2B+++NPRB+++NPRBi+++SNSK	mRNA	21	URS00003CC3A1+++URS00008B511A+++URS00008C064E+++URS00008C331D+++URS00009B44DC+++URS0000EBFB51+++URS0000EEB4E7+++URS0000EEB87B+++URS0000EF53D1+++URS0001BCE7DA+++URS0001BE1465+++URS0001BE1846+++URS0001BF06B8+++NM_001378923+++NM_003995+++XM_024447556+++XM_024447557+++XM_024447558+++XM_024447559+++XM_024447560+++XM_024447561	coding	known	NC_000009.12	35772311	35809731	+
2168	2168	FABP1	4.28	3.36	2.7	4.78	4.45	1.61	7.07	5.71	4.57	8.02	7.45	2.69	14	11	9	16	15	5	3.61333	3.44667	6.05333	5.78333	12	11.3333	-0.192645	0.828055	0.674916	-0.447459	0.722076	0.41973	0.847997	0.65034	0.326046	-0.109495	0.97778	0.850398	FABP1	FABPL+++L-FABP	mRNA	3	URS00008C0A61+++URS0000D6E758+++NM_001443	coding	known	NC_000002.12	88122982	88128062	-
10256	10256	CNKSR1	8.7	8.79	9.56	8.48	8.57	10.4	14.35	14.91	16.22	14.23	14.35	17.4	340	340	371	326	328	392	9.15	9.01667	15.3267	15.16	348.667	350.333	0.0606628	0.903025	0.794252	0.0518389	0.905044	0.783172	-0.0794345	0.581115	0.264046	-0.022209	0.976975	0.84633	CNKSR1	CNK+++CNK1	mRNA	8	URS00009B269B+++URS0000E91660+++URS0001BCAE18+++URS0001BE336B+++URS0001BF8995+++NM_001297647+++NM_001297648+++NM_006314	coding	known	NC_000001.11	26177491	26189884	+
4992	4992	OR1F1	0.37	0.18	0.17	0.12	0.23	0.26	0.61	0.3	0.28	0.2	0.38	0.43	16	6	7	4	10	10	0.203333	0.24	0.336667	0.396667	8	9.66667	2	0.0532672	0.0083253	-0.736966	0.625692	0.317376	-0.514573	0.766571	0.44686	0.239487	0.973549	0.72177	OR1F1	OLFMF+++OR16-36+++OR16-37+++OR16-88+++OR16-89+++OR16-90+++OR1F10+++OR1F13P+++OR1F4+++OR1F5+++OR1F6+++OR1F7+++OR1F8+++OR1F9+++OR3-145+++ORL1023	mRNA	14	URS00000A00A2+++URS00008B8F89+++URS00008BE9CD+++URS0000D5B08A+++URS0000E654A7+++URS0001BCBD7B+++URS0001BF2110+++URS0001BF780A+++URS0001BFA718+++NM_001370639+++NM_001370640+++NM_001370641+++NM_012360+++XM_011522507	coding	known	NC_000016.10	3175305	3224779	+
7220	7220	TRPC1	0.39	0.34	0.55	0.63	0.49	0.24	0.64	0.57	0.93	1.05	0.81	0.4	31.01	30	44.01	48	37	20	0.453333	0.426667	0.753333	0.713333	35	35.0067	-0.630301	0.183168	0.0451542	-0.302563	0.674284	0.363414	1.13783	0.0358718	0.0036713	-0.0245336	0.998166	0.945007	TRPC1	HTRP-1+++TRP1	mRNA	8	URS0001BD46FF+++XR_001740246+++XR_241506+++NM_001251845+++NM_003304+++XM_005247738+++XM_005247739+++XM_017007121	coding	known	NC_000003.12	142724034	142807888	+
89870	89870	TRIM15	14.38	13.79	12.15	14.84	14.62	14.82	23.72	23.41	20.6	24.9	24.48	24.79	383	371	328	395	384	378	14.76	13.44	24.7233	22.5767	385.667	360.667	-0.0445083	0.740274	0.463044	-0.0496871	0.754071	0.500712	-0.20469	0.148843	0.0261158	-0.12591	0.829108	0.22611	TRIM15	RNF93+++ZNF178+++ZNFB7	mRNA	13	URS00008BA1CD+++URS00009B0ECE+++URS0001BEB160+++NM_033229+++XM_011514987+++XM_011514988+++rna-NM_033229.3-2+++rna-NM_033229.3-3+++rna-NM_033229.3-4+++rna-NM_033229.3-5+++rna-NM_033229.3-6+++rna-NM_033229.3-7+++rna-NM_033229.3-8	coding	known	NT_167249.2	1418674	30172693	+
6400	6400	SEL1L	25.29	27.86	29.64	28.26	28.07	28.76	41.72	47.28	50.27	47.4	46.98	48.1	2885	3079	3231	3054	3025	3108	28.3633	27.5967	47.4933	46.4233	3062.33	3065	-0.0821287	0.0201638	0.00243014	0.0255267	0.977164	0.903526	0.0559942	0.820322	0.60569	-0.0269754	0.973549	0.625965	SEL1L	Hrd3+++PRO1063+++SEL1-LIKE+++SEL1L1	mRNA	11	URS0000D6DC49+++URS0000EB93F7+++URS0000EBEF90+++URS0001BD13E5+++URS0001BDD9E9+++URS0001BE4A2E+++URS0001BE9769+++NM_001244984+++NM_005065+++XM_005267988+++XM_005267989	coding	known	NC_000014.9	81471547	81533853	+
23645	23645	PPP1R15A	44.51	44.97	58	90.2	86.16	113.51	73.43	76.32	98.36	151.27	144.22	189.87	1592	1592	2058	3171	3019	3909	96.6233	49.16	161.787	82.7033	3366.33	1747.33	-0.994098	3.31183e-122	1.31153e-125	-0.92323	7.29968e-101	3.36302e-104	-0.925557	2.44652e-136	1.44641e-139	-0.974509	3.88777e-05	1.99287e-07	PPP1R15A	GADD34	mRNA	1	NM_014330	coding	known	NC_000019.10	48872421	48876058	+
8668	8668	EIF3I	201.31	196.23	206.99	212.77	198.95	210.05	332.07	333.02	351.03	356.85	333.01	351.35	5622	5426	5718	5855	5440	5627	207.257	201.51	347.07	338.707	5640.67	5588.67	-0.0585857	0.00848265	0.000834212	-0.0037176	0.676911	0.370978	0.0231447	0.817525	0.601906	-0.0419606	0.946373	0.359975	EIF3I	EIF3S2+++PRO2242+++TRIP-1+++TRIP1+++eIF3-beta+++eIF3-p36	mRNA	6	URS0000E9C0EB+++URS0000EAA7B5+++URS0001BF6E07+++NM_001394168+++NM_003757+++XM_024450518	coding	known	NC_000001.11	32221584	32236170	+
27042	27042	UTP25	5.78	6.03	6.49	6.41	6.55	6.23	9.54	10.24	11	10.74	10.97	10.42	831	857	923	902	919	863	6.39667	6.1	10.71	10.26	894.667	870.333	-0.118279	0.140151	0.0308866	-0.10077	0.279843	0.075348	0.0969701	0.70764	0.382478	-0.0677813	0.947843	0.364134	UTP25	C1orf107+++DEF+++DIEXF+++DJ434O14.5	mRNA	9	URS0000EB8006+++URS0001BD7903+++URS0001BDFC95+++URS0001BE5AB9+++URS0001BEDA31+++URS0001BF73F6+++NM_014388+++XM_006711275+++XM_011509418	coding	known	NC_000001.11	209827972	209883458	+
54674	54674	LRRN3	0	0	0.06	0.02	0	0.04	0	0	0.09	0.03	0	0.06	0	0	3	1	0	2	0.02	0.02	0.03	0.03	1	1	-6.64386	0.758673	0.489174	NA	NA	NA	0.584963	0.874857	0.711874	-0.0222489	0.998166	0.991333	LRRN3	FIGLER5+++NLRR-3+++NLRR3	mRNA	4	URS00008BBDC7+++NM_001099658+++NM_001099660+++NM_018334	coding	known	NC_000007.14	111091094	111125454	+
26533	26533	OR10G3	0.03	0.05	0.03	0	0.03	0	0.04	0.09	0.04	0	0.04	0	1	2	1	0	1	0	0.01	0.0366667	0.0133333	0.0566667	0.333333	1.33333	6.64386	0.733916	0.510946	1	0.817036	0.63598	6.64386	0.783133	0.513	1.86698	0.951461	0.38137	OR10G3	OR14-40	mRNA	2	URS0001BF9B46+++NM_001005465	coding	known	NC_000014.9	21568520	21580076	-
79170	79170	PRR15L	8.75	7.83	5.45	6.27	5.32	4.02	14.44	13.28	9.24	10.52	8.91	6.72	186	165	115	125	110	78	5.20333	7.34333	8.71667	12.32	104.333	155.333	0.573375	0.0104096	0.00106837	0.584963	0.0151389	0.00137499	0.560088	0.0910026	0.0129961	0.544798	0.148991	0.00739832	PRR15L	ATAD4	mRNA	6	URS00008B2BE3+++NM_024320+++XM_005257663+++XM_005257664+++XM_005257665+++XM_005257666	coding	known	NC_000017.11	47951967	47957905	+
5145	5145	PDE6A	0.26	0.16	0.09	0.24	0.2	0.17	0.44	0.26	0.16	0.4	0.34	0.28	18.49	12	7	18.86	15.13	10	0.203333	0.17	0.34	0.286667	14.6633	12.4967	-0.0285845	1.00005	0.946846	-0.334378	0.76121	0.545432	-0.514573	0.766657	0.44686	-0.247202	0.973549	0.646538	PDE6A	CGPR-A+++PDEA+++RP43	mRNA	8	URS0001BCE86D+++NM_000440+++XM_011537650+++XM_011537651+++XM_011537652+++XM_011537653+++XM_011537654+++XM_017009572	coding	known	NC_000005.10	149857953	149944793	-
5606	5606	MAP2K3	52.62	51.27	57.12	51.91	51.31	56.63	86.8	87.01	96.86	87.06	85.89	94.72	1786	1722	1926	1736	1709	1850	53.2833	53.67	89.2233	90.2233	1765	1811.33	0.0409651	0.931981	0.844448	0.0109327	0.938414	0.837248	0.0580824	0.842953	0.65795	0.00874169	0.988058	0.891412	MAP2K3	MAPKK3+++MEK3+++MKK3+++PRKMK3+++SAPKK-2+++SAPKK2	mRNA	14	URS00009BD1C2+++URS00009C432A+++URS0001BD1F13+++URS0001BE3461+++URS0001BF49AA+++NM_001316332+++NM_002756+++NM_145109+++XM_005256723+++XM_011523958+++XM_011523959+++XM_017024857+++XM_017024858+++XM_017024859	coding	known	NC_000017.11	21284679	21315240	+
144699	144699	FBXL14	10.23	9.01	9.81	7.9	9.05	9.12	16.88	15.29	16.63	13.24	15.15	15.25	253	239	257	195	233	233	8.69	9.68333	14.5467	16.2667	220.333	249.667	0.375663	0.0708612	0.0120713	0.0366807	0.979474	0.906758	0.141438	0.747112	0.425554	0.15142	0.855253	0.248508	FBXL14	Fbl14	mRNA	6	URS0001BCB3E5+++URS0001BCD92B+++XR_001748600+++NM_152441+++XM_017018875+++XM_017018876	coding	known	NC_000012.12	1559641	1594581	-
54812	54812	AFTPH	11.58	11.82	11.84	12.93	12.82	11.88	19.1	20.05	20.08	21.69	21.47	19.88	756	763	766	829	818	747	12.5433	11.7467	21.0133	19.7433	798	761.667	-0.132986	0.115378	0.0234016	-0.100418	0.326181	0.0943294	0.0362361	0.994178	0.988496	-0.0954896	0.804748	0.207002	AFTPH	Nbla10388	mRNA	12	NR_164746+++NR_164747+++URS0001BE47CB+++URS0001BE8642+++NM_001002243+++NM_001375969+++NM_001375970+++NM_001375971+++NM_001375972+++NM_001375973+++NM_017657+++NM_203437	coding	known	NC_000002.12	64524328	64593005	+
5639	5639	PRRG2	4.72	4.18	4.38	4.56	4.59	4.48	7.79	7.09	7.43	7.65	7.68	7.5	90	80	83	87	86	83	4.54333	4.42667	7.61	7.43667	85.3333	84.3333	0.0489096	0.993777	0.936778	-0.104337	0.784682	0.576504	0	0.956998	0.867226	-0.0458576	0.973549	0.82267	PRRG2	PRGP2	mRNA	5	URS0001BF5B3F+++NM_000951+++NM_001316335+++XM_006723286+++XM_011527124	coding	known	NC_000019.10	49580617	49591008	+
119392	119392	SFR1	3.76	3.48	4.13	5.6	4.58	4.55	6.21	5.9	7.01	9.39	7.66	7.61	82	80	86	115	95	92	4.91	3.79	8.22	6.37333	100.667	82.6667	-0.487938	0.0717319	0.0123238	-0.247928	0.530066	0.219576	-0.0972972	0.76605	0.534368	-0.312294	0.670074	0.121162	SFR1	C10orf78+++MEI5+++MEIR5+++bA373N18.1	mRNA	10	URS00008BAD05+++URS0000D5B390+++URS0000D5C45C+++URS0001BCED12+++URS0001BF9ED7+++NM_001002759+++NM_001384829+++NM_001384830+++NM_145247+++XM_005269521	coding	known	NC_000010.11	104119236	104126385	+
8110	8110	DPF3	0.63	0.53	0.73	0.98	0.79	0.99	1.05	0.9	1.23	1.64	1.32	1.65	46	38	54	67	53	64	0.92	0.63	1.53667	1.06	61.3333	46	-0.542527	0.15853	0.0368728	-0.479993	0.343997	0.101859	-0.245112	0.60963	0.290178	-0.443377	0.604948	0.0962417	DPF3	BAF45C+++CERD4+++SMARCG3	mRNA	29	URS00008B5B6E+++URS00008B7C56+++URS00008B87FA+++URS00008BB166+++URS00008BB4D7+++URS00008C166D+++URS00008C1C0F+++URS0000D598C5+++URS0000D6D9F3+++URS0000D6E04F+++URS0000DB8ED2+++URS0000EAC82E+++URS0000EBBC6D+++URS0001BCC5E9+++URS0001BCCBAF+++URS0001BCF6D2+++URS0001BD9C14+++URS0001BDAD96+++URS0001BDDE1A+++URS0001BEA1FE+++URS0001BEBD65+++URS0001BF0A91+++URS0001BF3644+++URS0001BF76AB+++URS0001BF7D46++…	coding	known	NC_000014.9	72608962	72894101	+
9580	9580	SOX13	11.37	10.79	9.24	9.81	9.46	9.12	18.76	18.32	15.66	16.45	15.83	15.25	718	666	592	619	590	554	9.46333	10.4667	15.8433	17.58	587.667	658.667	0.214044	0.106271	0.0209162	0.174807	0.24426	0.059353	0.0957112	0.764713	0.49365	0.135335	0.680087	0.125721	SOX13	ICA12+++Sox-13	mRNA	6	URS00009AFD1C+++URS0000E95ED6+++URS0000EF583D+++URS0001BCEE2D+++NM_005686+++XM_005245623	coding	known	NC_000001.11	204064533	204127743	+
8939	8939	FUBP3	55.86	58.05	58.18	55.9	57.6	54.68	92.14	98.51	98.66	93.75	96.42	91.46	2767	2858	2863	2745	2800	2611	56.06	57.3633	93.8767	96.4367	2718.67	2829.33	0.0115165	0.797963	0.608624	0.0295791	0.930027	0.824072	0.132925	0.0975294	0.0142613	0.0293128	0.973549	0.555975	FUBP3	FBP3	mRNA	23	URS00009AF490+++URS00009B6B83+++URS00009C36B0+++URS0000E93597+++URS0000E97AC4+++URS0000EBC79C+++URS0001BE5926+++URS0001BE75F1+++URS0001BFA037+++XR_001746411+++XR_001746412+++XR_001746413+++NM_003934+++XM_005272232+++XM_006717313+++XM_011519172+++XM_011519173+++XM_011519174+++XM_017015269+++XM_017015270+++XM_017015271+++XM_017015272+++XM_017015273	coding	known	NC_000009.12	130579577	130638352	+
6662	6662	SOX9	51.3	51.32	53.12	53.12	53.18	53.86	84.63	87.09	90.08	89.08	89.02	90.1	3264	3230	3348	3315	3307	3301	53.3867	51.9133	89.4	87.2667	3307.67	3280.67	-0.0223678	0.362286	0.130582	-0.0339889	0.379804	0.12306	0.0203964	0.831881	0.633296	-0.0403778	0.951461	0.385392	SOX9	CMD1+++CMPD1+++SRA1+++SRXX2+++SRXY10	mRNA	1	NM_000346	coding	known	NC_000017.11	72121020	72126416	+
30815	30815	ST6GALNAC6	9.09	8.29	6.87	8.5	9.03	7.69	14.99	14.06	11.65	14.25	15.12	12.87	336	304	251	306.78	326.85	270.78	8.40667	8.08333	14.08	13.5667	301.47	297	0.131257	0.646227	0.36438	-0.104557	0.595697	0.289576	-0.109434	0.576561	0.259818	-0.0469867	0.973549	0.708312	ST6GALNAC6	SIAT7-F+++SIAT7F+++ST6GALNACVI	mRNA	25	NR_104629+++URS00008B61D8+++URS00008B6978+++URS00008B8452+++URS00008BC2D2+++URS00009AEF4B+++URS0000D43A44+++URS0001BE8E40+++NM_001286999+++NM_001287000+++NM_001287001+++NM_001287002+++NM_001287003+++NM_001388489+++NM_013443+++XM_011518610+++XM_017014659+++XM_017014660+++XM_017014661+++XM_017014662+++XM_017014663+++XM_017014664+++XM_017014665+++XM_017014666+++XM_017014667	coding	known	NC_000009.12	127885321	127906764	+
9552	9552	SPAG7	30.34	30.27	28.81	33.51	32.39	33.01	50.05	51.37	48.85	56.2	54.21	55.22	371	366	353	408	390	388	32.97	29.8067	55.21	50.09	395.333	363.333	-0.13715	0.317756	0.103311	-0.0916305	0.588224	0.283272	-0.136388	0.358264	0.101645	-0.150589	0.694865	0.134836	SPAG7	ACRP+++FSA-1	mRNA	6	URS00008BD24C+++URS0000D6DCE5+++URS0000D6E690+++URS0001BD2799+++NM_004890+++XM_006721600	coding	known	NC_000017.11	4959226	4967817	-
83987	83987	CCDC8	0.02	0.02	0	0.06	0.02	0	0.03	0.03	0	0.1	0.03	0	1	1	0	3	1	0	0.0266667	0.0133333	0.0433333	0.02	1.33333	0.666667	-1.58496	0.645878	0.36154	0	1.00824	0.98906	NA	NA	NA	-1.02809	0.973549	0.60589	CCDC8	3M3+++PPP1R20+++p90	mRNA	1	NM_032040	coding	known	NC_000019.10	46410329	46413564	-
23506	23506	BICRAL	1.99	1.96	1.66	1.82	1.69	1.38	3.28	3.33	2.82	3.05	2.83	2.31	211	207	178	190	178	146	1.63	1.87	2.73	3.14333	171.333	198.667	0.151244	0.685737	0.40707	0.217754	0.475934	0.182492	0.285909	0.392689	0.122788	0.184963	0.815704	0.215463	BICRAL	GLTSCR1L+++KIAA0240+++SMARCK2	mRNA	26	URS00008B2F13+++URS00008BA047+++URS00008BDA62+++URS00008C0665+++URS00009AE79B+++URS00009AFBBB+++URS00009BBEDB+++URS00009BE4B1+++URS00009BF0AA+++URS0001BD3040+++URS0001BDA4FF+++URS0001BE0B89+++URS0001BE2468+++URS0001BE4DDF+++URS0001BEE643+++URS0001BEF418+++URS0001BF13C0+++URS0001BF7FB2+++URS0001BF7FF7+++URS0001BF9E8C+++XR_002956272+++NM_001318819+++NM_001393499+++NM_015349+++XM_024446389+++XM_0244…	coding	known	NC_000006.12	42746987	42868558	+
27292	27292	DIMT1	35.29	36.25	38.72	35.46	35.12	36.51	58.21	61.51	65.67	59.47	58.78	61.06	1089.54	1070.1	1099.92	1041.13	1016.07	1042.17	35.6967	36.7533	59.77	61.7967	1033.12	1086.52	0.0655689	0.783399	0.591104	0.0747458	0.69933	0.395968	0.077808	0.759637	0.526252	0.0434635	0.973549	0.510036	DIMT1	DIM1+++DIMT1L+++HSA9761+++HUSSY5	mRNA	4	URS0000D6E846+++NM_001348076+++NM_001348077+++NM_014473	coding	known	NC_000005.10	62387254	62403905	-
25926	25926	NOL11	54.15	55.63	57.88	59.37	57.19	59.87	89.32	94.41	98.16	99.58	95.73	100.14	2408	2448	2552	2593	2489	2564	58.81	55.8867	98.4833	93.9633	2548.67	2469.33	-0.106787	0.00738673	0.000709372	-0.0239627	0.578516	0.273076	-0.00676793	0.593168	0.2749	-0.0740929	0.739159	0.159444	NOL11	NA	mRNA	7	URS0000E99759+++URS0000E9B589+++URS0000E9D151+++URS0000EB2325+++URS0001BEC4B4+++NM_001303272+++NM_015462	coding	known	NC_000017.11	67717936	67744531	+
3305	3305	HSPA1L	0.28	0.45	0.38	0.21	0.43	0.39	0.46	0.76	0.64	0.36	0.72	0.65	12	19	16	9	18	16	0.343333	0.37	0.576667	0.62	14.3333	15.6667	0.415037	0.7567	0.557574	0.0780025	0.979643	0.907172	0	1.00053	0.940396	0.100063	0.976488	0.841292	HSPA1L	HSP70-1L+++HSP70-HOM+++HSP70T+++hum70t	mRNA	6	URS0001BE3452+++NM_005527+++rna-NM_005527.4-2+++rna-NM_005527.4-3+++rna-NM_005527.4-4+++rna-NM_005527.4-5	coding	known	NT_167248.2	3057398	31815283	+
783	783	CACNB2	0.13	0.15	0.17	0.16	0.12	0.12	0.21	0.26	0.29	0.26	0.19	0.21	16.03	18.03	21	19.05	14	15	0.133333	0.15	0.22	0.253333	16.0167	18.3533	-0.249017	0.770397	0.572192	0.364973	0.736542	0.51365	0.485427	0.686906	0.364232	0.168983	0.973549	0.709969	CACNB2	CAB2+++CACNLB2+++CAVB2+++MYSB	mRNA	34	URS00005258C8+++URS00008C2A62+++URS00008C2C03+++URS0000EBAD01+++URS0001BD0078+++URS0001BD1EE9+++URS0001BD297E+++URS0001BD4608+++URS0001BD5273+++URS0001BD6BA3+++URS0001BE1FE6+++URS0001BEAF5D+++URS0001BEF2FA+++URS0001BF03BD+++URS0001BF0A97+++URS0001BF29E4+++URS0001BF3B66+++URS0001BF9926+++XR_001747198+++NM_000724+++NM_001167945+++NM_001330060+++NM_201570+++NM_201571+++NM_201572+++NM_201590+++NM_201…	coding	known	NC_000010.11	18139819	18545881	+
5961	5961	PRPH2	0	0	0.02	0	0.04	0.02	0	0	0.04	0	0.07	0.04	0	0	1	0	2	1	0.02	0.00666667	0.0366667	0.0133333	1	0.333333	NA	NA	NA	-7.64386	0.555372	0.24457	0	0.995205	0.980626	-1.50892	0.973549	0.530611	PRPH2	AOFMD+++AVMD+++CACD2+++DS+++MDBS1+++PRPH+++RDS+++RP7+++TSPAN22+++rd2	mRNA	5	URS0001BCDBAE+++URS0001BF1A30+++XR_427834+++XR_926295+++NM_000322	coding	known	NC_000006.12	42694509	42723039	+
5833	5833	PCYT2	19.58	18.63	18.87	17.62	18.45	17.29	32.3	31.62	32.01	29.55	30.88	28.92	1655	1557	1574	1458	1520	1404	17.7867	19.0267	29.7833	31.9767	1460.67	1595.33	0.18284	0.0268592	0.00345512	0.0346976	0.911373	0.793148	0.164893	0.104739	0.0159279	0.0985782	0.599264	0.0935239	PCYT2	ET+++SPG82	mRNA	17	URS00009BFCF1+++URS0000D6D893+++URS0000D6DF0F+++XR_002958050+++NM_001184917+++NM_001256433+++NM_001256434+++NM_001256435+++NM_001282203+++NM_001282204+++NM_001330518+++NM_002861+++XM_005256386+++XM_005256387+++XM_006722287+++XM_017024911+++XM_017024912	coding	known	NC_000017.11	81900958	81911432	-
9685	9685	CLINT1	46.96	50.9	49.46	52.43	49.02	51.41	77.47	86.38	83.87	87.94	82.05	85.99	2401	2519	2519	2511	2364	2455	50.9533	49.1067	85.3267	82.5733	2443.33	2479.67	-0.0646266	0.101609	0.0196766	0.0916211	0.309712	0.087569	0.0371281	0.998286	0.996974	-0.00723968	0.988058	0.891731	CLINT1	CLINT+++ENTH+++EPN4+++EPNR	mRNA	12	URS0000E94704+++URS0000E9CA77+++URS0001BCC56F+++URS0001BD9577+++URS0001BF23A5+++URS0001BF2F86+++NM_001195555+++NM_001195556+++NM_014666+++XM_011534701+++XM_017010087+++XM_017010088	coding	known	NC_000005.10	157783123	157859145	+
6046	6046	BRD2	58.62	58.17	62.68	55.95	59.4	62.75	96.7	98.72	106.3	93.83	99.43	104.96	3561	3514	3715	3375	3542	3771	59.3667	59.8233	99.4067	100.573	3562.67	3596.67	0.0773949	0.450953	0.184625	-0.01145	0.654157	0.344128	-0.0215849	0.302003	0.0775688	-0.0151898	0.973549	0.781589	BRD2	BRD2-IT1+++D6S113E+++FSH+++FSRG1+++NAT+++O27.1.1+++RING3+++RNF3	mRNA	46	URS000011D821+++URS00001CA96A+++URS00008BB531+++URS00008C05DA+++URS00009B474B+++URS00009C2F74+++URS0001BCC5AF+++URS0001BE140D+++URS0001BE2205+++XR_001743557+++XR_241911+++NM_001113182+++NM_001199455+++NM_001199456+++NM_001291986+++NM_005104+++rna-NM_001113182.3-2+++rna-NM_001113182.3-3+++rna-NM_001113182.3-4+++rna-NM_001113182.3-5+++rna-NM_001113182.3-6+++rna-NM_001113182.3-7+++rna-NM_001199455.1…	coding	known	NT_167249.2	4162919	32981505	+
58494	58494	JAM2	0.05	0.03	0.03	0.05	0.1	0.06	0.08	0.06	0.06	0.08	0.17	0.1	3	2	2	3	6	4	0.07	0.0366667	0.116667	0.0666667	4.33333	2.33333	0	1.00827	0.97619	-1.58496	0.460602	0.172612	-1	0.750571	0.432208	-0.922424	0.94808	0.374151	JAM2	C21orf43+++CD322+++IBGC8+++JAM-B+++JAMB+++PRO245+++VE-JAM+++VEJAM	mRNA	11	NR_072999+++URS00008B44BA+++URS00008BAC6E+++URS0000EECCA0+++URS0001BF2644+++XR_937537+++NM_001270407+++NM_001270408+++NM_021219+++XM_024452123+++XM_024452124	coding	known	NC_000021.9	25607550	25717562	+
440603	440603	BCL2L15	7.96	7.99	8.16	7.91	9.19	7.75	13.13	13.55	13.84	13.26	15.39	12.96	657	652	667	640	741	616	8.28333	8.03667	13.87	13.5067	665.667	658.667	0.0378215	0.993852	0.936586	-0.184602	0.0586013	0.00789116	0.114756	0.662877	0.336816	-0.0433511	0.973549	0.61445	BCL2L15	Bfk+++C1orf178	mRNA	3	URS00008B56F5+++URS00019F2292+++NM_001010922	coding	known	NC_000001.11	113876816	113887581	+
84668	84668	FAM126A	4.28	3.63	4.24	4.21	4.62	4.18	7.07	6.17	7.19	7.05	7.73	6.99	291	289	284	289.96	288	301	4.33667	4.05	7.25667	6.81	292.987	288	0.00516526	0.941316	0.857504	0.00500068	0.971123	0.89353	-0.0838726	0.633446	0.310086	-0.0521583	0.973549	0.647031	FAM126A	DRCTNNB1A+++HCC+++HLD5+++HYCC1	mRNA	12	URS00008B44B8+++URS00008BF834+++URS00008C02DA+++URS00008C3714+++URS0000D6E910+++URS0001BD0009+++URS0001BDDDBE+++NM_001363466+++NM_001363467+++NM_032581+++XM_011515589+++XM_011515590	coding	known	NC_000007.14	22895848	23014133	+
55692	55692	LUC7L	34.23	34.71	34.9	36.58	35.98	36.59	56.47	58.9	59.18	61.35	60.22	61.21	781	786	780	794	774	786	36.3833	34.6133	60.9267	58.1833	784.667	782.333	-0.0238165	0.724038	0.44744	0.0221957	1.00888	0.987634	-0.0110552	0.778223	0.50733	-0.0330307	0.973549	0.653693	LUC7L	LUC7B1+++Luc7+++SR+89+++hLuc7B1	mRNA	21	URS00008B8D9E+++URS0000D6DBF2+++URS0000D6DDA5+++URS0000D6E655+++URS0000EA2F4A+++URS0000EB6A4F+++URS0001BDB911+++URS0001BDCDF3+++URS0001BE36F9+++URS0001BEB3E9+++NM_001320226+++NM_001330420+++NM_018032+++NM_201412+++XM_005255427+++XM_005255429+++XM_011522561+++XM_017023437+++XM_017023438+++XM_017023440+++XM_024450344	coding	known	NC_000016.10	188969	229449	+
1366	1366	CLDN7	171.77	165.7	153.9	142.79	143.47	137.1	283.34	281.21	260.99	239.48	240.15	229.32	3667	3507	3269	3009	3014	2814	141.12	163.79	236.317	275.18	2945.67	3481	0.285316	5.37572e-11	7.48648e-13	0.218558	1.49986e-06	3.4155e-08	0.216227	5.17308e-05	1.37287e-06	0.211944	0.00279394	2.79532e-05	CLDN7	CEPTRL2+++CLDN-7+++CPETRL2+++Hs.84359+++claudin-1	mRNA	7	URS00008BA899+++NM_001185022+++NM_001185023+++NM_001307+++rna-NM_001185022.2-2+++rna-NM_001185023.2-2+++rna-NM_001307.6-2	coding	known	NW_021160020.1	15231	7263213	-
10914	10914	PAPOLA	120.59	125.67	124.8	128.32	127.12	124.03	198.92	213.27	211.64	215.2	212.79	207.45	8852	9127	9078	9233	9111	8770	126.49	123.687	211.813	207.943	9038	9019	-0.060796	0.000324798	1.73e-05	0.00253132	0.687723	0.386182	0.0497976	0.787539	0.562136	-0.0313695	0.96591	0.424592	PAPOLA	PAP+++PAP-alpha	mRNA	23	URS000077CAAA+++URS00008BBD1B+++URS00008BF14B+++URS00009B6678+++URS0000E918C3+++URS0000E9A874+++URS0000EAA6FF+++URS0000EB80FF+++URS0000EB94AD+++URS0000EBA32B+++URS0001BD720E+++URS0001BDD3A6+++URS0001BF6FE5+++NM_001252006+++NM_001252007+++NM_001293627+++NM_001293628+++NM_001293632+++NM_001363662+++NM_001363664+++NM_001363665+++NM_001363666+++NM_032632	coding	known	NC_000014.9	96502376	96567116	+
93349	93349	SP140L	5.59	5.55	5.56	5.53	5.42	5	9.22	9.42	9.43	9.27	9.07	8.36	216.79	208.91	216.78	213.99	205.76	193.97	5.31667	5.56667	8.9	9.35667	204.573	214.16	0.0187548	0.993003	0.935262	0.021919	0.999401	0.999138	0.160398	0.707171	0.381946	0.0384819	0.973549	0.772732	SP140L	NA	mRNA	23	NR_148198+++URS00009B1D03+++URS0000D58419+++URS0001BF9D56+++XR_001739075+++XR_002959365+++XR_923066+++NM_001308162+++NM_001308163+++NM_001352892+++NM_001352893+++NM_001352894+++NM_138402+++XM_006712856+++XM_011512190+++XM_011512191+++XM_017005294+++XM_017005295+++XM_017005296+++XM_017005297+++XM_017005298+++XM_017005299+++XM_017005301	coding	known	NC_000002.12	230327152	230408324	+
53340	53340	SPA17	5.15	4.96	6.61	6.9	8.29	5.83	8.5	8.41	11.21	11.57	13.88	9.76	128	105	136	150	151	128	7.00667	5.57333	11.7367	9.37333	143	123	-0.228819	0.366166	0.133793	-0.524159	0.026403	0.00276298	0.0874628	0.91249	0.77882	-0.24512	0.734206	0.1563	SPA17	CT22+++SP17+++SP17-1	mRNA	5	URS00008C36B9+++URS0001BE8775+++NM_017425+++XM_011542870+++XM_024448583	coding	known	NC_000011.10	124673904	124697518	+
122509	122509	IFI27L1	6.78	8.18	9.06	8.71	6.42	6.36	11.18	13.89	15.37	14.61	10.75	10.63	98	117	93	107	101	85	7.16333	8.00667	11.9967	13.48	97.6667	102.667	-0.126757	0.711872	0.433438	0.212153	0.640058	0.330434	0.129768	0.849558	0.67103	0.0437819	0.973549	0.823262	IFI27L1	FAM14B+++ISG12C	mRNA	15	URS00008BFC39+++URS00009B179F+++URS0001BE0FDA+++URS0001BF8F3C+++NM_145249+++NM_206949+++XM_005267314+++XM_011536405+++XM_011536406+++XM_011536407+++XM_017020961+++XM_017020962+++XM_017020963+++rna-NM_145249.3-2+++rna-NM_206949.3-2	coding	known	NT_187601.1	1195855	94102710	+
1386	1386	ATF2	12.89	13.69	12.96	13.38	13.74	12.88	21.26	23.23	21.97	22.43	23	21.55	862	907	861	881	873	833	13.3333	13.18	22.3267	22.1533	862.333	876.667	-0.0314541	0.644559	0.363014	0.0551209	0.807437	0.618624	0.0476967	0.967268	0.882188	-0.00473993	0.998166	0.947155	ATF2	CRE-BP1+++CREB-2+++CREB2+++HB16+++TREB7	mRNA	22	NR_045768+++NR_045769+++NR_045770+++NR_045771+++NR_045772+++NR_045773+++NR_045774+++URS0000569C93+++URS00008B72F0+++URS00008BDE31+++URS00009AF314+++URS00009B583E+++URS00009C433F+++URS0000D6E9B8+++URS0001BE2079+++URS0001BED8C6+++NM_001256090+++NM_001256091+++NM_001256092+++NM_001256093+++NM_001256094+++NM_001880	coding	known	NC_000002.12	175072252	175168523	+
92912	92912	UBE2Q2	8.2	8.5	8	8.81	9.37	9.73	13.53	14.42	13.56	14.78	15.68	16.28	378	379.01	360	385	396	368	9.30333	8.23333	15.58	13.8367	383	372.337	-0.0264722	0.773604	0.579424	-0.0632645	0.718591	0.415954	-0.0317089	0.754706	0.51882	-0.0694217	0.973549	0.492163	UBE2Q2	NA	mRNA	21	URS00008B36E1+++URS00009C05CE+++URS0000D59AA7+++URS0001BDE0FC+++URS0001BEF7FF+++XR_001751420+++XR_001751421+++XR_002957691+++XR_002957692+++NM_001145335+++NM_001284382+++NM_173469+++XM_005254787+++XM_005254788+++XM_006720770+++XM_011522228+++XM_017022726+++XM_017022727+++XM_017022728+++XM_024450107+++XM_024450108	coding	known	NC_000015.10	75841538	75901078	+
136	136	ADORA2B	10.14	9.96	9.16	10.82	9.88	9.82	16.73	16.9	15.54	18.15	16.53	16.42	227	220	206	243	216	209	10.1733	9.75333	17.0333	16.39	222.667	217.667	-0.098264	0.61528	0.33028	0.0264722	1.01177	0.969086	-0.0208586	0.857001	0.6813	-0.0615411	0.973549	0.641232	ADORA2B	ADORA2	mRNA	6	URS000225D9B0+++XR_001752428+++NM_000676+++XM_011523659+++XM_011523661+++XM_017024197	coding	known	NC_000017.11	15927563	15975746	+
57584	57584	ARHGAP21	16.1	17.35	17.84	16.47	16.82	16.75	26.56	29.44	30.25	27.63	28.16	28.01	1895	2020	2075	1917	1946	1919	16.68	17.0967	27.9333	28.75	1927.33	1996.67	-0.0166525	0.583629	0.303698	0.0538436	0.770243	0.474292	0.112757	0.352201	0.0985368	0.0227511	0.973549	0.692681	ARHGAP21	ARHGAP10	mRNA	36	NR_160021+++NR_160022+++NR_160023+++NR_160024+++NR_160025+++URS00008B5ED3+++URS00008C2237+++URS0000D6D4E3+++URS0000D6D61C+++URS0000D6E546+++URS0000D6E5C9+++URS0000E9CF39+++URS0000EAB533+++URS0001BD659E+++XR_001747160+++XR_001747163+++XR_242701+++XR_930513+++NM_001367447+++NM_001367448+++NM_001367449+++NM_001367450+++NM_001367451+++NM_001367452+++NM_001367453+++NM_001367454+++NM_001367455+++NM_020…	coding	known	NC_000010.11	24583610	24725421	-
8140	8140	SLC7A5	103.19	103	115.3	107.58	108.49	117.71	170.21	174.79	195.53	180.43	181.6	196.89	7630	7520	8440	7804	7849	8360	111.26	107.163	186.307	180.177	8004.33	7863.33	-0.0325307	0.0408098	0.00590424	-0.0617762	0.00527072	0.000373606	0.0137401	0.60997	0.29042	-0.0540852	0.920157	0.317554	SLC7A5	4F2LC+++CD98+++D16S469E+++E16+++LAT1+++MPE16	mRNA	12	URS0000355755+++URS0000EB3945+++URS0000EB8D49+++URS0001BD9E2E+++URS0001BDE79D+++URS0001BE90BA+++URS0001BEAF71+++NM_003486+++XM_006721286+++XM_017023735+++XM_017023736+++XM_017023737	coding	known	NC_000016.10	87830022	87869507	+
4331	4331	MNAT1	35.25	32.23	32.07	33.51	33.76	33.07	58.15	54.69	54.38	56.2	56.52	55.32	659	596	618	615	642	603	33.4467	33.1833	56.0133	55.74	620	624.333	0.0996921	0.67896	0.398924	-0.107261	0.376171	0.117897	0.0354488	0.993542	0.98199	-0.0187285	0.973549	0.820961	MNAT1	CAP35+++MAT1+++RNF66+++TFB3	mRNA	18	URS00008B3BEB+++URS00008BA4A1+++URS00008BC55B+++URS00008BE71C+++URS00009BC120+++URS00009C192C+++URS0001BD5E8D+++URS0001BD8AEC+++URS0001BDA70C+++URS0001BDBE07+++NM_001177963+++NM_002431+++XM_005267687+++XM_005267688+++XM_017021332+++XM_017021333+++XM_017021334+++XM_024449599	coding	known	NC_000014.9	60734735	60969965	+
147407	147407	SLC25A52	0.17	0.18	0	0.24	0.18	0.18	0.29	0.3	0	0.39	0.3	0.3	3	3	0	4	3	3	0.2	0.116667	0.33	0.196667	3.33333	2	-0.415037	0.847272	0.702882	0	1.01326	0.984046	-8.22882	0.391174	0.118665	-0.770486	0.973549	0.517957	SLC25A52	MCART2	mRNA	2	URS0001BE699D+++NM_001034172	coding	known	NC_000018.10	31740028	31763101	-
118	118	ADD1	44.43	43.72	43.94	42.7	41.09	42.64	73.28	74.19	74.51	71.62	68.77	71.33	2860	2784	2804	2701	2590	2641	42.1433	44.03	70.5733	73.9933	2644	2816	0.0825215	0.45403	0.186754	0.104207	0.170851	0.0347122	0.086402	0.528674	0.20924	0.0621262	0.79683	0.198088	ADD1	ADDA	mRNA	37	URS00008B6B59+++URS00008B9C05+++URS00008BA74F+++URS00008BC2D6+++URS00008BD456+++URS00009AF402+++URS00009BFCF4+++URS0000EB9E2C+++URS0000EBC50C+++URS0000EF50A2+++URS0001BD80B0+++URS0001BDD821+++URS0001BE5443+++URS0001BEA1E2+++URS0001BEB599+++XR_002959706+++XR_002959707+++NM_001119+++NM_001286645+++NM_001354754+++NM_001354755+++NM_001354756+++NM_001354757+++NM_001354758+++NM_001354759+++NM_001354761…	coding	known	NC_000004.12	2843844	2930065	+
81502	81502	HM13	148.33	141.01	158.39	155.07	165.9	173.19	244.67	239.31	268.61	260.07	277.7	289.68	3388	3178	3582	3463	3693	3767	164.72	149.243	275.817	250.863	3641	3382.67	-0.0315885	0.245897	0.0707294	-0.216674	6.76086e-10	9.12186e-12	-0.0726507	0.0139809	0.00109291	-0.134774	0.255833	0.0179934	HM13	H13+++IMP1+++IMPAS+++IMPAS-1+++MSTP086+++PSENL3+++PSL3+++SPP+++SPPL1	mRNA	21	URS0000365F36+++URS0000763150+++URS00008C1867+++URS00009AE27C+++URS00009B1D57+++URS0000D5B288+++URS0000EA1D8A+++URS00019D05EC+++URS0001BCCC47+++URS0001BD1851+++URS0001BD54E5+++URS0001BDB5A1+++URS0001BDBD7D+++URS0001BDFF40+++URS0001BEAB0B+++URS0001BEB851+++URS0001C5C9A4+++NM_030789+++NM_178580+++NM_178581+++NM_178582	coding	known	NC_000020.11	31514442	31569543	+
4179	4179	CD46	113.51	118.96	114.08	110.9	109.94	112.69	187.24	201.89	193.46	186	184.03	188.49	5781	5997	5762	5549	5483	5538	111.177	115.517	186.173	194.197	5523.33	5846.67	0.0590913	0.588505	0.307362	0.129275	0.00112642	5.90864e-05	0.0572046	0.782289	0.46296	0.0533172	0.796198	0.197065	CD46	AHUS2+++MCP+++MIC10+++TLX+++TRA2.10	mRNA	24	URS00008B4303+++URS00008BD4B4+++URS00009B1C40+++URS0000EB7308+++URS0001A0EDDF+++URS0001BD0443+++URS0001BF84E2+++XR_001737177+++XR_002956621+++XR_002956622+++NM_002389+++NM_153826+++NM_172350+++NM_172351+++NM_172352+++NM_172353+++NM_172355+++NM_172356+++NM_172357+++NM_172358+++NM_172359+++NM_172361+++XM_011509563+++XM_017001308	coding	known	NC_000001.11	207752038	207795516	+
653073	653073	GOLGA8J	0	0	0.06	0.02	0	0	0	0	0.11	0.03	0	0	0	0	1.77	1.39	0	0	0.00666667	0.02	0.01	0.0366667	0.463333	0.59	-7.11894	0.744423	0.489174	NA	NA	NA	7.46761	0.775974	0.513	-0.0287233	0.998166	0.993039	GOLGA8J	NA	mRNA	9	URS00009B5287+++URS0001BCFC3F+++XR_002957674+++NM_001282472+++XM_006720651+++XM_011521950+++rna-NM_001282472.2-2+++rna-NM_001282472.2-3+++rna-NM_001282472.2-4	coding	known	NT_187660.1	70634	30096711	+
56980	56980	PRDM10	3.6	3.92	3.88	3.4	3.38	3.22	5.94	6.65	6.59	5.71	5.65	5.39	386	413	412	353	351	337	3.33333	3.8	5.58333	6.39333	347	403.667	0.128933	0.646714	0.359148	0.234671	0.191181	0.0412586	0.289896	0.109882	0.0169844	0.189936	0.49942	0.063908	PRDM10	PFM7+++TRIS	mRNA	22	URS00008B701B+++URS00008BC07A+++URS0001BCF9D6+++URS0001BE7E0B+++URS0001BEA342+++URS0001BF74D9+++NM_001367890+++NM_001367891+++NM_001367892+++NM_001367893+++NM_001367894+++NM_001367895+++NM_001367896+++NM_001367897+++NM_001367898+++NM_001367899+++NM_020228+++NM_199437+++NM_199438+++NM_199439+++XM_011542912+++XM_017018023	coding	known	NC_000011.10	129899711	130003097	+
3094	3094	HINT1	182.23	186.7	182.98	192.24	187.62	201.58	300.59	316.84	310.31	322.42	314.05	337.18	1708	1737	1716	1794	1749	1814	193.813	183.97	324.55	309.247	1785.67	1720.33	-0.0708719	0.156229	0.035956	-0.00993254	0.745004	0.526122	-0.0801249	0.103377	0.0156528	-0.0825803	0.699286	0.137406	HINT1	HINT+++NMAN+++PKCI-1+++PRKCNH1	mRNA	8	NR_024610+++NR_024611+++NR_073488+++NR_134494+++NR_134495+++URS00008C2441+++URS0000E9D60E+++NM_005340	coding	known	NC_000005.10	131159027	131171735	-
126731	126731	CCSAP	7.98	8.41	7.41	8.57	7.92	7.67	13.17	14.27	12.56	14.37	13.26	12.83	687	716	633	723	666	636	8.05333	7.93333	13.4867	13.3333	675	678.667	-0.0736855	0.429021	0.171512	0.104437	0.588098	0.283134	-0.00682127	0.804339	0.586016	-0.0209271	0.973549	0.801621	CCSAP	C1orf96+++CSAP	mRNA	8	URS0000432B4D+++URS00009B12B6+++URS0001BCCA1F+++URS0001BD4494+++URS0001BE83E4+++XR_001736958+++NM_145257+++XM_024453055	coding	known	NC_000001.11	229319403	229343795	+
3788	3788	KCNS2	0.05	0.02	0.02	0.01	0.01	0.02	0.08	0.04	0.04	0.02	0.02	0.04	4	2	2	1	1	2	0.0133333	0.03	0.0266667	0.0533333	1.33333	2.66667	2	0.512619	0.229124	1	0.817865	0.63598	0	1.00571	0.975782	0.966157	0.973549	0.4719	KCNS2	KV9.2	mRNA	2	URS0001BCCDB2+++NM_020697	coding	known	NC_000008.11	98426149	98432853	+
1604	1604	CD55	707.91	715.61	778.93	775.93	770.32	853.95	1167.75	1214.44	1320.94	1301.34	1289.41	1428.37	18796	18923	20960	20697	20254	22326	800.067	734.15	1339.71	1234.38	21092.3	19559.7	-0.138996	1.76978e-29	8.87754e-32	-0.098066	3.76066e-14	3.11862e-16	-0.0910861	4.13088e-18	2.17086e-20	-0.13737	0.191891	0.0112347	CD55	CHAPLE+++CR+++CROM+++DAF+++TC	mRNA	13	NR_125349+++URS00009B078E+++URS00009B5307+++URS0000BB8B48+++URS0001BD8494+++URS0001BDC4F8+++URS0001BE3817+++NM_000574+++NM_001114752+++NM_001300902+++NM_001300903+++NM_001300904+++XM_017000467	coding	known	NC_000001.11	207321674	207365421	+
5692	5692	PSMB4	426.84	404.08	417.18	415.58	404.59	416.53	704.1	685.76	707.47	696.99	677.24	696.71	4497	4224	4392	4351	4230	4215	412.233	416.033	690.313	699.11	4265.33	4371	0.0476159	0.788478	0.597486	-0.00204783	0.762047	0.461772	0.0593454	0.794234	0.478116	0.00657927	0.985313	0.881986	PSMB4	HN3+++HsN3+++PRAAS3+++PROS-26+++PROS26	mRNA	2	URS0000E94958+++NM_002796	coding	known	NC_000001.11	151399573	151401937	+
4289	4289	MKLN1	20.38	22.41	18.8	23.74	23.47	26.13	33.61	38.03	31.89	39.81	39.29	43.71	1674	1778	1545	1775	1758	1793	24.4467	20.53	40.9367	34.51	1775.33	1665.67	-0.0845195	0.0967874	0.0183213	0.0163203	0.988896	0.922314	-0.214769	1.97484e-05	4.65722e-07	-0.121176	0.419139	0.0457769	MKLN1	TWA2	mRNA	25	URS0000619600+++URS00008B8AEF+++URS00008BF69B+++URS00008C2DD5+++URS0000E9AFF2+++URS0000EB732E+++URS0001BCDAE4+++URS0001BD36B8+++URS0001BD6720+++URS0001BD901C+++URS0001BD9280+++URS0001BDCFA3+++URS0001BDD7D8+++URS0001BDDE61+++URS0001BE8EE7+++URS0001BEEDD9+++URS0001BF137B+++URS0001BF2549+++NM_001145354+++NM_001321316+++NM_013255+++XM_006715993+++XM_011516224+++XM_024446766+++XM_024446767	coding	known	NC_000007.14	131110094	131498759	+
440567	440567	UQCRHL	0	0	0	0	0.51	0.27	0	0	0	0	0.85	0.45	0	0	0	0	2.02	0.99	0.26	0	0.433333	0	1.00333	0	NA	NA	NA	-7.65821	0.561838	0.24457	-6.62936	0.994859	0.987082	-1.87781	0.973549	0.593359	UQCRHL	hCG25371	mRNA	3	URS00008B4DCA+++URS0001BCFD04+++NM_001089591	coding	known	NC_000001.11	15807162	15813964	+
2161	2161	F12	1.6	1.72	1.5	1.62	1.59	1.39	2.63	2.92	2.54	2.72	2.66	2.33	44	47	41	44	43	37	1.53333	1.60667	2.57	2.69667	41.3333	44	0	0.982009	0.917972	0.128324	0.873375	0.726912	0.148099	0.890222	0.738002	0.0617586	0.974774	0.830037	F12	HAE3+++HAEX+++HAF	mRNA	6	URS00008C3502+++URS0000EBB945+++URS0001BCBF40+++URS0001BD335F+++NM_000505+++XM_011534462	coding	known	NC_000005.10	177402138	177409624	-
23031	23031	MAST3	3.77	3.66	2.86	3.26	3.12	3.01	6.21	6.22	4.85	5.47	5.21	5.04	380	363	286	324	305	293	3.13	3.43	5.24	5.76	307.333	343	0.230006	0.241418	0.0686124	0.25116	0.186692	0.0398844	-0.0348855	0.775562	0.54727	0.128739	0.889038	0.282827	MAST3	NA	mRNA	39	URS00004D3BBA+++URS00008BCB90+++URS0000D5E2B5+++URS0001BCCB27+++URS0001BD575B+++URS0001BDB797+++URS0001BE9DF0+++NM_001393501+++NM_001393502+++NM_001393503+++NM_001393504+++NM_001393505+++NM_001393506+++NM_001393507+++NM_001393508+++NM_001393509+++NM_001393510+++NM_001393511+++NM_001393512+++NM_001393513+++NM_001393514+++NM_001393515+++NM_001393516+++NM_001393517+++NM_001393518+++NM_001393519+++NM…	coding	known	NC_000019.10	18097778	18151692	+
79034	79034	C7orf26	16.15	14.84	15.74	15.16	14.98	16.35	26.65	25.19	26.69	25.42	25.07	27.34	517	453	501	478	465	504	15.4967	15.5767	25.9433	26.1767	482.333	490.333	0.113154	0.654786	0.372274	-0.0377197	0.753387	0.537248	-0.00861313	0.816515	0.613982	-0.00535714	0.998166	0.954987	C7orf26	NA	mRNA	9	URS00008C3516+++URS0001BD73CF+++XR_926946+++NM_001303039+++NM_024067+++XM_005249845+++XM_011515518+++XM_017012614+++XM_017012615	coding	known	NC_000007.14	6590021	6608726	+
10575	10575	CCT4	226	223.71	228.19	239.87	234.73	235.86	372.81	379.65	386.98	402.29	392.9	394.51	8184.97	8019.91	8197.89	8536.91	8325.95	8223.97	236.82	225.967	396.567	379.813	8362.28	8134.26	-0.0607368	0.00060953	3.62878e-05	-0.0540288	0.0107864	0.000881	-0.00458237	0.266738	0.063132	-0.0684462	0.539101	0.0740798	CCT4	CCT-DELTA+++Cctd+++SRB	mRNA	7	URS000040CF83+++URS00008BB4B3+++URS0000EF0111+++URS0001BD54A6+++URS00022457F7+++NM_001256721+++NM_006430	coding	known	NC_000002.12	61868085	61888671	+
2205	2205	FCER1A	0	0	0	0.09	0	0	0	0	0	0.15	0	0	0	0	0	1	0	0	0.03	0	0.05	0	0.333333	0	-6.64386	0.727186	0.489174	NA	NA	NA	NA	NA	NA	-0.990508	0.973549	0.808204	FCER1A	FCE1A+++FCERIA+++FcERI	mRNA	5	URS0001BF7E28+++NM_001387280+++NM_001387281+++NM_001387282+++NM_002001	coding	known	NC_000001.11	159283575	159308202	+
3996	3996	LLGL1	11.14	9.78	9.01	10.27	9.02	8.92	18.38	16.59	15.27	17.23	15.1	14.93	688	593	549.04	618	532	518	9.40333	9.97667	15.7533	16.7467	556	610.013	0.154802	0.352357	0.122817	0.156606	0.3721	0.115617	0.0839592	0.814898	0.598634	0.104376	0.889592	0.285672	LLGL1	DLG4+++HUGL+++HUGL-1+++HUGL1+++LLGL+++Lgl1+++Mgl1	mRNA	11	URS0001BF0747+++NM_004140+++XM_011523849+++XM_011523850+++XM_011523851+++XM_011523852+++XM_011523853+++XM_011523854+++XM_011523855+++XM_011523856+++rna-NM_004140.4-2	coding	known	NW_017363819.1	951	18244875	+
22821	22821	RASA3	0.22	0.33	0.27	0.39	0.26	0.38	0.37	0.56	0.45	0.66	0.43	0.64	15	22	18	26	17	25	0.343333	0.273333	0.576667	0.46	22.6667	18.3333	-0.793549	0.258038	0.0760098	0.371969	0.75739	0.457156	-0.473931	0.580442	0.253674	-0.335031	0.969318	0.429193	RASA3	GAP1IP4BP+++GAPIII	mRNA	16	URS0000E97205+++URS0000EA2DF5+++URS0001BCE36B+++URS0001BDD54E+++URS0001BEEEA2+++URS0001BF77DC+++NM_001320821+++NM_001320822+++NM_007368+++XM_011534841+++XM_011534842+++XM_017020438+++XM_017020439+++rna-NM_001320821.2-2+++rna-NM_001320822.2-2+++rna-NM_007368.4-2	coding	known	NW_011332698.1	40809	114132623	+
23251	23251	MINAR1	0.25	0.25	0.22	0.15	0.2	0.18	0.42	0.42	0.38	0.26	0.33	0.3	31	30	28	17	26	20	0.176667	0.24	0.296667	0.406667	21	29.6667	0.866733	0.205516	0.0530644	0.206451	0.820417	0.635534	0.485427	0.613328	0.292462	0.469707	0.814724	0.214367	MINAR1	KIAA1024+++UBTOR	mRNA	17	URS00008B31B0+++URS0001BDBDA7+++URS0001BDF8E5+++URS0001BE6CEF+++URS0001BEC063+++URS0001BF6724+++XR_001751167+++XR_001751168+++XR_002957628+++XR_931777+++XR_931778+++NM_015206+++XM_011521392+++XM_011521393+++XM_011521395+++XM_011521396+++XM_017022027	coding	known	NC_000015.10	79411557	79472304	+
11129	11129	CLASRP	25.04	23.62	24.31	25.18	27.68	25.71	41.31	40.08	41.22	42.23	46.34	43.01	841	783	809	832	908	832	26.19	24.3233	43.86	40.87	857.333	811	0.0155223	0.920152	0.821584	-0.21368	0.0103818	0.000837704	-0.0404438	0.593703	0.275226	-0.108795	0.71454	0.143381	CLASRP	CLASP+++SFRS16+++SWAP2	mRNA	10	NR_103529+++URS00009C0249+++URS0001BD2C51+++URS0001BE6EBD+++URS0001BEDDA1+++XR_002958247+++NM_001278439+++NM_007056+++XM_011526396+++XM_011526397	coding	known	NC_000019.10	45039045	45070956	+
9529	9529	BAG5	25.77	26.84	27.03	26.96	28.12	25.55	42.51	45.55	45.83	45.22	47.07	42.74	1985	2049	2060	2037	2116	1897	26.8767	26.5467	45.01	44.63	2016.67	2031.33	-0.037307	0.362915	0.130952	-0.0464196	0.390376	0.131342	0.118925	0.296901	0.0753028	-0.0176433	0.973549	0.754102	BAG5	BAG-5	mRNA	6	URS000042CA51+++URS0001BDB546+++URS0001BDD970+++NM_001015048+++NM_001015049+++NM_004873	coding	known	NC_000014.9	103551941	103562657	+
4140	4140	MARK3	34.84	34.82	35.15	36.05	36.16	36.78	57.47	59.09	59.6	60.46	60.53	61.51	1856	1828	1855	1887	1863	1886	36.33	34.9367	60.8333	58.72	1878.67	1846.33	-0.0238977	0.527251	0.240884	-0.0273616	0.614905	0.3081	-0.0239105	0.510382	0.194625	-0.0537791	0.918039	0.316143	MARK3	CTAK1+++KP78+++PAR1A+++Par-1a+++VIPB	mRNA	39	URS00009B7081+++URS0001BCC0B3+++URS0001BCD43C+++URS0001BD6D88+++URS0001BEB531+++URS0001BF00A1+++URS0001BF22CD+++URS0001BF307D+++NM_001128918+++NM_001128919+++NM_001128920+++NM_001128921+++NM_002376+++XM_005267641+++XM_005267642+++XM_005267643+++XM_011536769+++XM_017021291+++XM_017021292+++XM_017021293+++XM_017021294+++XM_017021295+++XM_017021296+++XM_017021297+++XM_017021298+++XM_017021299+++XM_0…	coding	known	NC_000014.9	103385394	103505776	+
10411	10411	RAPGEF3	0.61	0.56	0.63	0.54	0.47	0.64	1.01	0.95	1.08	0.9	0.79	1.06	38	33	40	28	29	36	0.55	0.6	0.916667	1.01333	31	37	0.440573	0.536129	0.257148	0.186413	0.830491	0.656074	0.152003	0.886159	0.732538	0.225965	0.973549	0.487681	RAPGEF3	CAMP-GEFI+++EPAC+++EPAC1+++HSU79275+++bcm910	mRNA	19	URS00008C3627+++URS0000D6E080+++URS0000D6E20D+++URS0000D6E2C1+++URS0000EB8CF1+++URS0001BD0A82+++URS0001BDB065+++XR_001748550+++XR_001748551+++XR_002957282+++NM_001098531+++NM_001098532+++NM_006105+++XM_005268571+++XM_011537752+++XM_011537755+++XM_011537758+++XM_017018688+++XM_024448795	coding	known	NC_000012.12	47734363	47758880	-
26230	26230	TIAM2	0.08	0.12	0.1	0.08	0.16	0.11	0.13	0.21	0.17	0.13	0.26	0.18	5.1	8.09	6.12	5.17	11.29	9.23	0.116667	0.1	0.19	0.17	8.56333	6.43667	-0.019667	1.00799	0.970538	-0.480834	0.778901	0.482648	-0.592799	0.745223	0.423548	-0.424434	0.973549	0.545956	TIAM2	STEF+++TIAM-2	mRNA	12	URS00008BCE6C+++URS00009BAB94+++URS00009C1A07+++URS0000E9B595+++URS0000EBEA1D+++URS0001BD26DA+++URS0001BDF36E+++URS0001BF7FA8+++NM_001010927+++NM_001384546+++NM_001384547+++NM_012454	coding	known	NC_000006.12	154995315	155257723	+
3762	3762	KCNJ5	0	0.02	0.01	0	0.06	0.01	0	0.04	0.02	0	0.1	0.02	0	1.99	1	0	5.59	1	0.0233333	0.01	0.04	0.02	2.19667	0.996667	NA	NA	NA	-1.49008	0.379166	0.120283	0	0.999068	0.980626	-1.60514	0.951461	0.382307	KCNJ5	CIR+++GIRK4+++KATP1+++KIR3.4+++LQT13	mRNA	8	URS00008BF02F+++URS00008BF83A+++URS0001BCAAD4+++URS0001BEFED3+++NM_000890+++NM_001354169+++XM_011542809+++XM_011542810	coding	known	NC_000011.10	128891356	128921163	+
107986217	107986217	LOC107986217	0.03	0.04	0.04	0.04	0.13	0.07	0.05	0.07	0.07	0.07	0.22	0.12	2	3	3	3	9	5	0.08	0.0366667	0.136667	0.0633333	5.66667	2.66667	-0.584963	0.823526	0.667202	-1.58496	0.30913	0.0873028	-0.736966	0.797864	0.482712	-1.11401	0.849626	0.243379	LOC107986217	NA	mRNA	8	URS00008B4605+++URS00008B5BFC+++URS00008B9184+++URS00008B9462+++URS0001BDBC94+++URS0001BE43EF+++URS0001BF460A+++XM_041680786	coding	known	NC_000004.12	183323970	183350838	-
143903	143903	LAYN	0	0	0.03	0	0	0	0	0	0.05	0	0	0	0	0	1	0	0	0	0	0.01	0	0.0166667	0	0.333333	NA	NA	NA	NA	NA	NA	6.64386	0.76849	0.513	0.933045	0.973549	0.819132	LAYN	NA	mRNA	12	URS00009AEEA0+++URS0000E9B6F5+++URS0000E9F822+++URS0001BD5AEE+++URS0001BDA788+++URS0001BE5592+++NM_001258390+++NM_001258391+++NM_001318799+++NM_178834+++XM_006718769+++XM_006718770	coding	known	NC_000011.10	111540280	111563461	+
58498	58498	MYL7	3.82	3.49	5.63	2.54	3.56	2.91	6.3	5.92	9.55	4.25	5.95	4.87	23	21	32	16	21	19	3.00333	4.31333	5.02333	7.25667	18.6667	25.3333	0.523562	0.578876	0.2992	0	1.0094	0.961632	0.752072	0.321211	0.0861106	0.41336	0.913486	0.312691	MYL7	MYL2A+++MYLC2A	mRNA	11	URS0000D6E3B7+++URS0000EB6949+++URS0000EC0287+++NM_021223+++XM_005249817+++XM_011515463+++XM_011515464+++XM_011515465+++XM_017012478+++XM_017012479+++XM_024446851	coding	known	NC_000007.14	44138864	44141392	-
201501	201501	ZBTB7C	0.53	0.35	0.3	0.57	0.49	0.44	0.88	0.59	0.51	0.96	0.82	0.74	40	26	23	41	36	32	0.5	0.393333	0.84	0.66	36.3333	29.6667	-0.0356239	0.925358	0.834294	-0.469485	0.483045	0.187222	-0.476438	0.508698	0.193481	-0.3226	0.938475	0.34404	ZBTB7C	APM-1+++APM1+++ZBTB36+++ZNF857C	mRNA	58	URS00008B4B4E+++URS00008B4E8C+++URS00008B6D89+++URS00008BE983+++URS00009B93D5+++URS00009BA380+++URS00009BCFA0+++URS00009C2976+++URS0000D57615+++URS0000D597C8+++URS0000E94A07+++URS0001BCC328+++URS0001BCF754+++URS0001BCFF0B+++URS0001BD07E8+++URS0001BD2E83+++URS0001BD484C+++URS0001BD63AF+++URS0001BD6EBB+++URS0001BD75F4+++URS0001BDA763+++URS0001BDB2F0+++URS0001BDB329+++URS0001BDB9F0+++URS0001BDC331++…	coding	known	NC_000018.10	48000940	48530541	+
30816	30816	ERVW-1	0.21	0.39	0.28	0.19	0.3	0.26	0.34	0.66	0.48	0.32	0.49	0.44	10.01	17.19	13	9	13.39	10.99	0.25	0.293333	0.416667	0.493333	11.1267	13.4	0.153445	0.944593	0.86236	0.360414	0.753149	0.498712	0.24232	0.803412	0.584338	0.294412	0.973549	0.591186	ERVW-1	ENV+++ENVW+++ERVWE1+++HERV-7q+++HERV-W-ENV+++HERV7Q+++HERVW+++HERVWENV	mRNA	5	URS00008BE398+++URS0000D6D952+++URS0000D6E232+++NM_001130925+++NM_014590	coding	known	NC_000007.14	92468380	92477986	-
7132	7132	TNFRSF1A	40.03	36.52	34.65	40.34	37.74	37.99	66.04	61.97	58.76	67.66	63.17	63.55	1307	1180	1122	1295	1208	1195	38.69	37.0667	64.7933	62.2567	1232.67	1203	0.013307	0.874409	0.748768	-0.0338336	0.662726	0.352692	-0.0909379	0.173262	0.0324944	-0.06437	0.941092	0.347706	TNFRSF1A	CD120a+++FPF+++TBP1+++TNF-R+++TNF-R-I+++TNF-R55+++TNFAR+++TNFR1+++TNFR55+++TNFR60+++p55+++p55-R+++p60	mRNA	11	NR_144351+++URS00009B066B+++URS0000D6D4EC+++URS0000D6DA02+++URS0000D6E89B+++URS0000EA10BF+++URS00019AC5FF+++URS0001BEDC68+++NM_001065+++NM_001346091+++NM_001346092	coding	known	NC_000012.12	6328771	6342076	+
83482	83482	SCRT1	0.02	0	0.02	0.02	0.03	0	0.03	0	0.03	0.03	0.06	0	1	0	1	1	2	0	0.0166667	0.0133333	0.03	0.02	1	0.666667	0	0.994967	0.983672	-7.64386	0.564741	0.24457	6.64386	0.753294	0.513	-0.606986	0.973549	0.774059	SCRT1	SCRT+++ZNF898	mRNA	3	NM_031309+++XM_024447291+++rna-NM_031309.6-2	coding	known	NW_018654716.1	61168	144336482	-
25774	25774	GSTT4	0.06	0.1	0.17	0.11	0.06	0	0.09	0.17	0.29	0.18	0.1	0	1	2	3	2	1	0	0.0566667	0.11	0.0933333	0.183333	1	2	-1	0.78906	0.60876	1	0.817935	0.63598	8.22882	0.405571	0.131585	0.979845	0.973549	0.536735	GSTT4	GSTTP1+++HS322B1A	mRNA	8	NR_003081+++rna-NR_003081.3-2+++NM_001358664+++XM_024452199+++XM_024452200+++XM_024452201+++XM_024452202+++rna-NM_001358664.2-2	coding	known	NT_187633.1	234770	24005474	-
23275	23275	POFUT2	12.5	12.41	11.77	12.66	13.18	14.55	20.62	21.06	19.96	21.24	22.06	24.34	621	593	555	610	622	673	13.4633	12.2267	22.5467	20.5467	635	589.667	0.025784	0.998945	0.945144	-0.0688825	0.58313	0.27748	-0.278119	0.00258126	0.000132937	-0.13641	0.651785	0.11279	POFUT2	C21orf80+++FUT13	mRNA	25	NR_004858+++NR_148026+++URS00008C0380+++URS0000D6E330+++URS0001BE42EB+++URS0001BE4EAA+++XR_002958590+++XR_937454+++NM_015227+++NM_133635+++XM_006723981+++XM_011529504+++XM_011529507+++XM_011529508+++XM_011529509+++XM_011529510+++XM_011529511+++XM_011529512+++XM_011529513+++XM_017028306+++XM_017028307+++XM_017028308+++XM_017028309+++XM_024452058+++XM_024452059	coding	known	NC_000021.9	45263928	45287914	-
9818	9818	NUP58	48.12	53.14	51.6	53.4	46.71	53.64	79.37	90.18	87.51	89.57	78.18	89.72	3014	3149	3202	3237	2956	3206	51.25	50.9533	85.8233	85.6867	3133	3121.67	-0.102978	0.00296934	0.000232044	0.0912475	0.238658	0.0574106	-0.00180112	0.596275	0.278298	-0.0338353	0.973549	0.534625	NUP58	NUP45+++NUPL1+++PRO2463	mRNA	15	URS00001126CA+++URS00008B4A9E+++URS00008B636D+++URS0000D58543+++URS0001BDC008+++URS0001BE067C+++URS0001BF303D+++URS0001BF7626+++URS0001BF7A01+++NM_001008564+++NM_014089+++XM_005266600+++XM_011535328+++XM_011535329+++XM_017020881	coding	known	NC_000013.11	25300124	25349795	+
9131	9131	AIFM1	47.85	47.97	46.52	46.47	46.48	45.07	78.92	81.4	78.9	77.93	77.81	75.38	1602	1591	1547	1531	1527	1454	46.0067	47.4467	77.04	79.74	1504	1580	0.0653999	0.74384	0.51	0.0592338	0.760583	0.460134	0.0894459	0.648076	0.322314	0.0424699	0.973549	0.455849	AIFM1	AIF+++AUNX1+++CMT2D+++CMTX4+++COWCK+++COXPD6+++DFNX5+++NADMR+++NAMSD+++PDCD8+++SEMDHL	mRNA	5	NR_132647+++NM_001130846+++NM_001130847+++NM_004208+++NM_145812	coding	known	NC_000023.11	130129362	130165841	-
2150	2150	F2RL1	24.7	26.16	27.67	29.93	29.06	30.97	40.75	44.4	46.92	50.2	48.64	51.81	1106	1159	1228	1316	1273	1335	29.9867	26.1767	50.2167	44.0233	1308	1164.33	-0.250808	3.77533e-05	1.55239e-06	-0.135352	0.0566982	0.00755652	-0.120529	0.0498561	0.00564946	-0.19624	0.0987568	0.00369606	F2RL1	GPR11+++PAR2	mRNA	5	URS00008BF627+++URS0001BD697B+++URS0001BDED38+++NM_005242+++XM_017009223	coding	known	NC_000005.10	76818981	76847534	+
6703	6703	SPRR2D	1.59	0.96	4.73	1.42	1.58	2.49	2.62	1.63	8.02	2.39	2.65	4.16	10	6	30	9	10	15	1.83	2.42667	3.06667	4.09	11.3333	15.3333	0.152003	0.94473	0.86236	-0.736966	0.626099	0.317376	1	0.172543	0.0323142	0.411702	0.973549	0.493952	SPRR2D	NA	mRNA	2	NM_001382248+++NM_006945	coding	known	NC_000001.11	153039732	153041120	-
2104	2104	ESRRG	0.82	0.73	0.72	0.72	0.55	0.66	1.36	1.25	1.22	1.21	0.93	1.1	72	65	63	63	48	56	0.643333	0.756667	1.08	1.27667	55.6667	66.6667	0.192645	0.724831	0.519308	0.437405	0.388616	0.129496	0.169925	0.820942	0.619198	0.230819	0.93914	0.345503	ESRRG	ERR-gamma+++ERR3+++ERRg+++ERRgamma+++NR3B3	mRNA	80	URS00008B2C20+++URS00008B2E32+++URS00008B4402+++URS00008B64DA+++URS00008BBE27+++URS00008BEDBF+++URS00008C02D1+++URS00009B8A8B+++URS0000EAC780+++URS0000EB99EF+++URS0001BCE9B3+++URS0001BCFD9F+++URS0001BD2195+++URS0001BD6982+++URS0001BDE85A+++URS0001BE1F59+++URS0001BE6C4A+++URS0001BEAC87+++URS0001BEC852+++URS0001BF5E47+++URS0001BF695C+++NM_001134285+++NM_001243505+++NM_001243506+++NM_001243507+++NM_…	coding	known	NC_000001.11	216503246	217137702	+
23586	23586	DDX58	16.54	17.7	17.08	12.11	13.14	12.49	27.29	30.03	28.97	20.3	21.99	20.88	1253	1327	1282	901	974	913	12.58	17.1067	21.0567	28.7633	929.333	1287.33	0.475787	9.06467e-11	1.2923e-12	0.446175	1.74435e-10	2.1813e-12	0.489709	3.5523e-11	3.1269e-13	0.441641	2.07032e-08	4.73084e-11	DDX58	RIG-I+++RIG1+++RIGI+++RLR-1+++SGMRT2	mRNA	11	URS00008BC018+++URS0001BDA37E+++URS0001BDDB48+++URS0001BF4D34+++NM_001385907+++NM_001385909+++NM_001385910+++NM_001385912+++NM_001385913+++NM_001385914+++NM_014314	coding	known	NC_000009.12	32455302	32526196	+
286380	286380	FOXD4L3	0	0	0.11	0.07	0	0.1	0	0	0.19	0.11	0	0.17	0	0	3.72	2.2	0	3.27	0.0566667	0.0366667	0.0933333	0.0633333	1.82333	1.24	-7.78136	0.528078	0.241924	NA	NA	NA	0.186012	1.00962	0.971748	-0.759587	0.973549	0.676445	FOXD4L3	FOXD4B+++FOXD4L2+++FOXD4L4+++FOXD6	mRNA	2	URS00009BD2A4+++NM_199135	coding	known	NC_000009.12	68302867	68305084	+
4109	4109	MAGEA10	0	0	0.02	0	0	0	0	0	0.04	0	0	0	0	0	1	0	0	0	0	0.00666667	0	0.0133333	0	0.333333	NA	NA	NA	NA	NA	NA	6.64386	0.763084	0.513	0.933045	0.973549	0.819132	MAGEA10	CT1.10+++MAGE10	mRNA	8	URS00008B27E2+++URS00008B3634+++URS00008B8E73+++URS0000D587C6+++URS0001BD2BDD+++NM_001011543+++NM_001251828+++NM_021048	coding	known	NC_000023.11	152114994	152138577	-
840	840	CASP7	26.65	25.1	24.65	24.38	23.45	22.39	43.97	42.59	41.8	40.89	39.25	37.46	961	900	890	872	832	780	23.4067	25.4667	39.2	42.7867	828	917	0.140208	0.324847	0.106881	0.113341	0.477326	0.183529	0.190331	0.166094	0.0304736	0.118602	0.632445	0.105231	CASP7	CASP-7+++CMH-1+++ICE-LAP3+++LICE2+++MCH3	mRNA	19	URS00001E5C9D+++URS00009C0C76+++URS0001BD6C48+++URS0001BDC2DE+++URS0001BE0819+++URS0001BE177F+++URS0001BF984F+++NM_001227+++NM_001267056+++NM_001267057+++NM_001267058+++NM_001320911+++NM_033338+++NM_033339+++NM_033340+++XM_006718017+++XM_011540260+++XM_017016763+++XM_017016764	coding	known	NC_000010.11	113679194	113730909	+
441521	441521	CT45A5	0.05	0.25	0.21	0.03	0.21	0.05	0.08	0.42	0.35	0.05	0.35	0.08	2.01	9.83	8.19	1.18	8.28	1.86	0.0966667	0.17	0.16	0.283333	3.77333	6.67667	0.768409	0.808765	0.641418	0.247561	0.93916	0.838964	2.13856	0.139809	0.0238602	0.905812	0.944254	0.353503	CT45A5	CT45-3+++CT45-4+++CT45-6+++CT45.5+++CT455+++CT45A3+++CT45A4+++CT45A6+++CT45A7	mRNA	5	URS0001BD1EDD+++URS0001BDAB5A+++NM_001007551+++NM_001172288+++XM_011531341	coding	known	NC_000023.11	135775852	135785514	-
23142	23142	DCUN1D4	11.75	11.68	11.1	11.97	11.83	10.03	19.38	19.83	18.83	20.08	19.79	16.77	791	779	748	788	788	664	11.2767	11.51	18.88	19.3467	746.667	772.667	0.00548207	0.855862	0.720854	-0.0165723	0.807293	0.605762	0.171855	0.308357	0.0801732	0.0211407	0.973549	0.794765	DCUN1D4	DCNL4	mRNA	30	URS00005AF77E+++URS00008B3CFD+++URS00008BD897+++URS00009BD6B6+++URS0000EAC6AA+++URS0001BDCAB6+++URS0001BE1CD2+++XR_001741175+++XR_001741176+++XR_001741177+++XR_001741178+++XR_001741179+++XR_001741180+++XR_245254+++XR_427521+++XR_941046+++NM_001040402+++NM_001287755+++NM_001287757+++NM_015115+++XM_005265731+++XM_011534379+++XM_011534380+++XM_017007912+++XM_017007913+++XM_024453941+++XM_024453942++…	coding	known	NC_000004.12	51843132	51919381	+
79719	79719	AAGAB	46.36	40.72	43.08	41.72	42.36	35.66	76.47	69.1	73.05	69.98	70.91	59.64	1509	1571	1524	1466	1522	1417	39.9133	43.3867	66.8433	72.8733	1468.33	1534.67	0.0417077	0.932801	0.84593	0.0457148	0.819624	0.63465	0.105023	0.522118	0.203284	0.0353156	0.973549	0.548749	AAGAB	KPPP1+++PPKP1+++PPKP1A+++p34	mRNA	11	URS00008B71A5+++URS0000D6D841+++URS0000E9A053+++URS0001BDB74B+++URS0001BEF8F8+++NM_001271885+++NM_001271886+++NM_024666+++XM_011522020+++XM_024450052+++XM_024450053	coding	known	NC_000015.10	67199614	67255198	+
3315	3315	HSPB1	192.99	179.55	170.35	176.38	185.44	175.78	318.35	304.71	288.89	295.81	310.4	294.02	1554	1436	1375	1418	1490	1358	179.2	180.963	300.077	303.983	1422	1455	0.132129	0.216658	0.0572854	-0.0532566	0.446938	0.163697	0.0179481	0.881538	0.726054	0.00415258	0.998166	0.947456	HSPB1	CMT2F+++HEL-S-102+++HMN2B+++HS.76067+++HSP27+++HSP28+++Hsp25+++SRP27	mRNA	1	NM_001540	coding	known	NC_000007.14	76302673	76304292	+
10970	10970	CKAP4	35.81	35.45	32.52	32.88	33.18	29.52	59.06	60.16	55.16	55.15	55.55	49.37	1767	1731	1591	1593	1602	1403	31.86	34.5933	53.3567	58.1267	1532.67	1696.33	0.149556	0.0944902	0.017743	0.111732	0.266585	0.0697956	0.181419	0.0544808	0.00634172	0.117751	0.501105	0.0642913	CKAP4	CLIMP-63+++CLIMP63+++ERGIC-63+++p63	mRNA	7	URS00004B25C5+++URS00008C028C+++URS00008C11E4+++URS00009BFE52+++URS0001BCE273+++URS0001BDF001+++NM_006825	coding	known	NC_000012.12	106237881	106304251	+
6854	6854	SYN2	0.03	0.08	0.13	0.02	0.05	0.06	0.05	0.14	0.22	0.03	0.08	0.11	2	5	8	1	3	3	0.0433333	0.08	0.0733333	0.136667	2.33333	5	1	0.806015	0.641418	0.736966	0.741493	0.522276	1.41504	0.452878	0.158893	1.07486	0.901475	0.29931	SYN2	SYNII	mRNA	15	URS00008B386B+++URS00008BE575+++URS00008C2C30+++URS0001BD44D5+++URS0001BD5972+++URS0001BDD37E+++URS0001BE8388+++URS0001BE8FC8+++XR_001740240+++NM_003178+++NM_133625+++XM_006713311+++XM_006713312+++XM_006713313+++XM_017007087	coding	known	NC_000003.12	12004366	12192032	+
717	717	C2	0	0	0	0.07	0.07	0.08	0	0	0	0.12	0.13	0.13	0	0	0	2	2	2	0.0733333	0	0.126667	0	2	0	-7.64386	0.517418	0.241924	-7.64386	0.55413	0.24457	-7.64386	0.568083	0.240436	-3.47143	0.577498	0.0862038	C2	ARMD14+++CO2	mRNA	45	URS0000E99B09+++URS0000EB1C8A+++URS0001BCCC20+++NM_000063+++NM_001145903+++NM_001178063+++NM_001282457+++NM_001282458+++NM_001282459+++rna-NM_000063.6-2+++rna-NM_000063.6-3+++rna-NM_000063.6-4+++rna-NM_000063.6-5+++rna-NM_000063.6-6+++rna-NM_000063.6-7+++rna-NM_001145903.3-2+++rna-NM_001145903.3-3+++rna-NM_001145903.3-4+++rna-NM_001145903.3-5+++rna-NM_001145903.3-6+++rna-NM_001145903.3-7+++rna-NM…	coding	known	NT_167249.2	3145557	31945672	+
254295	254295	PHYHD1	0	0.03	0	0	0	0	0	0.06	0	0	0	0	0	1	0	0	0	0	0	0.01	0	0.02	0	0.333333	NA	NA	NA	6.64386	0.730776	0.50732	NA	NA	NA	0.933045	0.973549	0.819132	PHYHD1	NA	mRNA	3	NM_001100876+++NM_001100877+++NM_174933	coding	known	NC_000009.12	128920982	128942041	+
9875	9875	URB1	12.21	12.33	12.72	12.82	13.33	13.27	20.14	20.93	21.58	21.51	22.31	22.19	2258	2256	2329	2323	2405	2365	13.14	12.42	22.0033	20.8833	2364.33	2281	-0.0409437	0.287263	0.0896618	-0.0922698	0.055508	0.00735406	-0.0221295	0.452246	0.158374	-0.0803064	0.665202	0.119133	URB1	C21orf108+++NPA1	mRNA	6	URS00008BF757+++URS00008C2B43+++URS00009BE57E+++URS0000EB7371+++URS0001BDC6AD+++NM_014825	coding	known	NC_000021.9	32311018	32393012	-
79805	79805	VASH2	0.68	0.58	0.51	0.65	0.35	0.48	1.12	0.98	0.86	1.09	0.58	0.8	47	41	35	45	24	33	0.493333	0.59	0.823333	0.986667	34	41	0.0627358	0.982336	0.918796	0.77259	0.190909	0.0410994	0.0848889	0.974909	0.894344	0.24016	0.973549	0.460855	VASH2	NA	mRNA	11	URS00008BD258+++URS0000EA93D5+++URS0000EBC07E+++URS0001BCEEE4+++URS0001BD1736+++URS0001BE7DA2+++URS0001BEA877+++NM_001136474+++NM_001136475+++NM_001301056+++NM_024749	coding	known	NC_000001.11	212950541	212992037	+
1413	1413	CRYBA4	0.23	0.35	0	0.12	0.12	0	0.38	0.6	0	0.2	0.19	0	2	3	0	1	1	0	0.08	0.193333	0.13	0.326667	0.666667	1.66667	1	0.809372	0.641418	1.58496	0.68901	0.384184	NA	NA	NA	1.29204	0.973549	0.492684	CRYBA4	CTRCT23+++CYRBA4+++MCOPCT4	mRNA	9	URS0000E9F795+++URS0000EA2C36+++URS0000EB2CBD+++URS0000EF278F+++URS0001BCF419+++URS0001BDE6A1+++URS0001BDEACC+++NM_001886+++XM_006724140	coding	known	NC_000022.11	26590225	26630672	+
84124	84124	ZNF394	13.47	12.69	11.81	13.82	12.08	13.52	22.23	21.54	20.03	23.18	20.22	22.61	413.09	388.41	364.64	418.34	377	408.23	13.14	12.6567	22.0033	21.2667	401.19	388.713	-0.0182198	0.802762	0.625954	0.0430158	0.941977	0.845014	-0.162909	0.238476	0.0521348	-0.0756643	0.973549	0.459411	ZNF394	ZKSCAN14+++ZSCAN46	mRNA	9	URS00008BF7A6+++URS00008C1725+++URS0001BCC99B+++URS0001BD17A0+++URS0001BE2765+++URS0001BF3BAD+++NM_001345967+++NM_001345968+++NM_032164	coding	known	NC_000007.14	99486519	99500324	+
55022	55022	PID1	0	0	0.03	0	0	0	0	0	0.05	0	0	0	0	0	1	0	0	0	0	0.01	0	0.0166667	0	0.333333	NA	NA	NA	NA	NA	NA	6.64386	0.756725	0.513	0.933045	0.973549	0.819132	PID1	HMFN2073+++NYGGF4+++P-CLI1+++PCLI1	mRNA	11	URS00008BF4F1+++URS0000EAC9F2+++URS0001BD88B0+++URS0001BE04F4+++URS0001BF048B+++NM_001100818+++NM_001330156+++NM_001330157+++NM_001330158+++NM_017933+++XM_017004404	coding	known	NC_000002.12	229023973	229271287	-
51763	51763	INPP5K	9.35	8.2	8.55	7.73	8.35	9.46	15.42	13.91	14.49	12.97	13.98	15.83	410	354	366	330	358	400	8.51333	8.7	14.26	14.6067	362.667	376.667	0.313158	0.0524004	0.00816216	-0.0162102	0.875477	0.73039	-0.128156	0.381548	0.112838	0.0248525	0.973549	0.823419	INPP5K	MDCCAID+++PPS+++SKIP	mRNA	23	URS00008B62E4+++URS00008C04EE+++URS0000D6E45A+++URS0000D6ED17+++URS0000E9A6CA+++URS0000E9ACB6+++URS0000EA87D4+++URS0000EB44D8+++URS0000EBA86C+++URS0001BF00F4+++NM_001135642+++NM_016532+++NM_130766+++XM_005256683+++XM_005256685+++XM_005256686+++XM_011523934+++XM_011523936+++XM_017024756+++XM_017024757+++XM_017024758+++XM_017024759+++XM_024450802	coding	known	NC_000017.11	1494575	1516735	-
55540	55540	IL17RB	10.04	8.72	8.67	8.48	9.32	8.43	16.56	14.79	14.71	14.22	15.6	14.1	299.92	257.88	257.3	249.19	273.15	242.55	8.74333	9.14333	14.64	15.3533	254.963	271.7	0.267332	0.222391	0.060093	-0.0829935	0.690635	0.388454	0.0851693	0.868667	0.702614	0.0606918	0.973549	0.622922	IL17RB	CRL4+++EVI27+++IL17BR+++IL17RH1	mRNA	1	NM_018725	coding	known	NC_000003.12	53846568	53865794	+
140688	140688	NOL4L	8.78	8.65	7.67	8.03	7.93	7.92	14.48	14.67	13	13.46	13.28	13.25	687	682	548	602	624	553	7.96	8.36667	13.33	14.05	593	639	0.190547	0.191519	0.0481104	0.128226	0.471586	0.179987	-0.0131036	0.787528	0.562232	0.0785011	0.958364	0.403244	NOL4L	C20orf112+++C20orf113	mRNA	29	URS000000837A+++URS00001379F2+++URS00008B2A62+++URS00008B487E+++URS00009B80BD+++URS00009B86D9+++URS0000D6E617+++URS0000EF4ACA+++URS0001BCE927+++URS0001BD5936+++URS0001BD7943+++URS0001BDBBA9+++URS0001BE73EE+++URS0001BF87DE+++NM_001256798+++NM_001351680+++NM_080616+++XM_005260283+++XM_005260284+++XM_005260285+++XM_005260286+++XM_005260288+++XM_005260289+++XM_006723702+++XM_006723703+++XM_011528562+…	coding	known	NC_000020.11	32443059	32585333	+
2531	2531	KDSR	7.42	6.84	7.35	7.52	7.46	7.9	12.24	11.62	12.46	12.62	12.49	13.22	630	574	618	627	619	646	7.62667	7.20333	12.7767	12.1067	630.667	607.333	0.00688639	0.882733	0.762946	-0.108889	0.380119	0.120085	-0.0639273	0.533335	0.212486	-0.0833058	0.921596	0.319063	KDSR	DHSR+++EKVP4+++FVT1+++SDR35C1	mRNA	13	URS00008B2E74+++URS00008B3F20+++URS00008C3CB3+++URS0000D6DC86+++URS0000D6E05F+++URS0000EA12F5+++URS0001BD35CC+++URS0001BD4972+++URS0001BD898B+++URS0001BF0D37+++NM_002035+++XM_005266677+++XM_017025690	coding	known	NC_000018.10	63320568	63381626	+
83706	83706	FERMT3	0.5	0.45	0.29	0.52	0.33	0.39	0.82	0.76	0.49	0.87	0.55	0.65	19	17	11	19	12	14	0.413333	0.413333	0.69	0.69	15	15.6667	0	0.999129	0.94545	0.5025	0.689072	0.38313	-0.347923	0.751369	0.513466	0.0322546	0.998166	0.947415	FERMT3	KIND3+++MIG-2+++MIG2B+++UNC112C+++URP2+++URP2SF	mRNA	11	URS0000E92ACE+++URS0000E9C52B+++URS00019A604B+++URS0001BCFD27+++NM_001382361+++NM_001382362+++NM_001382363+++NM_001382364+++NM_001382448+++NM_031471+++NM_178443	coding	known	NC_000011.10	64205920	64223891	+
4729	4729	NDUFV2	182.75	175.42	164.28	171.31	163.44	169.1	301.46	297.7	278.59	287.31	273.58	282.85	1729	1649	1556	1614	1540	1539	167.95	174.15	281.247	292.583	1564.33	1644.67	0.0992973	0.432842	0.17404	0.098661	0.387561	0.128991	0.0158488	0.855798	0.679388	0.0431469	0.973549	0.463293	NDUFV2	CI-24k+++MC1DN7	mRNA	6	URS00002C6507+++URS00008B58B6+++XR_002958175+++XR_243808+++NM_021074+++XM_017025782	coding	known	NC_000018.10	9102642	9134341	+
199800	199800	ADM5	2.18	2.2	2.18	1.09	1.46	1.39	3.6	3.73	3.69	1.83	2.44	2.33	18	18	18	9	12	11	1.31333	2.18667	2.2	3.67333	10.6667	18	1	0.307444	0.098335	0.584963	0.60456	0.299654	0.710493	0.555311	0.226604	0.726118	0.717919	0.145973	ADM5	AM5+++C19orf76	mRNA	2	URS00001CEE1F+++NM_001101340	coding	known	NC_000019.10	49688853	49690575	+
6453	6453	ITSN1	32.32	33.5	33.6	34	35.17	34.6	53.32	56.85	56.99	57.03	58.87	57.87	2811	2872	2872	2875.21	2981.78	2854.47	34.59	33.14	57.9233	55.72	2903.82	2851.67	-0.0325839	0.299511	0.0949872	-0.0541181	0.2104	0.0474002	0.00883285	0.778418	0.459442	-0.0543736	0.861722	0.257048	ITSN1	ITSN+++SH3D1A+++SH3P17	mRNA	54	URS00008B6E2E+++URS00008B7D03+++URS00008B7DA6+++URS00008B9900+++URS00008BBA20+++URS00008BF284+++URS00008BF4FB+++URS00008BF694+++URS00008BFCF4+++URS00008C08FF+++URS00008C104C+++URS00008C14AE+++URS00008C1A05+++URS00008C1FCA+++URS00008C25BD+++URS00008C2FB9+++URS00009C0028+++URS0000E9D874+++URS0000EBA28A+++URS0000EBF2C8+++URS00019BD169+++URS0001BD038A+++URS0001BD673E+++URS0001BDB38C+++URS0001BDC66D++…	coding	known	NC_000021.9	33642452	33899861	+
5576	5576	PRKAR2A	16.7	19.12	18.56	18.77	17.32	17.42	27.55	32.44	31.48	31.48	28.98	29.14	1705	1790	1791	1782	1751	1634	17.8367	18.1267	29.8667	30.49	1722.33	1762	-0.0637256	0.201193	0.0515632	0.0317805	0.930737	0.824946	0.132357	0.24364	0.054016	0.00471193	0.998166	0.935544	PRKAR2A	PKR2+++PRKAR2	mRNA	14	URS00008BF2E3+++URS0000EAF37A+++URS0001BD255E+++URS0001BD8BE7+++URS0001BE4F66+++XR_002959546+++XR_002959547+++NM_001321982+++NM_001321983+++NM_001321989+++NM_004157+++XM_005265315+++XM_011533942+++XM_011533943	coding	known	NC_000003.12	48744601	48847874	+
4313	4313	MMP2	0.02	0.04	0.02	0.02	0.02	0	0.03	0.07	0.03	0.03	0.03	0	1	2	1	1	1	0	0.0133333	0.0266667	0.02	0.0433333	0.666667	1.33333	0	1.00233	0.983672	1	0.818281	0.63598	6.64386	0.756798	0.513	0.975514	0.973549	0.607931	MMP2	CLG4+++CLG4A+++MMP-2+++MMP-II+++MONA+++TBE-1	mRNA	8	URS00008BA780+++URS0001BCF07D+++URS0001BEB255+++NM_001127891+++NM_001302508+++NM_001302509+++NM_001302510+++NM_004530	coding	known	NC_000016.10	55478830	55506691	+
23498	23498	HAAO	0	0	0.05	0	0	0	0	0	0.09	0	0	0	0	0	2	0	0	0	0	0.0166667	0	0.03	0	0.666667	NA	NA	NA	NA	NA	NA	7.64386	0.587515	0.259814	1.84481	0.973549	0.599784	HAAO	3-HAO+++HAO+++VCRL1+++h3HAO	mRNA	17	URS00008B4DD1+++URS00008BBE4D+++URS00009B1B7A+++URS0001BCAA18+++URS0001BE6092+++URS0001BEC941+++URS0001BF351B+++URS0001BF5595+++URS0001CCC3A5+++NM_012205+++XM_005264230+++XM_011532729+++XM_011532730+++XM_011532731+++XM_017003717+++XM_024452774+++XM_024452775	coding	known	NC_000002.12	42764262	42827593	+
51304	51304	ZDHHC3	34.88	34.63	32.88	35.25	35.16	35.17	57.54	58.77	55.76	59.12	58.85	58.82	2010.37	2074	2003	2025	2021	1915	35.1933	34.13	58.93	57.3567	1987	2029.12	-0.0104609	0.642569	0.353538	0.0373466	0.866554	0.71787	0.064818	0.777342	0.550466	0.00168896	0.998166	0.974597	ZDHHC3	DHHC-3+++DHHC3+++GODZ+++ZNF373	mRNA	43	NR_146161+++NR_146162+++NR_146163+++URS0000E9878A+++URS0000EA20BC+++URS0000EAB0EC+++URS0001BD3FA5+++URS0001BE0670+++URS0001BE46E0+++URS0001BF5953+++URS0001BF94B8+++URS0001DFAFFC+++rna-NR_146161.2-2+++rna-NR_146162.2-2+++rna-NR_146163.2-2+++NM_001135179+++NM_001330761+++NM_001349376+++NM_001349377+++NM_001349378+++NM_001349379+++NM_001349380+++NM_001349381+++NM_016598+++XM_017006561+++XM_017006562…	coding	known	NW_009646197.1	440611	44976185	+
9213	9213	XPR1	14.93	15.32	14.47	15.2	15.28	15.05	24.63	26	24.53	25.49	25.57	25.17	2103	2115	2019	2092	2104	2048	15.1767	14.9067	25.41	25.0533	2081.33	2079	0.007566	0.784393	0.592372	0.00752296	0.89167	0.760742	-0.0205748	0.518945	0.201026	-0.0304081	0.973549	0.554382	XPR1	IBGC6+++SLC53A1+++SYG1+++X3	mRNA	19	NR_137330+++URS00008B2528+++URS00008B5E49+++URS00008B6B92+++URS00008B828B+++URS00008BB6C5+++URS0000EA48C3+++URS0001BCB8CA+++URS0001BDA86E+++URS0001BDB8F5+++URS0001BDF7DA+++URS0001BE2F02+++URS0001BE994F+++URS0001BEE8DE+++URS0001BF40AE+++URS0001BF86C0+++NM_001135669+++NM_001328662+++NM_004736	coding	known	NC_000001.11	180632022	180891851	+
7464	7464	CORO2A	5.33	4.39	4.36	3.65	3.75	3.15	8.79	7.45	7.39	6.13	6.27	5.28	483	393	353	315	331	274	3.51667	4.69333	5.89333	7.87667	306.667	409.667	0.616671	5.8154e-07	1.52764e-08	0.247698	0.17188	0.0350796	0.365492	0.0423618	0.0046138	0.388315	0.0510579	0.00140952	CORO2A	CLIPINB+++IR10+++WDR2	mRNA	5	URS0000EA2C39+++URS0001BCBA87+++NM_003389+++NM_052820+++XM_011518986	coding	known	NC_000009.12	98119008	98192637	+
79891	79891	ZNF671	0.23	0.2	0.43	0.15	0.16	0.24	0.38	0.34	0.73	0.24	0.26	0.4	10	7	17	5	7	8	0.183333	0.286667	0.3	0.483333	6.66667	11.3333	1	0.508884	0.226514	0	1.01455	0.977086	1.08746	0.323304	0.0869904	0.738694	0.863029	0.258024	ZNF671	NA	mRNA	9	URS00008B2225+++URS0000EAF992+++URS0001BCFA6F+++URS0001BE8087+++URS0001BE84A8+++NM_001321375+++NM_001321376+++NM_024833+++XM_017027314	coding	known	NC_000019.10	57719747	57727637	+
79258	79258	MMEL1	0	0	0	0	0.03	0	0	0	0	0	0.04	0	0	0	0	0	1.08	0	0.01	0	0.0133333	0	0.36	0	NA	NA	NA	-6.75489	0.778395	0.492734	NA	NA	NA	-0.990508	0.973549	0.808204	MMEL1	MMEL2+++NEP2+++NEPII+++NL1+++NL2+++SEP	mRNA	14	URS00008BB84B+++URS0000D6DB31+++URS0000EA1D15+++URS0000EB248A+++XR_001737402+++NM_033467+++XM_011542122+++XM_017002310+++XM_017002311+++XM_017002312+++XM_017002313+++XM_017002314+++XM_017002315+++rna-NM_033467.4-2	coding	known	NT_187515.1	141829	2633042	-
10079	10079	ATP9A	17.23	19.18	18.06	18.5	18.78	18.48	28.43	32.55	30.63	31.03	31.43	30.91	2255	2478	2346	2361	2398	2328	18.5867	18.1567	31.1233	30.5367	2362.33	2359.67	-0.0662706	0.108026	0.0214612	0.0473445	0.743477	0.524652	0.011112	0.766939	0.53524	-0.0300625	0.973549	0.577718	ATP9A	ATPIIA	mRNA	7	URS00008BD626+++URS00008C197F+++URS0000D57042+++URS0001BDCE23+++URS0001BE671F+++NM_006045+++XM_011528481	coding	known	NC_000020.11	51596514	51770401	+
64969	64969	MRPS5	24.17	21.83	21.78	22.82	22.35	24.15	39.87	37.05	36.93	38.28	37.41	40.4	1285	1152	1154	1196	1164	1240	23.1067	22.5933	38.6967	37.95	1200	1197	0.103551	0.490054	0.21341	-0.0149503	0.762948	0.548234	-0.103697	0.109299	0.0168655	-0.0330279	0.973549	0.623959	MRPS5	MRP-S5+++S5mt	mRNA	12	NR_136152+++NR_136153+++URS00008B60AF+++URS00009C4515+++URS0000D6E756+++URS0001BDC674+++URS0001BF77F3+++URS0001BFA4A9+++NM_001321995+++NM_001321996+++NM_001321997+++NM_031902	coding	known	NC_000002.12	95084862	95149434	+
3861	3861	KRT14	0.56	0.52	0.95	0.57	0.92	1.61	0.92	0.89	1.62	0.95	1.54	2.7	13	12	22	13	21	36	1.03333	0.676667	1.73	1.14333	23.3333	15.6667	0	1.00411	0.954472	-0.807355	0.364063	0.111538	-0.710493	0.243259	0.0538676	-0.604464	0.802747	0.205694	KRT14	CK14+++EBS1+++EBS1A+++EBS1B+++EBS1C+++EBS1D+++EBS3+++EBS4+++K14+++NFJ	mRNA	3	URS0000D6D677+++URS0001BCCDE3+++NM_000526	coding	known	NC_000017.11	41582279	41589845	+
339977	339977	LRRC66	0.13	0.24	0.17	0.24	0.24	0.11	0.21	0.41	0.28	0.4	0.41	0.19	7	13	9	13	13	6	0.196667	0.18	0.333333	0.3	10.6667	9.66667	-0.893085	0.431194	0.172893	0	1.01163	0.969488	0.584963	0.800152	0.486672	-0.16759	0.973549	0.782381	LRRC66	NA	mRNA	5	URS0001BCA887+++URS0001BD96FC+++URS0001BEA48D+++URS0001BF6F67+++NM_001024611	coding	known	NC_000004.12	51942078	52020363	+
4610	4610	MYCL	2.13	2.2	1.63	1.84	1.89	1.87	3.51	3.74	2.77	3.08	3.16	3.13	107	104	83	89	94	85	1.86667	1.98667	3.12333	3.34	89.3333	98	0.265734	0.528992	0.258508	0.145851	0.760734	0.54469	-0.0343515	0.895423	0.74749	0.104175	0.973549	0.601629	MYCL	L-Myc+++LMYC+++MYCL1+++bHLHe38	mRNA	3	NM_001033081+++NM_001033082+++NM_005376	coding	known	NC_000001.11	39895428	39901917	-
9897	9897	WASHC5	18.14	18.7	17.3	17.98	18.09	15.61	29.92	31.74	29.33	30.15	30.28	26.11	1218	1240	1141	1167	1183	1001	17.2267	18.0467	28.8467	30.33	1117	1199.67	0.0617096	0.797857	0.608438	0.06789	0.72642	0.424502	0.188857	0.101272	0.0152077	0.0746928	0.899403	0.296283	WASHC5	KIAA0196+++RTSC+++RTSC1+++SPG8	mRNA	7	URS00008C309F+++URS00008C32F1+++URS0000EA07F1+++NM_001330609+++NM_014846+++XM_011517409+++XM_017014113	coding	known	NC_000008.11	125024260	125091819	-
284611	284611	FAM102B	4.42	4.79	4.02	4.02	4.16	3.01	7.29	8.12	6.81	6.73	6.97	5.04	410	439	369	365	377	269	3.73	4.41	6.24667	7.40667	337	406	0.167727	0.458047	0.189374	0.219656	0.217025	0.0498212	0.456015	0.00464399	0.000275168	0.240848	0.436338	0.0486459	FAM102B	SYM-3B	mRNA	4	URS0001BCBB31+++URS0001BCC4CD+++URS0001BCD851+++NM_001010883	coding	known	NC_000001.11	108560100	108639322	+
51616	51616	TAF9B	0.85	1.25	0.91	0.96	0.87	0.66	1.4	2.12	1.54	1.62	1.45	1.1	35	51	37	39	35	26	0.83	1.00333	1.39	1.68667	33.3333	41	-0.156119	0.772762	0.578182	0.543142	0.337056	0.0988276	0.509014	0.521777	0.20298	0.271208	0.956407	0.39935	TAF9B	DN-7+++DN7+++TAF9L+++TAFII31L+++TFIID-31	mRNA	5	URS00008BE8A2+++URS00019F81FA+++URS0001BCC3B5+++URS0001BEDF71+++NM_015975	coding	known	NC_000023.11	78129748	78139650	+
51135	51135	IRAK4	5.52	4.97	4.62	4.89	4.77	4.55	9.11	8.44	7.83	8.2	7.99	7.61	344	322	312.02	327	315	297.99	4.73667	5.03667	7.93333	8.46	313.33	326.007	0.0731179	0.847674	0.70881	0.0317089	0.990745	0.92606	0.0663746	0.90911	0.773248	0.0298985	0.973549	0.785905	IRAK4	IMD67+++IPD1+++IRAK-4+++NY-REN-64+++REN64	mRNA	25	URS0001BD7424+++NM_001114182+++NM_001145256+++NM_001145257+++NM_001145258+++NM_001351338+++NM_001351339+++NM_001351340+++NM_001351341+++NM_001351342+++NM_001351343+++NM_001351344+++NM_001351345+++NM_016123+++XM_005268943+++XM_005268944+++XM_005268945+++XM_005268949+++XM_006719438+++XM_006719440+++XM_006719442+++XM_011538431+++XM_011538433+++XM_017019390+++XM_024449008	coding	known	NC_000012.12	43758909	43789543	+
6418	6418	SET	352.84	353.71	347.7	362.67	370.35	343.46	582.04	600.27	589.64	608.24	619.91	574.49	15504	15381	15142	15702	15960	14601	358.827	351.417	600.88	590.65	15421	15342.3	-0.0183079	0.0195229	0.00233486	-0.0533113	0.000135414	5.0711e-06	0.0524886	0.685819	0.36325	-0.0357555	0.943029	0.351699	SET	2PP2A+++I2PP2A+++IGAAD+++IPP2A2+++MRD58+++PHAPII+++TAF-I+++TAF-IBETA	mRNA	17	URS00008B656E+++URS00008B819D+++URS00009B1B42+++URS0000EAA354+++URS0001BD3E96+++URS0001BDF638+++URS0001BE64A3+++URS0001BF9D6B+++NM_001122821+++NM_001248000+++NM_001248001+++NM_001374326+++NM_003011+++XM_017015013+++XM_017015014+++XM_017015015+++XM_017015016	coding	known	NC_000009.12	128683126	128696396	+
23011	23011	RAB21	5.35	5.65	6.05	6.12	6.19	5.99	8.82	9.58	10.25	10.27	10.36	10.02	1435.45	1499	1606.07	1609.22	1620	1549.99	6.1	5.68333	10.2167	9.55	1593.07	1513.51	-0.164858	0.0023234	0.000173592	-0.111993	0.0699681	0.0100573	0.0512759	0.90869	0.772652	-0.101685	0.637526	0.107112	RAB21	NA	mRNA	9	URS000059D38B+++URS00009B3388+++URS0000EB1C1A+++URS00019B551A+++URS0001BCC9C3+++URS0001BD90F9+++URS0001BF7ECA+++URS0001BF997C+++NM_014999	coding	known	NC_000012.12	71754863	71800286	+
124975	124975	GGT6	0.76	1.05	1.01	0.73	0.93	0.69	1.25	1.78	1.7	1.22	1.55	1.16	31	41	39	27	32	24	0.783333	0.94	1.31	1.57667	27.6667	37	0.199309	0.822321	0.662644	0.357552	0.63449	0.325388	0.70044	0.297233	0.0754066	0.392226	0.849683	0.243696	GGT6	NA	mRNA	7	NM_001122890+++NM_001288702+++NM_001288703+++NM_001288704+++NM_153338+++XM_024450572+++XM_024450573	coding	known	NC_000017.11	4556927	4560920	-
140459	140459	ASB6	9.36	8.98	10.24	9.87	8.94	9.97	15.44	15.24	17.37	16.56	14.96	16.67	706.11	670.31	765.64	730.07	658.31	724.03	9.59333	9.52667	16.0633	16.0167	704.137	714.02	-0.0481418	0.574847	0.295638	0.0260613	1.003	0.949598	0.0806167	0.795569	0.573094	-0.00884881	0.995007	0.917077	ASB6	NA	mRNA	5	URS00002BF50B+++URS00009AFC37+++NM_001202403+++NM_017873+++NM_177999	coding	known	NC_000009.12	129634605	129642151	+
284370	284370	ZNF615	5.23	5.73	4.86	6.78	7.28	6.64	8.62	9.72	8.25	11.37	12.19	11.1	346	372	318	439	471	428	6.9	5.27333	11.5533	8.86333	446	345.333	-0.343449	0.0035496	0.000288166	-0.340424	0.00433723	0.000291166	-0.428584	0.000333174	1.16435e-05	-0.397847	0.00808784	0.000109889	ZNF615	NA	mRNA	19	URS00008B356C+++URS00008B999B+++URS0001BD210F+++URS0001BDD399+++NM_001199324+++NM_001321317+++NM_001321318+++NM_001321319+++NM_001321320+++NM_001321321+++NM_001321322+++NM_001321323+++NM_198480+++XM_011526829+++XM_011526830+++XM_017026648+++XM_017026649+++XM_017026650+++XM_017026651	coding	known	NC_000019.10	51991332	52008221	-
43	43	ACHE	0.12	0.27	0.25	0.23	0.07	0.13	0.2	0.46	0.43	0.38	0.11	0.21	4	9	10	9	3	4	0.143333	0.213333	0.233333	0.363333	5.33333	7.66667	-1.16993	0.421311	0.166622	1.58496	0.33392	0.0974904	1.32193	0.407608	0.130773	0.499019	0.973549	0.518366	ACHE	ACEE+++ARACHE+++N-ACHE+++YT	mRNA	12	NR_160407+++NR_160408+++URS00007CCDDD+++URS0001BF989E+++NM_000665+++NM_001282449+++NM_001302621+++NM_001302622+++NM_001367915+++NM_001367917+++NM_001367918+++NM_001367919	coding	known	NC_000007.14	100889894	100896994	+
54876	54876	DCAF16	12.65	13.08	12.48	11.92	12.8	11.99	20.86	22.2	21.16	19.98	21.43	20.05	946	969	930	873	939	868	12.2367	12.7367	20.4867	21.4067	893.333	948.333	0.115859	0.489677	0.212438	0.0453715	0.863219	0.712948	0.0995357	0.684669	0.360752	0.057607	0.962001	0.413192	DCAF16	C4orf30	mRNA	15	NR_144301+++NR_144303+++NR_144305+++NR_144310+++URS00008BF27B+++URS00009B0A56+++URS0001BE82BB+++URS0001BF4998+++NM_001345880+++NM_001345881+++NM_001345882+++NM_001345884+++NM_001345885+++NM_017741+++XM_024454104	coding	known	NC_000004.12	17793434	17810757	+
474	474	ATOH1	0.09	0.03	0.03	0.03	0.03	0	0.15	0.05	0.05	0.05	0.05	0	3	1	1	1	1	0	0.02	0.05	0.0333333	0.0833333	0.666667	1.66667	1.58496	0.671459	0.388756	0	1.00386	0.98906	6.64386	0.782191	0.513	1.29258	0.973549	0.476778	ATOH1	ATH1+++HATH1+++MATH-1+++bHLHa14	mRNA	1	NM_005172	coding	known	NC_000004.12	93828753	93830964	+
3549	3549	IHH	0.66	0.69	0.5	0.59	0.65	0.85	1.09	1.18	0.86	0.99	1.08	1.42	25	26	19	22	24	31	0.696667	0.616667	1.16333	1.04333	25.6667	23.3333	0.184425	0.856106	0.721398	0.115477	0.927312	0.820202	-0.706269	0.297351	0.075456	-0.168371	0.973549	0.661843	IHH	BDA1+++HHG2	mRNA	1	NM_002181	coding	known	NC_000002.12	219054424	219060921	-
8036	8036	SHOC2	12.68	14.73	14.3	14.47	14.31	14.9	20.91	24.99	24.26	24.27	23.95	24.92	797	914	891	893	879	904	14.56	13.9033	24.38	23.3867	892	867.333	-0.16408	0.0379394	0.0053913	0.056331	0.806498	0.6049	-0.0208973	0.71461	0.392958	-0.0688009	0.947843	0.371728	SHOC2	NSLH1+++SIAA0862+++SOC2+++SUR8	mRNA	10	NR_136749+++URS00008B3C64+++URS0000EA6A5E+++URS00019FC16C+++URS0001BCF605+++URS0001BE69F3+++NM_001269039+++NM_001324336+++NM_001324337+++NM_007373	coding	known	NC_000010.11	110919370	111023169	+
23144	23144	ZC3H3	10.51	9.24	9.35	10.95	11.05	11.12	17.33	15.67	15.85	18.37	18.49	18.6	455	418	422	470	475	496	11.04	9.7	18.4867	16.2833	480.333	431.667	-0.0467942	0.687421	0.409794	-0.184425	0.166481	0.0335942	-0.233097	0.0422768	0.00460176	-0.18331	0.452576	0.052077	ZC3H3	SMICL+++ZC3HDC3	mRNA	16	URS00008B2F8E+++URS00008B6AFF+++URS00008B6CE6+++URS00009B0F48+++URS0001BEBBC7+++URS0001BEF771+++URS0001BEF7B1+++URS0001BF9A2F+++XR_928313+++NM_015117+++XM_006716536+++XM_011516943+++XM_011516944+++XM_017013248+++XM_017013249+++rna-NM_015117.3-2	coding	known	NT_187571.1	5375	143549729	+
57717	57717	PCDHB16	0.18	0.13	0.17	0.08	0.08	0.02	0.29	0.22	0.29	0.14	0.14	0.03	11	8	10.39	5	5	1	0.06	0.16	0.103333	0.266667	3.66667	9.79667	1.1375	0.404835	0.156205	0.678072	0.742194	0.440168	3.37712	0.059431	0.00723026	1.37263	0.555828	0.0785409	PCDHB16	ME1+++PCDH-BETA16+++PCDH3X+++PCDHB8a	mRNA	2	URS00007DC919+++NM_020957	coding	known	NC_000005.10	141182387	141186226	+
7581	7581	ZNF33A	7.91	8.27	7.56	7.07	7.4	7.6	13.05	14.04	12.81	11.86	12.38	12.71	809	837	767	710	739	749	7.35667	7.91333	12.3167	13.3	732.667	804.333	0.188321	0.151102	0.0343672	0.179653	0.153406	0.0293404	0.0342609	1.00996	0.967238	0.105565	0.74938	0.166241	ZNF33A	KOX2+++KOX31+++KOX5+++NF11A+++ZNF11+++ZNF11A+++ZNF33+++ZZAPK	mRNA	24	NR_136709+++NR_136710+++URS0001BDA5BA+++URS0001BEB815+++NM_001278170+++NM_001278171+++NM_001278173+++NM_001278174+++NM_001278175+++NM_001278176+++NM_001278177+++NM_001278178+++NM_001278179+++NM_001324175+++NM_001324176+++NM_001324177+++NM_001324178+++NM_006954+++NM_006974+++XM_011519650+++XM_011519651+++XM_011519653+++XM_011519654+++XM_017016617	coding	known	NC_000010.11	38010483	38069747	+
8688	8688	KRT37	0	0	0.04	0	0	0	0	0	0.07	0	0	0	0	0	1	0	0	0	0	0.0133333	0	0.0233333	0	0.333333	NA	NA	NA	NA	NA	NA	6.64386	0.781878	0.513	0.933045	0.973549	0.819132	KRT37	HA7+++K37+++KRTHA7	mRNA	3	URS0001BF9DA3+++NM_003770+++rna-NM_003770.5-2	coding	known	NW_003315953.2	8351	41425465	+
112950	112950	MED8	15.36	15.77	17.04	16.47	16.15	17.55	25.34	26.76	28.9	27.63	27.04	29.36	437	447	475	444	453	473	16.7233	16.0567	28.01	27	456.667	453	-0.0229264	0.772034	0.576108	-0.0192362	0.840976	0.675316	0.00608733	0.890975	0.739036	-0.0401976	0.973549	0.674791	MED8	ARC32	mRNA	3	NM_001001653+++NM_052877+++NM_201542	coding	known	NC_000001.11	43383917	43389800	-
51103	51103	NDUFAF1	11.54	12.49	13.03	15.11	14.84	15.06	19.03	21.2	22.1	25.33	24.83	25.18	212	225	244	271	262	263	15.0033	12.3533	25.1133	20.7767	265.333	227	-0.354229	0.0268459	0.00345518	-0.219642	0.258397	0.0662744	-0.108182	0.584821	0.256702	-0.253243	0.413675	0.0441352	NDUFAF1	CGI-65+++CGI65+++CIA30+++MC1DN11	mRNA	7	NR_045620+++URS0001BCA797+++NM_016013+++XM_006720555+++XM_011521658+++XM_011521659+++XM_024449945	coding	known	NC_000015.10	41387353	41402501	+
27430	27430	MAT2B	24.92	22.12	21.72	26.15	23.08	22.99	41.12	37.54	36.83	43.86	38.63	38.46	783	691	671	805	712	693	24.0733	22.92	40.3167	38.4967	736.667	715	-0.0399765	0.609242	0.324184	-0.0431915	0.706934	0.404414	-0.0465426	0.601801	0.283368	-0.0721128	0.95445	0.396941	MAT2B	MAT-II+++MATIIbeta+++Nbla02999+++SDR23E1+++TGR	mRNA	4	URS0000EA1812+++URS0000EBCD3A+++NM_013283+++NM_182796	coding	known	NC_000005.10	163503064	163519354	+
85465	85465	SELENOI	23.51	25.46	24.55	22.93	22.1	22.65	38.78	43.22	41.64	38.46	36.99	37.88	3208	3437	3317	3066	2943	2978	22.56	24.5067	37.7767	41.2133	2995.67	3320.67	0.0653164	0.641155	0.35221	0.223862	9.45248e-07	2.0841e-08	0.155535	0.0145662	0.00115971	0.120068	0.232527	0.015409	SELENOI	EPT1+++SELI+++SEPI+++SPG81	mRNA	3	NR_137633+++URS0001BE03D2+++NM_033505	coding	known	NC_000002.12	26346143	26395885	+
114926	114926	SMIM19	1.12	0.92	1.04	1.08	1.31	0.81	1.84	1.56	1.77	1.82	2.19	1.35	59	48	54	56.78	66	40	1.06667	1.02667	1.78667	1.72333	54.26	53.6667	0.0553321	0.951245	0.8722	-0.459432	0.288338	0.0785842	0.432959	0.502793	0.189617	-0.0363976	0.988253	0.892659	SMIM19	C8orf40	mRNA	7	URS00000C05AA+++URS0001BE7C4C+++NM_001135674+++NM_001135675+++NM_001135676+++NM_001363186+++NM_138436	coding	known	NC_000008.11	42541148	42568240	+
79036	79036	KXD1	76.15	70.73	73.65	66.81	69.16	72.19	125.61	120.03	124.89	112.06	115.77	120.75	1131	1038	1083	1029	1017	1012	69.3867	73.51	116.193	123.51	1019.33	1084	0.136356	0.290717	0.0913156	0.0294868	0.971832	0.894694	0.097824	0.663482	0.337298	0.0599044	0.947843	0.370186	KXD1	BORCS4+++C10orf50+++C19orf50+++KXDL+++MST096+++MSTP096	mRNA	16	URS00002E1437+++URS000046401D+++URS00009C07B2+++URS00009C1FBA+++URS0000D5A894+++URS0001BCB2B8+++URS0001BD074E+++NM_001171948+++NM_001171949+++NM_024069+++XM_005260073+++XM_006722883+++XM_011528272+++XM_011528273+++XM_017027281+++XM_017027282	coding	known	NC_000019.10	18557762	18571689	+
4133	4133	MAP2	0.62	0.82	0.75	0.58	0.62	0.93	1.03	1.4	1.27	0.97	1.03	1.55	65	74	82	57	61	77	0.71	0.73	1.18333	1.23333	65	73.6667	0.189478	0.749481	0.548396	0.278716	0.60825	0.303124	0.0907655	0.929127	0.816946	0.151772	0.973549	0.521249	MAP2	MAP-2+++MAP2A+++MAP2B+++MAP2C	mRNA	99	NR_164694+++NR_164695+++NR_164696+++NR_164697+++NR_164698+++NR_164699+++URS00008B6BD2+++URS00008C20C4+++URS00009B2865+++URS0000E9E8C3+++URS0000EA870A+++URS0000EB3C88+++URS0000EBF86F+++URS0001BCC7C5+++URS0001BD0060+++URS0001BE70A0+++URS0001BE8C45+++NM_001039538+++NM_001363910+++NM_001363911+++NM_001363913+++NM_001375474+++NM_001375493+++NM_001375494+++NM_001375495+++NM_001375496+++NM_001375497+++N…	coding	known	NC_000002.12	209424047	209734118	+
9248	9248	GPR50	0.82	0.66	0.93	0.55	0.5	0.83	1.35	1.13	1.57	0.93	0.84	1.39	30	24	34	19	20	30	0.626667	0.803333	1.05333	1.35	23	29.3333	0.658963	0.373279	0.138264	0.263034	0.792367	0.58481	0.180572	0.865951	0.695696	0.321214	0.955697	0.398509	GPR50	H9+++Mel1c	mRNA	3	URS000076D52E+++NM_004224+++XM_011531216	coding	known	NC_000023.11	151176584	151182855	+
5817	5817	PVR	67.97	71.65	72.52	77.35	78.75	85.22	112.12	121.59	122.98	129.73	131.82	142.54	5567.98	5605.96	5893.98	6168.96	6077.96	6353.97	80.44	70.7133	134.697	118.897	6200.3	5689.31	-0.147873	1.002e-09	1.71948e-11	-0.116626	9.34324e-06	2.52736e-07	-0.108416	1.27731e-06	2.31582e-08	-0.152691	0.0387782	0.000967538	PVR	CD155+++HVED+++NECL5+++Necl-5+++PVS+++TAGE4	mRNA	4	NM_001135768+++NM_001135769+++NM_001135770+++NM_006505	coding	known	NC_000019.10	44643910	44666162	+
2192	2192	FBLN1	0.05	0.08	0.08	0.05	0.11	0.14	0.08	0.14	0.14	0.09	0.18	0.24	2	3	3	2	4	5	0.1	0.07	0.17	0.12	3.66667	2.66667	0	1.00472	0.97959	-0.415037	0.862587	0.710666	-0.736966	0.79821	0.482712	-0.488821	0.973549	0.641971	FBLN1	FBLN+++FIBL1	mRNA	11	URS0000E97D82+++URS0000E9BEFE+++URS0000EAFACD+++URS0001BD2D16+++URS0001BDC481+++URS0001BE277C+++URS0001BF5B32+++NM_001996+++NM_006485+++NM_006486+++NM_006487	coding	known	NC_000022.11	45502883	45601135	+
90678	90678	LRSAM1	7.24	6.61	6.25	6.38	6.28	6.54	11.94	11.21	10.6	10.71	10.51	10.95	369	333	315	320	315	322	6.4	6.7	10.7233	11.25	319	339	0.205549	0.340432	0.114099	0.0801703	0.805211	0.60261	-0.0317089	0.774794	0.546168	0.0583285	0.973549	0.595817	LRSAM1	CMT2P+++RIFLE+++TAL	mRNA	19	NR_168891+++NR_168892+++URS00008B50FA+++URS00008BBBBF+++URS00008BCAEC+++URS00009BD2D9+++URS00009BDC79+++URS0001BCD713+++URS0001BD5DEA+++URS0001BE1FDD+++URS0001BE2D45+++URS0001BEEE38+++NM_001005373+++NM_001005374+++NM_001190723+++NM_001384142+++NM_001384143+++NM_001384144+++NM_138361	coding	known	NC_000009.12	127451486	127503509	+
56137	56137	PCDHA12	0.05	0.15	0.03	0	0.08	0.08	0.08	0.26	0.04	0	0.13	0.13	2	6	1.19	0	3.71	3	0.0533333	0.0766667	0.0866667	0.126667	2.23667	3.06333	7.64386	0.537105	0.258254	0.693543	0.665607	0.355846	-1.334	0.688847	0.359062	0.552076	0.973549	0.665119	PCDHA12	PCDH-ALPHA12	mRNA	2	NM_018903+++NM_031864	coding	known	NC_000005.10	140875308	141012347	+
286826	286826	LIN9	9.71	10.57	10.91	10.93	11.86	11.19	16.02	17.93	18.5	18.33	19.85	18.71	467	505	526	518	561	521	11.3267	10.3967	18.9633	17.4833	533.333	499.333	-0.14953	0.194495	0.0492688	-0.151717	0.220168	0.0508326	0.0137794	0.918276	0.791902	-0.123087	0.778599	0.183058	LIN9	BARA+++BARPsv+++Lin-9+++TGS+++TGS1+++TGS2	mRNA	19	URS0000E9B74E+++URS0000EB8B53+++URS0001BD156E+++URS0001BD432F+++URS0001BDE4DF+++URS0001BF401B+++NM_001270409+++NM_001270410+++NM_001366237+++NM_001366238+++NM_001366239+++NM_001366240+++NM_001366241+++NM_001366245+++NM_173083+++XM_006711767+++XM_011544173+++XM_017001084+++XM_024446565	coding	known	NC_000001.11	226231149	226310108	+
10474	10474	TADA3	33.57	30.66	31.39	30.29	30.76	26.96	55.38	52.03	53.24	50.8	51.49	45.09	981.93	887	910	868	880.22	758	29.3367	31.8733	49.1267	53.55	835.407	926.31	0.177925	0.139883	0.0307906	0.01107	0.968105	0.88846	0.263669	0.0168178	0.00139532	0.120237	0.662409	0.117425	TADA3	ADA3+++NGG1+++STAF54+++TADA3L+++hADA3	mRNA	6	NR_103488+++URS0000D6D582+++URS0001BCB06F+++NM_001278270+++NM_006354+++NM_133480	coding	known	NC_000003.12	9779967	9793011	-
64130	64130	LIN7B	4.93	6.33	5.81	7.81	6.88	8.8	8.13	10.74	9.85	13.1	11.52	14.72	39	51	47	58	55	67	7.83	5.69	13.1133	9.57333	60	45.6667	-0.572579	0.174784	0.0422108	-0.108934	0.820736	0.644046	-0.5115	0.214548	0.0447616	-0.422657	0.645861	0.110813	LIN7B	LIN-7B+++MALS-2+++MALS2+++VELI2	mRNA	6	URS0000EB223B+++XR_243950+++NM_001308419+++NM_022165+++XM_006723323+++XM_017027131	coding	known	NC_000019.10	49114339	49118464	+
27124	27124	INPP5J	0.96	0.78	0.66	0.76	0.92	0.82	1.58	1.32	1.12	1.27	1.54	1.37	46	36	35	40	43	42	0.833333	0.8	1.39333	1.34	41.6667	39	0.201634	0.78054	0.588432	-0.25634	0.700216	0.396608	-0.263034	0.686989	0.364592	-0.125165	0.973549	0.674218	INPP5J	INPP5+++PIB5PA+++PIPP	mRNA	10	URS0000EAC21E+++URS0001BDBBE0+++NM_001002837+++NM_001284285+++NM_001284286+++NM_001284287+++NM_001284288+++NM_001284289+++XM_011530143+++XM_017028772	coding	known	NC_000022.11	31107736	31134697	+
80829	80829	ZFP91	17.66	18.54	17.8	17.62	17.89	18.1	29.12	31.47	30.18	29.55	29.95	30.27	1697	1763	1694	1660	1679	1676	17.87	18	29.9233	30.2567	1671.67	1718	0.0318033	0.996355	0.993922	0.0704302	0.62324	0.315558	0.0154117	0.844322	0.659906	0.0107032	0.976975	0.847853	ZFP91	DMS-8+++DSM-8+++DSM8+++FKSG11+++PZF+++ZFP-91+++ZNF757	mRNA	9	URS000076DFB8+++URS00008B99F5+++URS00019DF384+++URS0001BCAA32+++URS0001BD7A6D+++URS0001BDF7FD+++URS0002104C6C+++NM_001197051+++NM_053023	coding	known	NC_000011.10	58578473	58628528	+
9969	9969	MED13	17.79	18.95	19.73	19.56	19.9	20.99	29.35	32.15	33.46	32.8	33.31	35.1	3023	3190	3216	3071	3157	3289	20.15	18.8233	33.7367	31.6533	3172.33	3143	-0.0227275	0.381679	0.142988	0.0150022	0.953369	0.867406	-0.0323816	0.236361	0.0515326	-0.0420626	0.966593	0.425392	MED13	ARC250+++DRIP250+++HSPC221+++MRD61+++THRAP1+++TRAP240	mRNA	24	URS00008B7673+++URS00008B7B9D+++URS00008C18D7+++URS00009C4FA2+++URS0000D5E3A1+++URS0000D6D4BD+++URS0000D6D8C8+++URS0000DB7611+++URS0001BD3614+++URS0001BE1156+++URS0001BE6E20+++URS0001BEA853+++URS0001BED96A+++URS0001BEFD17+++URS0001BF0779+++URS0001BF2922+++URS0001BF4E15+++URS0001BF5D69+++URS0001BF979F+++URS0001EAE2DF+++NM_005121+++XM_011525551+++XM_011525552+++XM_011525553	coding	known	NC_000017.11	61942605	62065992	+
3868	3868	KRT16	0.17	0.09	0.13	0	0.09	0.18	0.28	0.15	0.22	0	0.14	0.29	4	2	3	0	2	4	0.09	0.13	0.143333	0.216667	2	3	8.64386	0.235981	0.0659768	0	1.01231	0.986326	-0.415037	0.865682	0.698494	0.550133	0.973549	0.657002	KRT16	CK16+++FNEPPK+++K16+++K1CP+++KRT16A+++NEPPK+++PC1	mRNA	2	URS0001BCDBA8+++NM_005557	coding	known	NC_000017.11	41609778	41615678	+
286077	286077	FAM83H	31.67	31.36	32.33	30.58	31.38	31.13	52.24	53.22	54.82	51.28	52.53	52.07	2964	2903	2996	2805	2868	2807	31.03	31.7867	51.96	53.4267	2826.67	2954.33	0.0795447	0.481736	0.205368	0.0174995	0.990949	0.925534	0.0940086	0.408378	0.1344	0.0351494	0.973549	0.460062	FAM83H	AI3+++AI3A	mRNA	4	URS0000EBD08E+++URS0001BD1784+++NM_198488+++rna-NM_198488.5-2	coding	known	NT_187571.1	200980	143733779	+
80003	80003	PCNX2	5.04	5.33	5.29	4.98	6.3	6.05	8.32	9.05	8.98	8.36	10.55	10.12	483.11	539.83	503.71	476.48	581.86	548.39	5.77667	5.22	9.67667	8.78333	535.577	508.883	0.0199361	0.977912	0.911238	-0.108167	0.39503	0.133947	-0.122609	0.284584	0.0708328	-0.102419	0.898018	0.294662	PCNX2	PCNXL2	mRNA	41	URS00008B3BB1+++URS00008B5935+++URS00008B642B+++URS00008B8F3B+++URS00008B96AD+++URS00008BC6FF+++URS00008BCE64+++URS00008BD8B1+++URS00008C3F84+++URS0000D6DD9F+++URS0000D6E072+++URS0000D6E749+++URS0000D6EA44+++URS0000D6EB4B+++URS0000EAD6A9+++URS0001BCAC9B+++URS0001BCC90E+++URS0001BD4B30+++URS0001BD5249+++URS0001BDBEE7+++URS0001BDEB65+++URS0001BE17B9+++URS0001BE694B+++URS0001BEB652+++URS0001BF0724++…	coding	known	NC_000001.11	232983435	233295730	+
7071	7071	KLF10	18.29	19.54	20.88	33.58	33.84	38.76	30.18	33.17	35.4	56.32	56.65	64.83	838	885	949	1512	1517	1709	35.3933	19.57	59.2667	32.9167	1579.33	890.667	-0.851436	3.30205e-45	8.7177e-48	-0.777472	7.09496e-38	1.68105e-40	-0.848672	2.00928e-51	3.29974e-54	-0.855118	6.1549e-26	1.52048e-29	KLF10	EGR-alpha+++EGRA+++TIEG+++TIEG1	mRNA	6	NR_103759+++NR_103760+++URS00008B4277+++URS00009B59A6+++NM_001032282+++NM_005655	coding	known	NC_000008.11	102648775	102655725	-
129285	129285	PPP1R21	6.8	7.01	6.59	6.71	6.67	6.13	11.22	11.9	11.17	11.25	11.17	10.25	342	348	328	331	328	297	6.50333	6.8	10.89	11.43	318.667	339.333	0.0471651	0.961738	0.887914	0.0853915	0.775448	0.562728	0.143233	0.684381	0.359746	0.0621559	0.973549	0.567117	PPP1R21	CCDC128+++KLRAQ1+++NEDHFBA	mRNA	13	NR_024188+++URS0000E9CB4A+++URS0000EA015F+++URS0001BD2581+++URS0001BDE198+++URS0001BF3503+++XR_001738608+++XR_001738609+++NM_001135629+++NM_001193475+++NM_152994+++XM_017003301+++XM_017003302	coding	known	NC_000002.12	48440766	48517697	+
23097	23097	CDK19	2.79	2.8	2.31	2.98	2.62	2.52	4.6	4.75	3.92	5	4.38	4.22	282	296	237	301	274	255	2.70667	2.63333	4.53333	4.42333	276.667	271.667	-0.0940683	0.573087	0.294014	0.111421	0.755517	0.455478	-0.10561	0.591694	0.27239	-0.0553045	0.973549	0.658688	CDK19	CDC2L6+++CDK11+++DEE87+++EIEE87+++bA346C16.3	mRNA	23	URS00008B5380+++URS00008B5452+++URS00008C2829+++URS0000D18F41+++URS0000D6DEF3+++URS0001BEB4C4+++URS0001BED882+++NM_001300960+++NM_001300963+++NM_001300964+++NM_015076+++XM_005266871+++XM_011535630+++XM_011535631+++XM_011535632+++XM_017010587+++XM_017010588+++XM_024446376+++XM_024446377+++XM_024446378+++XM_024446379+++XM_024446380+++XM_024446381	coding	known	NC_000006.12	110609978	110816531	+
23232	23232	TBC1D12	6.05	6.41	5.55	5.58	5.96	5.59	9.99	10.88	9.41	9.36	9.97	9.36	469	501	461	433	464	441	5.71	6.00333	9.56333	10.0933	446	477	0.115221	0.667646	0.383816	0.110686	0.644603	0.335156	0.0639881	0.914384	0.781578	0.0682336	0.973549	0.467373	TBC1D12	NA	mRNA	11	URS00008B52DA+++XR_002956971+++XR_246080+++XR_945637+++NM_015188+++XM_006717732+++XM_006717733+++XM_011539558+++XM_017015996+++XM_017015998+++XM_017015999	coding	known	NC_000010.11	94402429	94536332	+
140460	140460	ASB7	5.55	5.65	5.74	5.39	6.05	5.72	9.15	9.59	9.73	9.04	10.14	9.57	414.54	431.52	404.07	392.2	403.51	399.66	5.72	5.64667	9.58333	9.49	398.457	416.71	0.0799218	0.80505	0.641872	0.096823	0.747522	0.448346	0.0158321	0.947049	0.849252	0.0361447	0.973549	0.711846	ASB7	NA	mRNA	4	URS00008C03E9+++URS0000E9B3C6+++NM_024708+++NM_198243	coding	known	NC_000015.10	100602589	100651701	+
162073	162073	ITPRIPL2	7.08	8.1	7.71	7.3	6.95	6.58	11.67	13.75	13.08	12.23	11.64	11	916	1037	988	925	878	820	6.94333	7.63	11.6233	12.8333	874.333	980.333	-0.0141058	0.733375	0.49842	0.240123	0.0110576	0.00091552	0.268887	0.00933239	0.000665154	0.137083	0.530304	0.0720849	ITPRIPL2	NA	mRNA	7	NR_028028+++URS000022141A+++URS00008BBCFD+++URS0000D5ABB7+++URS0001BCC1E5+++URS0001BEC210+++NM_001034841	coding	known	NC_000016.10	19086842	19157863	+
3991	3991	LIPE	0.02	0.05	0.02	0.07	0.05	0.05	0.03	0.08	0.04	0.12	0.08	0.08	1	2	1	3	2	2	0.0566667	0.03	0.0933333	0.05	2.33333	1.33333	-1.58496	0.645117	0.36154	0	1.01026	0.986326	-1	0.819237	0.60575	-0.835574	0.973549	0.544355	LIPE	AOMS4+++FPLD6+++HSL+++LHS+++REH	mRNA	9	URS0000D6E8B7+++NM_005357+++XM_005258937+++XM_005258938+++XM_005258939+++XM_005258940+++XM_006723218+++XM_017026810+++XM_024451514	coding	known	NC_000019.10	42401512	42427421	-
2212	2212	FCGR2A	0.08	0.03	0.06	0.03	0.03	0	0.14	0.05	0.09	0.05	0.05	0	3	1	2	1	1	0	0.02	0.0566667	0.0333333	0.0933333	0.666667	2	1.58496	0.671077	0.388756	0	1.00185	0.98906	7.64386	0.586643	0.259814	1.55829	0.947843	0.367623	FCGR2A	CD32+++CD32A+++CDw32+++FCG2+++FCGR2+++FCGR2A1+++FcGR+++FcgammaRIIa+++IGFR2	mRNA	17	URS00008B31EE+++URS0000E9B50A+++URS0001BF92E1+++XR_001737042+++NM_001136219+++NM_001375296+++NM_001375297+++NM_021642+++XM_011509287+++XM_011509290+++XM_011509291+++XM_017000663+++XM_017000664+++XM_017000665+++XM_017000666+++XM_024454040+++XM_024454041	coding	known	NC_000001.11	161505430	161524048	+
80023	80023	NRSN2	0.15	0	0.07	0.11	0.04	0.08	0.24	0	0.12	0.19	0.06	0.13	4	0	2	3	1	2	0.0766667	0.0733333	0.126667	0.12	2	2	0.415037	0.874278	0.750502	-6.64386	0.769751	0.492734	0	1.00517	0.975782	-0.0324476	0.998166	0.981223	NRSN2	C20orf98+++dJ1103G7.6	mRNA	19	NR_136649+++URS00008B50AA+++URS0001BD3639+++NM_001323679+++NM_001323680+++NM_001323681+++NM_001323682+++NM_001323683+++NM_001323684+++NM_001323685+++NM_024958+++XM_006723630+++XM_011529360+++XM_011529362+++XM_011529363+++XM_017028073+++XM_017028074+++XM_017028075+++XM_017028076	coding	known	NC_000020.11	346775	359705	+
100996763	100996763	NOTCH2NLB	10.05	9.03	10.56	10.85	11.66	11.57	16.59	15.32	17.91	18.19	19.52	19.36	409.82	417.23	423.67	456.35	464.28	469.71	11.36	9.88	19.0233	16.6067	463.447	416.907	-0.15515	0.210922	0.0551424	-0.154152	0.272084	0.0719516	-0.148829	0.244122	0.054155	-0.181926	0.465443	0.0548746	NOTCH2NLB	N2N+++NOTCH2NL+++NOTCH2NLA	mRNA	11	URS00008BC47F+++URS0001BD7DD6+++URS0001BDDCB5+++NM_001364007+++NM_001364008+++XM_006711700+++XM_011510256+++XM_024452030+++XM_024452031+++XM_024452032+++XM_024452035	coding	known	NC_000001.11	148595855	148712499	-
[truncated: 15,486 more rows]
[truncated: 44 more columns]
